# Supplementary material for: Selecting control genes for RT-QPCR using public microarray data
Source: BMC Bioinformatics. 2009 Feb 2;10:42. doi: 10.1186/1471-2105-10-42 (PMC2640357; doi:10.1186/1471-2105-10-42)
Supplement: Additional file 1 — Top 2000 breast cancer candidate control genes. Excel file containing top 2000 genes as resulted from combining the ten breast cancer data sets. [file 1471-2105-10-42-S1.xls]

## Sheet: Sheet1
Rank	bwh	emc	jrh2	mgh	nki	stock	tgif1	unc	upp	exp0.breast	Meta.list	Meta.score
1	RPL37A	PPIA	RPL41	ZNF557	UBC	RPS11	RPL41	RPS10	RPL9	CALM2	RPL37A	4.25343
2	RPL41	CALM2	RPL39	CDR1	UBB	RPS24	RPL37A	RPS18	RPL37A	HNRPA1	RPL27A	3.79432
3	RPS18	SRP14	RPL23A	PPP1R2	OAZ1	RPL9	EEF1A1	RPLP1	ACTG1	NACA	RPS18	3.78612
4	RPL39	RPL37A	RPL37A	TCN2	DYNLL1	RPL37A	RPL30	RPS11	RPL27A	UBA52	RPL30	3.72223
5	RPL23A	RPS18	EEF1A1	SSBP1	RAPSN	RPL41	RPL39	RPS23	CFL1	LAPTM4A	RPL41	3.67635
6	RPL9	RPL30	RPS23	RPL27A	PCBP1	RPL27A	PPIA	RPL37A	RPS11	RPL27A	CALM2	3.59463
7	RPLP1	RPL27A	RPS27	RPS3	KCNH3	RPL39	ACTG1	RPL11	RPS13	RPL30	RPL27	3.52996
8	RPS27	RPS11	CALM2	BRCC3	RPL3	RPLP1	CFL1	RPS15	RPL27	RPL9	K-ALPHA-1	3.52088
9	RPL27A	RPL39	RPS18	PTMA	RPL8	UBB	RPS23	RPL14	RPL41	RPL31	RPS11	3.50947
10	RPL30	RPS15	ACTG1	ABCF2	MYL6	RPS15A	RPL10	NACA	RPS18	RPL37	RPL39	3.50825
11	RPS29	RPS24	RPL10	PCDH18	RPL14	CALM2	CALM2	RPL36AL	RPS15	RPS11	RPS13	3.49818
12	ACTG1	RPL32	RPS24	LAX1	RPL7A	NACA	RPS11	UBA52	RPL6	RPS29	NACA	3.46322
13	CALM2	RPS15A	RPS15A	TPMT	FAU	RPL30	HNRPA1	NEDD8	RPLP1	RPS24	RPL23A	3.45761
14	RPS13	RPLP1	RPL32	GALE	ARF1	CFL1	RPL6	PCBP1	RPL32	RPS13	RPS24	3.43825
15	HNRPA1	RPL9	RPL27A	MTCH1	CCT3	RPS13	RPL23A	NDUFB2	RPL31	RPS21	HNRPA1	3.43323
16	RPS24	UBB	UBB	ATP5G2	PSAP	RPS3A	K-ALPHA-1	HNRPM	RPL39	UBB	RPL9	3.42741
17	RPL31	K-ALPHA-1	RPS29	SF3B2	CD81	RPL37	RPS18	HNRPC	UBB	RPS27A	RPLP1	3.41882
18	RPL34	RPS13	RPL30	SND1	SQSTM1	RPS18	EEF1G	NDUFB8	RPS24	RPS15	RPL32	3.40999
19	RPS15A	RPL27	PPIA	RPL5	K-ALPHA-1	RPL27	TUBA6	ATP5J2	RPS27	RPL32	LAPTM4A	3.39492
20	RPS21	FAU	CFL1	SKAP2	CALR	RPL24	RPS3A	TARDBP	DDX5	RPL24	RPS15A	3.36975
21	RPS8	TUBA6	RPLP1	NDUFB11	ARF5	RPL23A	RPLP1	VCP	EEF1G	RPL27	DYNLL1	3.35899
22	RPS11	HNRPA1	RPL27	ATP6V1E1	SSR2	RPL31	RPL31	SLC25A39	RPL38	RPL38	ACTG1	3.35894
23	RPL27	NACA	UBC	DYNLL1	PSMD4	RPS27	RPS29	OTOF	CALM2	RPL36A	TUBA6	3.34329
24	RPS27A	MYL6	XKR8	PSMC1	EIF3S7	B2M	MYL6	ZNF446	RPLP2	RPS17	SRP14	3.32307
25	K-ALPHA-1	UBA52	RPS15	DIRAS3	JTB	RPL32	RPL9	HSD17B10	NACA	RPL6	MYL6	3.31307
26	TUBA6	CD63	RPL31	AAAS	MORF4L1	RPS15	NACA	MEGF6	RPS4X	RPL35	RPL24	3.31153
27	LAPTM4A	RPL6	RPS17	UBE2I	RNH1	RPS12	ATP5A1	BBC3	RPS15A	MYL6	FAU	3.29578
28	CCDC72	EIF4A2	TPT1	DNAJC8	LAPTM4A	RPS29	RPS4X	FTH1	SRP14	CD63	RPL31	3.28278
29	PARK7	HMGN2	RPS12	CLPTM1L	SEC61A1	RPL38	RPL7	BCAM	UBC	FAU	RPS15	3.25992
30	NCL	PARK7	RPS13	EIF4B	PSMB6	GNB2L1	SLC25A3	RPL38	RBPSUH	MRFAP1	MTCH1	3.22971
31	STARD7	ATP5A1	RPL9	TXNL5	HMGN1	RPLP2	EIF4A1	RPS4X	RPL30	ATP5A1	UBB	3.21336
32	DYNC1I2	LAPTM4A	RPL34	CS	MTCH1	K-ALPHA-1	ITGB1	RPL34	RPL37	USMG5	RPL37	3.20652
33	RARS	DYNLL1	RPL38	IRAK1	AP3D1	RPS4X	RPL37	RPS8	RPL24	PARK7	HMGN2	3.19749
34	TPT1	MTCH1	RPL37	LRRC47	LYPLA2	SRP14	MORF4L1	RPL36A	FAU	HNRPK	RPS27	3.16442
35	RPL37	RAC1	HNRPA1	PTGS2	ARPC2	CD63	RAC1	RPS28	RPL23A	SRP14	GDF8	3.16115
36	RPS17	PTGES3	RPS27A	C1orf80	SLC25A3	HMGN2	PTGES3	RPS2	H3F3A	DYNLL1	RPL38	3.15906
37	RPS3A	HNRPA2B1	LAPTM4A	C6orf48	MAZ	LAPTM4A	CD81	RPL7A	EEF2	SLC25A3	RPS29	3.14504
38	RPL32	SEPT7	SRP14	ARS2	ATP6V0B	CD81	EIF4G2	RPL8	MRFAP1	ATP5F1	SULT1C2	3.13668
39	UBC	HNRPK	CCDC72	FVT1	TNIP1	HNRPK	NDUFA1	HIST3H3	RPS17	GABARAP	RPL6	3.12575
40	RPS15	EIF4H	EIF4G2	AHSA1	DYNLRB1	PSMC1	GABARAP	RPLP0	K-ALPHA-1	MTCH1	UBC	3.12289
41	RPL38	CYFIP1	PARK7	DCTN2	NONO	RPL19	EIF4H	RPS17	ERH	C14orf166	UBA52	3.11781
42	EEF1G	PSMC1	DYNLL1	KPNA2	SF3B2	RPS6	RAB35	RPL27A	RPL36A	PPP1CC	MRFAP1	3.11033
43	RPL18	COX7A2L	SEPT7	RPS8	BAT3	H3F3A	UBE2NL	RPL27	RPL4	SEPT7	HNRPK	3.07454
44	H3F3A	YTHDC1	UPK3B	UQCRC2	MXD3	RPL21	GRIK5	RPS15A	RPS20	RAP1B	PARK7	3.0742
45	RPL24	RBPSUH	RPL7A	AURKAIP1	NDUFB8	ACTG1	XKR8	CCDC72	TUBA6	CAPZA1	PSMC1	3.06647
46	RPL12	PPP1R11	RPL36A	TRUB2	RFNG	RPL35	RPS15	SERF2	HNRPA1	NDUFB5	LOC158572	3.05552
47	RPS5	TRIAP1	EEF1G	TXNDC12	CDC37	FAU	RPS12	RPS13	GNB2L1	TXNL1	RPS8	3.0537
48	LDHA	PHC2	H3F3A	AZU1	TSC22D4	RPL11	RPL8	TMEM175	RPL11	HADHB	ATP5A1	3.02795
49	MORF4L2	RPS10	K-ALPHA-1	CHCHD8	WBSCR16	RPL6	RPL7A	RPL24	CD63	C2orf28	EIF4H	3.01911
50	COX6A1	RPL41	RPL24	CCT7	TWF2	MRFAP1	B2M	EIF1	UBA52	PSMC1	CD63	3.0118
51	SRP14	RPS23	RPS21	HSPC142	TCF25	RPL4	RPS28	FAU	EIF4A2	COX7A2L	YWHAG	2.9882
52	ATP5E	RPL23A	RPL18	MTPN	ATN1	EEF1G	RPL12	CD81	MYL6	RBMX	RPL35	2.98648
53	SRP9	RPL31	RPL21	C1orf43	SART3	PARK7	TPT1	UBB	RPL5	SFRS4	RPS4X	2.9746
54	MRLC2	RPS29	RPS4X	RPL10	HNRPM	RPS21	LDHA	HIST1H3F	MORF4L2	RNF20	HIST1H3F	2.96457
55	CD63	RPS27	RPS3A	COX7C	PI4KII	RPL36A	FAU	PSMB1	HMGN2	RPL37A	NCL	2.96038
56	HNRPA2B1	RPS12	RPL12	C20orf3	CXXC1	RPL17	RPL27	NCL	HNRPK	RPL41	MORF4L2	2.95788
57	RPS14	RPL7A	RPS20	ITGB5	THAP7	RPL5	RPS13	HSP90AB1	CD81	RPS3A	RPL36A	2.9552
58	ERH	CFL1	NACA	C11orf31	OPTC	RPS17	PARK7	NDUFB10	PFDN5	RPS20	RPL11	2.95505
59	EIF4A1	RPL38	RPS5	ARF1	RPS2	RPS20	RPL38	SEC61B	LAPTM4A	RPL39	RPS27A	2.93536
60	DYNLL1	RPS17	UBA52	SH3GL1	RPL26	DDX5	CD63	DYNLL1	GABARAP	RPS18	PCBP1	2.93423
61	MTCH1	RPS19	RPL35	CDIPT	RPL36A	RPS8	MORF4L2	ARPC3	MTCH1	RPL23A	RPS12	2.92591
62	C2orf25	RPL17	RPS8	CCT4	RPL37A	TUBA6	RPL34	C6orf48	SEPT7	RPL10A	EEF1G	2.92107
63	COX4I1	RPL24	CD63	FUBP3	PTMS	UBA52	CCT4	ATP5G2	C14orf166	RPLP1	PITX2	2.91009
64	RPS2	RPL12	RPL7	TPM3	EEF2	MYL6	RPS15A	NDUFS3	SEC31A	RPS4X	RPL7A	2.90353
65	HNRPK	RPLP2	GNB2L1	DDB1	SLC25A6	MORF4L2	RPS27	HSPC152	LASS5	RPL34	RPS3A	2.90123
66	COX5B	RPS3A	RPL6	SEPT9	RPL4	PCBP2	HMGN2	SNRPD2	EIF4H	RPS15A	RPL10	2.89952
67	SEC61B	EEF1G	RPL11	KRTCAP2	PTP4A2	ATP5A1	ATP5B	COX8A	CYFIP1	RPS12	CDR1	2.8964
68	YWHAG	RPS20	SERF2	NDUFS5	RPL37	MORF4L1	RHOA	ATP5O	C1orf142	ACTG1	RPL12	2.89621
69	PRDX6	RPL23	HMGN2	GDF8	HDGF	EIF4A2	RPL4	IGSF8	GATAD2B	H3F3A	RXFP4	2.8962
70	CAPZA1	RPL37	EIF4A1	SLC25A33	SEPT9	EIF1	SRP14	CCT7	CRTC2	RPL5	C14orf166	2.89367
71	ATP5J	RPL4	SLC25A3	SEC13	TMED3	SRP9	MTCH1	C19orf10	FAM40A	RPL17	RPS21	2.89289
72	SFRS11	RPS7	CHCHD2	PPP1R11	ATP5G3	DYNLL1	SEC61B	CHCHD8	MAML1	RPLP2	CCDC72	2.88809
73	C14orf166	RPS4X	CLTC	SULT1C2	HIST1H3E	GABARAP	SRP9	SLC25A3	RPS6	RPL21	RPS17	2.87802
74	TUBB2C	RPL35	ATP5A1	NR2F6	PEBP1	MTPN	ATP5F1	HNRPD	RPS3A	UBC	PHOSPHO1	2.8729
75	XPO1	RPS8	RHOA	FLJ21839	ATP5G2	C19orf43	CDIPT	KIF1C	RPL35	EEF1G	CLIC1	2.85469
76	PPP1CC	LDHA	DDX5	SFRS6	U2AF1	PHB2	HNRPA2B1	MRPS15	RPL17	RPL12	CFL1	2.85145
77	YY1	GNB2L1	MORF4L2	AP1M2	NDUFB4	ASCC3L1	LAPTM4A	COX5B	RPS7	RPL15	SLC25A3	2.85101
78	NDUFC1	RPL11	GABARAP	TOP2B	EIF3S9	GPX4	DYNLL1	EIF4H	TMSB10	RPL11	RPL21	2.84861
79	TUFM	H3F3A	MORF4L1	NSMCE1	TALDO1	STARD7	SPCS1	UQCR	RPL7A	RPL4	RAPSN	2.84615
80	SFRS9	RPS16	RAC1	JAK1	PARK7	HNRPA2B1	NCOA4	MRPS24	PARK7	GNB2L1	CD81	2.83993
81	SEPT7	CHCHD2	ATP5J2	NGRN	HMGN2	ATP5F1	RTN4	CCL24	RPL19	RPS8	RPS20	2.83968
82	SEC31A	RPL35A	RPS2	ANXA11	DAP3	PCBP1	HNRPK	C12orf62	RPS3	RPL14	H3F3A	2.83965
83	SUCLG1	MORF4L2	MTCH1	RALBP1	GIPC1	SNX3	VPS35	MT3	RPL12	CCDC72	GABARAP	2.83362
84	HADHB	SOD1	ITGB1	ECSIT	RPL24	NCOA4	C6orf49	MAG	RPL14	K-ALPHA-1	RPL4	2.83081
85	VPS26A	JTB	SF3B1	FNTA	NCL	CLIC1	VAPA	NOLA2	RPS21	RPS25	MORF4L1	2.82631
86	MRPL20	DDX5	ATP5O	SCOTIN	PPIB	EIF2A	NARS	SND1	RPL3	MORF4L2	HNRPA2B1	2.82584
87	KHDRBS1	RPS25	TMED9	NDUFB2	RAB5C	C14orf166	STARD7	ULK1	RPS29	TUBA6	SEPT7	2.82553
88	COX7A2L	MORF4L1	GNG5	LOC158572	COPB1	SEPT7	MRLC2	BUD31	RPS25	EIF4A2	HNRPM	2.82484
89	GPBP1	C11orf10	ERH	BAT5	SFPQ	EIF4H	SEPT7	ZBTB40	RPL23	DDX5	ZNF790	2.81816
90	ZMPSTE24	VAPA	MRLC2	TIP39	EIF3S12	TXNL1	FAM120A	PPM1G	LDHA	HMGN2	RPL14	2.81012
91	SRP19	SLC25A3	TRMT5	CLIC1	CFL1	QARS	C2orf25	ANAPC5	RPS8	EIF3S6IP	GNB2L1	2.80955
92	TRIP12	ATF4	C14orf166	MATR3	POLR2E	LDOC1L	NPTN	KHDRBS1	YWHAG	EEF1B2	EIF4A2	2.80778
93	FLJ11021	NDUFB4	HNRPA2B1	ATP6V1F	SND1	FLJ25476	CYFIP1	C11orf10	C14orf4	MRLC2	DDX5	2.80611
94	GLRX5	PTTG1IP	CLIC1	PLSCR3	POP7	PPP1CC	PSMC1	LSM7	NARS	RTN4	RPL34	2.78305
95	RNF149	ATP5B	CAP1	PRKACA	FUS	TNFSF5IP1	DAD1	KRTCAP2	EIF3S5	TOMM7	CYFIP1	2.77693
96	NRD1	SNRPD2	SEC61B	RAB11A	DGCR2	GOLPH3	SSR2	PA2G4	CCDC72	PTGES3	SRP9	2.76611
97	PSMD7	SRP9	NCL	C22orf13	LRRC8A	CYFIP1	RPS27A	NOLA3	CCNI	SOD1	HSPC152	2.75584
98	FEZ2	DYNLT1	NARS	GCS1	YIF1A	ZMAT2	POMP	CLTA	RAC1	NDUFB4	CHCHD2	2.75118
99	PITPNB	ATP5F1	CDIPT	PSMA5	PRKACA	ANAPC13	CAP1	MRPL20	ATP5A1	SNRPD2	HADHB	2.75034
100	SUMO4	CCT4	HK1	TH1L	NDUFB2	RNF20	CSNK2B	C19orf50	EEF1B2	PSMA6	JTB	2.7384
101	SYF2	C14orf166	GGA1	TIMM8B	TRAP1	PHF13	HADHB	HCFC1	EIF4A1	PTTG1IP	SSR2	2.73332
102	RING1	ATP5J2	PSMC1	LOC51035	ATG3	RAP1B	RBPSUH	NFAM1	KHDRBS1	HNRPA2B1	CNBP	2.73285
103	EIF2B1	ADAR	STARD7	TMEM111	LOC51035	CTDSP2	TXNL1	ATP6V1F	ATP5E	YWHAG	FGF3	2.73283
104	UBE2NL	NCL	CYFIP1	C14orf166	GRHPR	VPS26A	CS	ABHD9	TOMM7	EIF3S5	ATP5F1	2.73001
105	SH3GL1	C6orf49	COX7A2L	CUTA	AUP1	XPO1	CLIC1	KLC2	FAM120A	CCNI	TPT1	2.72957
106	TSR2	XRCC6	AFTPH	NEDD8	FAM129B	IFNGR2	CTDSP2	COPS6	ATF4	NCOA4	USMG5	2.72869
107	HDAC3	MDH1	CNBP	MRPL9	ATP5A1	CS	COPS2	MAD2L1BP	EIF3S6IP	COX4I1	TXNL1	2.72821
108	ACIN1	POMP	KHDRBS1	CRELD2	NAP1L4	PPP1R11	GGA1	CLIC1	YTHDF2	RPL36AL	FTHL17	2.72584
109	MKNK1	CLIC1	HNRPK	PSMA6	BAX	C6orf153	DDX1	SHARPIN	BAT1	SNRPG	RPL5	2.7225
110	TMIGD2	EIF3S5	ZNF207	EIF3S5	CTDSP1	SEP15	PSMA4	DGUOK	PTTG1IP	ATF4	RPLP2	2.72128
111	C14orf172	HSPC152	HIGD2A	YTHDF2	PRDX5	ACAD9	RPS2	EGFL9	C19orf43	SEC61B	DTX3L	2.72125
112	GHRL	NARS	PCBP1	RNF7	HSPC152	LASS5	CAPZA1	RPS6	SRP9	CLIC1	RPS25	2.71615
113	IL17C	VDAC2	RNPS1	ATP5G1	MRPS18B	TMEM29	GOLPH3	TSPAN10	HNRPA2B1	SPCS1	PTGES3	2.716
114	PADI1	NCOA4	PPP1R11	MRPL22	MGAT1	EIF3S2	KCMF1	RPL23A	CAP1	CNBP	MRLC2	2.71287
115	RPS12	CNBP	HNRPM	HSPC152	BAT5	IAH1	SUCLG1	RPL41	XRCC6	CCT8	RPS23	2.69652
116	RPL7	EIF3S12	USP7	SEMA3B	CSGlcA-T	MYD88	PLSCR3	PTMS	PCBP1	NCL	CCNI	2.69504
117	RPL8	TXNL1	C14orf32	NCOR2	SCAMP3	SFPQ	PCBP1	RPS16	GPX4	PFDN5	RBMX	2.69496
118	TMSB10	ATXN10	MRPL33	HSPC111	MAN1B1	C1orf142	ZMIZ2	RPS21	TNPO1	TINP1	NDUFB4	2.6942
119	RPS20	C2orf25	FLJ14154	DNAH3	MRPL53	TMEM55B	ATP6V1F	RPS25	ATP5F1	HSPC152	COX7A2L	2.68929
120	NACA	QARS	RBMX	RGL2	LTBP4	MRCL3	VCP	RPS29	ANXA5	PSMC2	RPL8	2.68485
121	MYL6	HADHB	NDUFB3	ULK1	UTF1	GATAD2B	KIAA0174	H3F3A	ATP5O	XRCC6	SNRPD2	2.67763
122	RPL10	PSMC2	EIF4H	STX18	EIF4H	CHD2	RUTBC1	RPS14	UBE1	C2orf25	LDHA	2.67433
123	RPL35A	MRPL3	HADHB	PITX2	SCAP	MGC13379	VPS52	RPL35	EIF2A	ATP5J	PTTG1IP	2.6701
124	RPL6	NBPF3	DDX1	RPS19	SARS	MAML1	DBT	RPL12	ARHGAP1	MTPN	EEF2	2.66304
125	RPLP2	HNRPM	USF2	HRAS	COX5B	CTCF	SPSB3	RPL31	RAB13	NARS	CCT4	2.6621
126	RPL21	ATP5J	VPS26A	PSMB5	RCC2	NUDCD3	RPL26	EEF2	TMEM85	SEC31A	STARD7	2.66175
127	RPL35	CAPZA1	C22orf28	RXFP4	RANBP3	RAF1	NDUFB5	LAMP1	QARS	CYFIP1	C2orf28	2.64943
128	RPS25	C2orf28	ACTR1B	CAMKV	PLK1	TRIAP1	EIF3S2	EEF1D	FLJ25476	XPO1	SND1	2.64698
129	UBA52	TNFSF5IP1	PHF1	BIRC3	PRKCSH	SLC23A3	DIABLO	RPL35A	PHACTR4	SEP15	MTPN	2.64122
130	RPS4X	RAP1B	VPS52	PIK4CA	TXNL1	COQ10A	SF3B2	RPL4	HSPC152	UBE2E1	KRTCAP2	2.63982
131	MRFAP1	ARL8B	CUEDC2	SIAHBP1	CTNNA1	C20orf4	HK1	CD63	CYB5R3	TNFSF5IP1	EEF1B2	2.63821
132	CHCHD2	STARD7	SDHA	MSRB2	TRPC4AP	DUSP11	NR1D1	ARF1	GPBP1	ISCU	SEC61B	2.62742
133	EIF4A2	XPO1	UBE2Z	COPZ1	FAM32A	TIMM9	SF1	ATP5E	CNBP	NDUFA12	SEC31A	2.60444
134	FAU	STRAP	RBM23	PHOSPHO1	FAM62A	MKNK1	ILK	CUTL1	ANKRD17	HEXB	ANAPC13	2.60216
135	USMG5	H2AFV	PHC2	PCBP1	CSDE1	GTF2B	C19orf53	EEF1B2	TMEM29	VPS26A	CAPZA1	2.60094
136	HMGN1	EIF2AK1	PRKAG1	UNC84A	ETF1	CBARA1	SND1	RPL13A	PSME1	SFRS7	XPO1	2.59975
137	SERF2	CSNK2B	TBC1D22A	FAM62A	PSMD1	RPS27A	ARPC4	HSPA5	LDOC1L	DYNLRB1	ATP5E	2.59916
138	HMGN2	ANAPC13	TMEM161A	SNRPB	C6orf47	RPS7	MRCL3	RPL30	TXNL1	DYNC1I2	EIF4A1	2.59893
139	RPLP0	SEC31A	BRE	NCL	HNRPF	EEF2	DCTN2	U2AF1	PHF13	CNIH	RAB13	2.59056
140	RPL14	DDX1	RNF167	TMEM38A	COPE	TMSB10	FASTK	SRP14	BTBD6	ATXN10	ATP5B	2.58704
141	SOD1	PPP1CC	ZFAND3	SURF1	FAM65A	RPL10A	LYPLA2	CHCHD2	LEPROT	C11orf58	PPIA	2.57918
142	SNRPD2	SUCLG1	LLGL1	C15orf24	SIRT2	HLA-A	TMEM161A	RPL18	C2orf29	QARS	C11orf10	2.5778
143	OAZ1	VPS26A	PLCD1	TIMM23	STK25	RPS3	PHC2	RPL32	CAPZA1	SEC11A	GPBP1	2.57452
144	RPL26	PSMD6	IRF2BP1	RNASEN	MEA1	TPT1	TBC1D22A	GRN	AP3S1	ANAPC13	RBPSUH	2.57044
145	GABARAP	ASCC3L1	NDST2	SEC31A	FAM50A	RPL8	UPK3B	ANAPC11	TBC1D14	ASCC3L1	SDC3	2.56543
146	SLC25A3	APEX1	PTPN9	ITPA	MAML1	RPL18A	HNRPL	RPS5	RNF20	TIMM8B	PPP1CC	2.54994
147	SNRPG	SPG21	DDX31	PRPF8	EIF1	RPL12	CRSP8	OGFR	PPP1CC	STARD7	SUCLG1	2.54521
148	NDUFA4	ARPC3	RPL17	PFDN5	SAP30L	RPL34	NDUFB3	NUPR1	COMMD1	HNRPM	VDAC2	2.54289
149	CCT4	TFG	B2M	YPEL5	KIAA0082	SERF2	TMEM153	RPS9	IFNGR2	EIF2A	MYD88	2.54105
150	PSMB1	PITPNB	RPS19	NUB1	DULLARD	HNRPA1	RHOG	MYL6	AFTPH	METTL5	COMMD1	2.54104
151	NDUFB4	CS	ANXA2	PARL	PEX14	ERH	SNRPC	COX6A1	ASCC3L1	KIAA0174	SOD1	2.53801
152	BAT1	PDCD6IP	RPS6	ZNF790	SUPT5H	RPL3	C1orf166	SSR2	ANAPC13	POLR2B	COX6A1	2.53762
153	RPN2	POLR2B	RPS3	NPIP	RAB10	VIM	ABHD4	COX4I1	PSMC1	C2orf30	COX8A	2.53211
154	C11orf10	MYD88	RPL15	BUB3	PSMC1	UBC	GIPC1	NDUFS5	ISCU	BIRC2	ASCC3L1	2.53079
155	CCNI	FBXO7	FAU	PTTG1IP	SNRP70	RPL14	IKBKG	HINT1	KIAA0174	PSMD6	NEDD8	2.52846
156	CNBP	AFTPH	RPL10A	CXYorf3	RBM15B	FTL	PLCD1	SFRS9	ACAD9	MAT2B	ARS2	2.52521
157	CLIC1	TRIP12	TUBA6	FAU	SAFB	RPS25	SIRT2	MAPK11	KIAA1267	HBXIP	RPL26	2.52222
158	PTMA	NDUFS3	CCNI	DDX17	CYBASC3	LDHA	URM1	ATP5I	ANKRD13A	BTBD1	NARS	2.5217
159	UBE2E1	ANXA7	EIF1	YWHAB	ZFAND3	USMG5	PPP2R5D	PFDN5	FBXL10	GPBP1	TOMM7	2.52152
160	ATP5O	RBMX	LDHA	EEF1D	PPP2R4	STUB1	ACTR1B	POLR2L	GLG1	COPS2	ATP5G2	2.52017
161	MDH1	CRTC3	EEF1B2	SSR2	DHX30	CAPNS1	TBC1D10B	COX7C	FLJ14154	PSMC6	ATP5J2	2.51494
162	CCT8	PRR13	MYL6	GATAD2A	YME1L1	EIF3S5	C11orf68	VAMP8	FAM116A	YPEL5	KHDRBS1	2.50996
163	RPL7A	LRRC47	ITM2B	SRP14	RTN4	RPS16	HIVEP3	PEBP1	C6orf153	PITPNB	YTHDF2	2.50651
164	RAB13	NRD1	SLC25A5	SKP1A	PITX3	RPL15	PADI1	JTB	MYD88	ACTR10	RPL17	2.5048
165	COX8A	C22orf28	RPL4	FAF1	SEPN1	COX6A1	CLDN15	TOMM7	IAH1	NDUFB6	CDIPT	2.50299
166	ATP5B	CUEDC2	EIF4A2	CCT2	SMR3A	RPL29	NOD1	RNH1	APEX1	TOP2B	RAP1B	2.50128
167	XRCC6	ADPGK	PTMA	RBM3	ZNF207	MGC71993	RPS6KA4	CSNK1E	CS	SELK	EIF3S2	2.49872
168	KARS	ZDHHC7	C11orf10	AHNAK	STRN4	C14orf4	SIRT6	HYPK	PPP1R11	C19orf53	C1orf142	2.49719
169	ATF4	YTHDF2	UCRC	C9orf82	OTUD5	RPLP0	ACTB	ATP5L	SLC35B2	ALG5	ERH	2.49299
170	NDUFAB1	KHDRBS1	SRP9	NDUFB8	TTLL3	CCDC72	UBB	ARMET	CRTC3	C5orf15	NCOA4	2.49297
171	MTPN	MLH1	TOMM7	RPL11	MUTYH	CHCHD2	TMSB10	ARPC2	ZFYVE1	UROD	PCDHGB6	2.4908
172	HSPC152	FIBP	CD81	EEF2	C19orf19	BAT1	RPS19	RING1	MRPL49	VBP1	TIMM8B	2.48693
173	TMEM59	VPS24	ATP5F1	RPS11	CARM1	YWHAG	ANXA2	DAP3	CHD2	LRRC47	SFRS4	2.48511
174	TCEB2	DCTN2	BAT1	ARPC2	SP6	TMEM50A	RPL27A	FKBP2	EIF3S2	HSPC148	TRIAP1	2.48447
175	COX6B1	NUDC	SNRPD2	ATP6V0E1	FOXH1	RTN4	RPL13A	EIF4A1	VPS52	MRPL32	DDX1	2.48107
176	RAP1B	UBE4A	PTTG1IP	CHCHD2	PTPRU	NARS	GNAS	SHFM1	CLSTN1	RPL26L1	NDUFS5	2.48014
177	EIF4H	RRAGC	PHB2	CD80	CD22	CCNI	RPL5	ATP6V0C	ZDHHC7	TRIP12	PSMA6	2.47706
178	TXNL1	RAF1	CCT4	ISYNA1	C1orf123	ATP5E	RPL32	MTCH1	KIAA1600	EIF3S2	SERF2	2.47705
179	ATP6V1F	PARP6	PEBP1	LOC124446	ALG1	SOD1	SLC25A5	CCT4	D4ST1	FUNDC2	EIF3S7	2.47479
180	C11orf58	EXOC1	ATP5E	GTF2I	ZNF385	EEF1B2	RPS21	CCNI	ZCCHC3	YTHDF2	QARS	2.47475
181	NCKAP1	RUFY1	PABPC3	ALDH9A1	NDOR1	ATP5H	RPL21	PDCD6	PMPCB	USP7	SPG21	2.47329
182	NDUFB1	C20orf116	ATP5B	NUMA1	VARSL	EIF3S6IP	CCDC72	H2AFY	SELI	SARS	PSMB1	2.47166
183	C2orf28	SFRS4	NBPF3	C10orf26	ZYX	TOMM7	EIF3S6	NCOR2	MGC40405	NDUFB3	LRRC47	2.47103
184	TBCA	PUM2	VAPA	MXD3	RPL41	NDUFB4	RPS24	CCT8	MGC13379	RWDD1	NDUFB8	2.47018
185	DDX21	TMEM43	FLOT1	NDRG1	RPL31	PFDN5	PABPC1	FGF3	DPP8	SRP68	TMSB10	2.4699
186	COPB2	COPS7A	JTB	STK24	RPL7	NDUFA12	RPS8	HK1	ACSS2	SNW1	CS	2.46621
187	PSMA4	HEXA	RPS25	CCDC56	SRP9	COX8A	PABPC3	HIST1H3J	CTDSP1	UBE4A	ATF4	2.46521
188	POLR2B	NUDCD3	HDGF	TRIM8	RPL30	C11orf10	EEF1B2	FTHL17	SFRS4	KIAA1012	CSNK2B	2.46408
189	RBMX	MAML1	RTN4	H3F3B	RPL32	KHDRBS1	EIF4A2	RABAC1	SF3B1	BCAS2	GNG5	2.46355
190	VDAC2	MRPS22	CYB5R3	DTX3L	SRP14	A2M	JTB	DAD1	NRD1	PUM2	ATP5O	2.45149
191	IARS	ZNF410	RPS14	ANAPC13	RPL27A	ATP5G2	PSMA6	MRPS34	FAM109B	TCF12	EIF3S5	2.45098
192	SNRPD3	NOP17	ATP5H	ATP6V1G1	CCT2	PTTG1IP	RPLP0	LARP1	MRCL3	C22orf28	RPS16	2.449
193	ERGIC3	FBXO34	HSPA5	COX7A2	IER2	NCL	EIF3S6IP	NDUFA1	RRAGC	THOC7	PFDN5	2.44813
194	RBX1	KBTBD2	PSMA6	SLC12A7	RPL38	HNRPM	YWHAQ	CDC42	C6orf70	UBQLN2	MRPL53	2.44727
195	TIMM8B	IMP4	CUTA	C1orf212	RPL35	SNRPD2	SERF2	PRR13	SIN3A	BTF3L4	DCTN2	2.44547
196	APEX1	CTCF	TIMM8B	CCDC72	ATP5I	RPL26	DDX5	TPI1	FLJ12529	GOLGA4	RPS5	2.44389
197	DPM1	CBARA1	NDUFB1	PGK1	LRP10	ATP5B	C11orf10	C3orf60	CTCF	ANKRD13A	NDUFB2	2.44235
198	RNPS1	C20orf4	U2AF1	PICALM	TMSB10	MTCH1	CUTA	SEC13	TERF2IP	NRD1	COX5B	2.44172
199	LOC51255	FBXL12	PDIA3	TRIM11	CCNI	SSR2	RAB13	EDF1	ZC3HC1	ZUBR1	UPK3B	2.44157
200	CTBP2	XKR8	ATP6V0E1	ZMYND11	RPS14	ANXA5	ITM2B	UCRC	VPS72	GTF2A2	C2orf25	2.44146
201	NDUFB8	DUSP11	POMP	LCMT1	DDAH2	PPIB	NDUFC2	YWHAB	EXOC1	VPS52	GOLPH3	2.44079
202	PSMB6	NIF3L1	ATF4	TMEM9B	COX6A1	GNG5	NCL	ACTR2	TBC1D9B	SMNDC1	RPL7	2.43878
203	HDLBP	DOLPP1	NCOA4	ATXN10	UBA52	YWHAQ	CHCHD2	TMEM50A	NUDCD3	DNTTIP2	SFRS9	2.43736
204	YTHDC1	BCS1L	FAM120A	TPP1	RPL13	TMEM59	RPL24	FBS1	RAF1	COPS4	MAML1	2.43512
205	AP2M1	C14orf133	C6orf49	RBM39	HSP90AB1	NPC2	MDH1	RNF7	C7orf36	RNF4	RPL10A	2.4348
206	ARCN1	GCC1	RPL26	D15Wsu75e	STRAP	PPT1	HNRPAB	TMEM4	RBM23	EXOC1	DYNLRB1	2.43477
207	TMEM147	EEF1A1	CTDSP2	FAM100B	CLSTN1	NPTN	HSPA8	CTDSP1	C20orf116	VPS4B	RPL35A	2.43458
208	DYNLRB1	RPL34	NDUFC1	MGEA5	RPS27A	SPCS1	HMGN1	M-RIP	ZNF582	SUMO4	VPS26A	2.43427
209	SNRPB2	RPS21	DBT	RIC8A	HNRPA0	NDUFAB1	CYCS	C14orf166	RPUSD4	MLH1	PRR13	2.43323
210	C1orf151	ACTG1	ARHGAP1	CD93	GNB2L1	CDK2AP1	UBC	SUMO1	TRIM39	RBM16	EIF4G2	2.43287
211	ECHS1	RPL5	ARL8B	ARF6	RPL10A	XRCC6	PSMB5	SFRS3	ALS2	CRTC3	RTN4	2.43091
212	COPS2	RPL19	COX6B1	ARL8A	BAT2D1	FAM120A	ARMCX6	VPS35	XKR8	MAEA	NRD1	2.42856
213	NDUFA12	RPL36A	PTGES3	THRAP3	PCK2	DC2	CNBP	IFT122	TRIAP1	FAM32A	ATP6V1F	2.42786
214	SPG21	RPL8	CSNK2B	STARD3NL	PSMC5	SUMO2	ATP5E	SAE1	TBC1D10B	IK	C14orf4	2.42747
215	NEDD8	RPL21	MRPL3	LRP10	PTP4A1	ATP6V1G1	VDAC2	PSMC1	HDGF2	SYF2	LOC374395	2.42359
216	RBBP7	RPS6	C2orf25	MRPL24	ATOX1	RPL36AL	HDGF	SNRPG	FBXO34	NOP17	LACRT	2.41341
217	CYFIP1	RPS27A	APEX1	RAB10	SLC25A39	NDUFB2	CCT3	LOC51035	FBXL12	DPP8	LOC145757	2.41005
218	C3orf1	ANXA2	XRCC6	SFRS2	HIST1H3F	ADAR	MRPL3	PDLIM1	SMYD4	COMMD1	XKR8	2.40984
219	SELK	RPL13	UQCR	RPL26L1	DDX5	C3orf10	PSMC2	PTGES3	CBARA1	MFAP1	IFNGR2	2.40759
220	EIF2AK1	RPL14	ANAPC13	CHMP4B	CTNNB1	ATP5O	CCT8	EIF3S7	THAP8	CTCF	KIAA0174	2.40634
221	PSMC1	CCDC72	ATP2A2	C2orf28	MARK2	DYNLRB1	PTTG1IP	NDUFA8	C20orf4	ASNSD1	APEX1	2.40582
222	SP3	EEF1B2	RPL36AL	AAMP	SEC61B	ATP5J2	UBA52	CUTA	AQR	SCFD1	MRCL3	2.40481
223	PSMB7	RPL10A	ECHS1	MC3R	CSNK1E	TMEM85	ARL8B	SAP18	COQ10A	SS18L2	B2M	2.40315
224	CASC4	ATP5E	VDAC2	SPAG7	MAPK3	HSPC148	RAP1B	PSMB7	SLC23A3	NCOA6	NDUFS3	2.40228
225	TFG	COX6A1	CS	INPPL1	HMG20B	MRPL36	RPLP2	ALKBH5	TYW1	MAML1	CUTA	2.40205
226	DDX1	EIF3S6	NDUFAB1	GCN1L1	ANP32B	EIF3S12	HSD17B10	SMARCC2	TIMM9	NGLY1	RPLP0	2.40075
227	UBL5	RPL15	SEC13	SCARB1	TMEM109	VDAC2	RBM39	TAGLN2	DCP1A	TRIAP1	COX4I1	2.40048
228	YTHDF2	EEF2	ARPC5	CKLF	TMEM59	ATF4	PSMA1	GGA1	VPS11	C1orf142	ARPC2	2.40014
229	PPP2CA	TOMM7	RAP1B	RUFY1	CHCHD2	SETD7	ARPC5	HSPA9	TBC1D15	FLJ12529	BAT5	2.39547
230	VKORC1	SLC25A5	STRAP	GMPR2	RPL27	PSME1	COX8A	NDUFA3	NUP214	GTF2B	NDUFB3	2.39505
231	METTL5	PFDN5	SEC31A	UXT	PSMB4	COX6B1	HSPA5	DNAJA3	CCDC9	C1orf52	HK1	2.39445
232	COPB1	EIF3S6IP	TFG	TMED10	ALKBH7	RCC2	VPS26A	VDAC1	RPL35A	C4orf27	NDUFB5	2.3937
233	WDR45L	COX8A	PRR13	ZBTB7A	SUMO1	CNBP	XPO1	WAC	RPL21	TMEM60	RNF20	2.39361
234	HAT1	ATP5C1	NOLA3	RPP21	LRPAP1	HSPC152	POLR2G	SLC12A9	B2M	XPO6	TRIP12	2.3932
235	HBXIP	CCNI	AKR1A1	FLJ10081	HIST1H3J	NDUFB1	NDUFC1	ADD1	HLA-A	PMS2L5	TNFSF5IP1	2.39305
236	NDUFA3	PSMB1	POLR2G	C2orf30	C2orf18	STK24	PSMD14	IMP3	RPS12	USP4	RIC8A	2.39148
237	CCT7	COX7A2	NDUFA1	ILF2	HDLBP	NAT5	ZC3H11A	POP7	RPL34	MGC4268	VPS52	2.38651
238	UQCRC1	ERH	PPP1CC	GLT25D1	MAEA	MDH1	PSMB1	SF3B5	VIM	FBXL12	RPL19	2.38645
239	FAM35A	NDUFAB1	TXNL1	BLCAP	POLDIP3	C2orf25	COX7A2L	MRPS5	RPL8	CCDC131	DYNLT1	2.38555
240	EDF1	SNRPE	XPO1	CSNK2B	CCT4	EIF2AK1	COX6B1	ANXA5	JTB	LARP7	SELK	2.3855
241	ANAPC13	UQCRH	MATR3	UCP1	CD2BP2	STRAP	NDUFB8	HNRPF	RPL18A	DUSP11	NDUFC1	2.38491
242	HDAC1	NDUFA4	EIF3S2	FLJ20487	LPPR2	SELK	SFRS11	HNRPK	SLC25A3	HARS	RAC1	2.38491
243	DRG1	TMEM59	DHX15	SURF4	CLPTM1L	ABCF1	LTA4H	DRAP1	C1orf43	AQR	POLR2G	2.38449
244	KIAA0907	PSMA6	COX4I1	NDRG3	METTL9	GPBP1	ARHGAP1	ASCC3L1	RPL13A	BFAR	COX6B1	2.38317
245	EIF2A	GABARAP	GDI1	LOC284402	C7orf27	TXNDC12	NDUFS2	ZNHIT1	PABPC1	FLJ11021	PSMC2	2.38212
246	RBPSUH	TUBB2C	GOLPH3	ZFYVE20	SAPS1	C20orf3	APEX1	BTBD6	RPL13	RNF111	COPS2	2.38129
247	LRRC47	CD81	METTL9	C22orf9	ELOVL1	CAPZA1	OAZ1	NUBP2	FTL	BTAF1	CCT8	2.38063
248	NDUFB3	C20orf24	PSMC2	RPS27L	C6orf89	ATXN10	ERP29	LZTS2	RPS27A	LASS5	MDH1	2.37946
249	PUM2	GNG5	NEDD8	USP39	EHD1	SEC11A	PRDX3	ARIH2	MYADM	TBC1D15	ATP5J	2.37782
250	ADIPOR1	TRMT5	PSMB1	FLJ10241	HSPC171	COMMD1	HNRPM	PLSCR3	KRTCAP2	TRIP4	RPS10	2.37707
251	EIF3S10	CYCS	PSMD6	MAML1	CD63	RAB13	NBPF3	IMMT	CAPNS1	QRICH1	SPCS1	2.37696
252	GNL3	CDK2AP1	IFNGR2	LENG1	RAB13	LRP10	RBM4	EIF4G1	RPS16	HDAC3	RPS6	2.3769
253	ANXA7	CCT3	COPS2	RBP4	PRRC1	TBCA	PPP1CC	GCS1	CHCHD2	RPP30	CCT3	2.37602
254	HSD17B10	HSPA5	C19orf56	RNF149	MRPL51	CSNK2B	CARS	MRPL22	HSPA1A	TIMM9	C14orf121	2.37469
255	IFNGR2	COX6B1	KIAA0174	SLC4A2	C1orf43	ARPC5	PABPN1	CCL22	MGC71993	ZNF143	CAP1	2.37378
256	RPS10	UQCR	AURKAIP1	SR-A1	SFRS7	YPEL5	IER2	GLRX5	RPL15	RPS27	USP7	2.37327
257	KIAA0174	ATP5G3	ANP32B	CXXC1	COX8A	AP3S1	TRMT5	DDX1	SOD1	B2M	CNIH2	2.37059
258	DNTTIP2	UBE1	DRG1	DPP8	TJP1	TFG	FEZ2	OR2H1	RPLP0	TPT1	EIF2A	2.37012
259	PSMD6	NDUFC1	NDUFS3	KIAA0082	JTV1	C2orf28	CCT7	CNP	EIF3S6	TMSB10	NDUFAB1	2.36725
260	YTHDF1	CCT8	AP3D1	ATP6V0A2	FBS1	HADHB	INTS3	HBXIP	RPL29	RPL19	COPB1	2.36719
261	TH1L	PSMA1	C2orf28	RBM22	CHPF	ZNF146	C2orf28	LOC51255	SERF2	RPL13	PSMA1	2.36693
262	NAGK	RAB13	ARS2	TBC1D23	SNRPD2	GHITM	RBMX	UQCRC2	EEF1D	RPS6	RPL36AL	2.36617
263	ZC3H15	SSR2	DDB1	WDR4	SIVA1	ZRANB2	TFG	ETF1	MTPN	RPS16	XRCC6	2.36611
264	DCTN2	SPCS1	LOC130074	MLLT1	UQCRC2	C19orf56	PSMD2	KCNK7	NDUFS5	RPS5	UBE2I	2.36513
265	AHSA1	NDUFA13	POM121	VPS39	FAM96B	SEC31A	SEC13	UROD	EIF3S7	EEF2	EIF3S6IP	2.36363
266	MRPL33	BAT1	RRAGA	LEMD2	PRDX6	LOC374395	EIF5B	HAX1	ZNF664	RPS7	ZMAT2	2.36034
267	TXNDC4	TIMM8B	SUCLG1	PTMS	CCM2	C22orf28	SPG21	DYNC1H1	PHB2	RPL35A	DDB1	2.35998
268	RNF11	CAP1	SLC12A7	C3orf17	RBM10	P117	RNH1	SPG21	C11orf10	RPL23	BTBD6	2.35971
269	COX7A2	SDCBP	DCTN2	RHOC	EXOC7	BTBD6	ANAPC13	HNRPR	ADAR	RPLP0	NDUFB1	2.35857
270	FAM44B	TBCA	CCT7	CCDC128	ATP6V1E1	NDUFB5	METTL9	RIC8A	NDUFB4	SRP9	RNF149	2.35824
271	CCAR1	TOMM20	SND1	TRPC3	MBTPS1	C17orf79	TNFSF5IP1	SNRPC	RTN4	ATP5E	PSMB6	2.35718
272	USP7	C20orf3	CNOT1	SDC3	C6orf62	TINP1	COPB1	SFRS7	RCC2	CLTC	KCMF1	2.3554
273	BUD31	ANXA5	ASCC3L1	NGFB	BCAR1	ATP5J	AHSA1	DARS	SNRPD2	EIF3S6	SEC13	2.35485
274	RSPRY1	NPTN	PITPNB	ZNF317	RAD23A	FAM79A	TMEM147	ZNRD1	SSR2	RPL26	PHC2	2.35406
275	PSMD2	PSMB4	C1orf2	RNF185	NDUFA1	UGP2	XTP3TPA	SSRP1	NCL	LRRFIP1	TFG	2.35404
276	AURKAIP1	COX4I1	ILK	VPS52	ATP13A2	NUB1	PSMD10	C3orf1	STUB1	JTB	C1orf212	2.35072
277	MASA	PSME1	SNRPD3	C3orf19	SH3GL1	EIF3S4	POLR2B	UBE2I	DYNLL1	UQCRB	TBCA	2.34782
278	TXNDC12	PCBP1	FBXO7	ZNF289	DEXI	ZMIZ1	TRIP12	TRIAP1	C3orf10	ATP5H	PITPNB	2.34752
279	TMED4	HEXB	MAT2B	IPO11	PPP1R12C	KIAA1191	NPIP	ELAVL1	NPC2	SDCBP	CCT7	2.34699
280	SHFM1	DAD1	CAPZA1	TNPO2	RALA	C2orf29	HAX1	MRPL17	PTGES3	NDUFAB1	RNH1	2.34563
281	ARL6IP4	GSTO1	MYD88	ATXN2	SF3B1	PSMC2	CNOT1	FTSJ2	SNX3	ATP5C1	ADH4	2.3439
282	HSD17B7	ECHS1	ARL5A	C4orf8	TRIM62	C1orf212	DAP3	C1orf164	GNG5	TMEM66	MBL2	2.34294
283	FAM96B	TAF10	NDUFB11	QRICH1	BCKDK	RBM39	NDUFA4	MRPL9	ATP5C1	NDUFA4	C1orf151	2.34237
284	POLR2H	NOLA3	TNFSF5IP1	RB1	SCNM1	APEX1	MAT2A	NOLA1	HINT2	TMEM59	SF3B2	2.34211
285	AUP1	COX5B	ZMIZ2	RGS9	RTKN	HEXB	TMED9	CDIPT	PRPF8	DYNLT1	ECHS1	2.34069
286	ADSS	VPS35	C7orf42	INOC1	FIS1	NRM	RNPS1	GOSR1	CLIC1	PCBP2	ZMPSTE24	2.33612
287	C18orf45	RBM39	RIC8A	KIAA0467	PLSCR3	JAK1	CSDE1	VKORC1	NPTN	TBCA	POLR2B	2.33516
288	TOP2B	EIF3S7	ATP6V1E1	MYH9	KCMF1	IK	C21orf33	PSMA5	ATP5G2	COX7B	SUMO4	2.33515
289	HNRPH3	SEC61G	TIAL1	MT2A	EIF3S5	ZMPSTE24	ARCN1	MKRN1	COMMD7	NDUFS5	EIF2AK1	2.33511
290	TMBIM1	PSMB5	SUPT16H	RAP2B	GTPBP6	AP2M1	LOC130074	PFN1	RPL36AL	NPTN	RPL3	2.33423
291	UBE1C	AP3S1	YTHDF1	UBE1L	SERINC3	STARD3NL	TRIAP1	SQSTM1	DYNLT1	SSR2	PEBP1	2.33233
292	MRPL32	SFRS9	CDK4	UCRC	DIABLO	MYH9	TEX261	MRPL53	UBE2R2	GPX4	ISCU	2.33209
293	PMPCB	TUFM	M-RIP	UNG	CCT8	UBE2E1	ATP6V0C	CLPP	CUTA	ATP5G2	FUNDC2	2.33157
294	C14orf112	HBXIP	HNRPR	MKNK2	MICAL2	PABPN1	ARS2	GLUL	NCOA4	C11orf10	MEA1	2.33093
295	DDX50	PSMD14	SUMO1	PRPS1	CTDSP2	SLC35B2	ZDHHC7	A4GALT	SCOTIN	ADAR	MRPL49	2.33018
296	TTRAP	IFNGR2	DDX24	AKT2	CIZ1	RAI1	KPNB1	DYNLRB1	PSMA6	NDUFB1	TXNL5	2.32904
297	VPS52	ATP6V0E1	POLR2B	SEPW1	GNB1	TMEM60	NIPA2	POLR2G	CCT3	ATP5B	FOXP2	2.32698
298	PPP1R15B	GABARAPL2	OXA1L	SQRDL	RRAGA	POLR2G	MEA1	PQBP1	FUNDC2	ATP5J2	FLJ25476	2.32653
299	PSMD5	TOMM70A	JTV1	TMEM14C	ITPA	ADNP	YTHDC1	SSR3	PRDX5	BAT1	MRPL32	2.32581
300	ZCRB1	JAK1	POLDIP3	PTPLAD1	FAM89B	TBC1D14	AFTPH	MRPL32	RPL26	COX6B1	C19orf43	2.32541
301	ITGB4BP	PSMB7	TMEM43	SERINC1	TRADD	KIAA1267	PPP4R1	RBM10	VDAC2	CCT4	TMEM59	2.32418
302	RAF1	PSMD2	R3HDM2	NCOA4	PDCD6	GGA1	JTV1	RARS	DAZAP1	GNG5	RAF1	2.32322
303	C22orf28	DYNC1H1	DDX46	SFRP2	TFG	C14orf156	RAB1B	FLJ10241	VPS29	ATP6V0E1	FLJ44968	2.32239
304	PSMD9	ZMPSTE24	CEP27	TSC22D3	YWHAB	MRPL32	GNPAT	C1orf128	TXNDC12	COX5A	ATP6V1E1	2.31961
305	TGIF	MFSD1	DPH5	C14orf156	GADD45GIP1	AFTPH	C6orf62	TCF1	NDUFB1	ARPC3	ACAD9	2.31839
306	NUDC	LRP10	TEX261	CSDE1	DNM2	RBMX	NUDCD3	OS9	EIF2AK1	CREG1	HSPC148	2.31653
307	KIF1C	NDUFB5	RNF4	CASC3	POFUT1	PDCD10	DDX46	ZNF444	ERP29	PSMB1	SEPT9	2.31585
308	RIC8A	SF3B5	SPAG7	MGST2	CENTD2	ARV1	YIPF6	SGTA	LOC124446	STUB1	RNF4	2.31564
309	IMP3	SFRS7	SCNM1	FAM128B	PSMA1	MFSD1	ASCC3L1	FLOT1	FAM96A	COX8A	PPP1R11	2.31369
310	LOC374395	NDUFV2	NUDCD3	CLEC7A	DHX9	ZNF627	C22orf28	MMS19L	RNF135	HERPUD1	PSMA4	2.31294
311	DDX24	GOLPH3	SNX6	DDT	TNIP2	RAB8A	PTBP1	MAMDC4	MRPL53	KRTCAP2	C6orf48	2.31279
312	DNAJA3	KCMF1	DDX50	C17orf45	CNBP	COX7A2L	RNF4	WBSCR16	PSMA1	VDAC2	ARPC3	2.31125
313	SNRPA	COPB1	PPP1R8	ATP9A	ST13	VPS24	TSEN34	NRD1	XPO1	MORF4L1	STUB1	2.30976
314	C21orf59	UBE2E1	MAPK3	APRT	ARS2	SUMF2	IFNGR2	ADSL	NUB1	CAP1	PABPC3	2.30961
315	DIABLO	PCNP	ASXL2	MORF4L1	ARHGEF18	NFE2L2	NCOA6	CNFN	UBE2I	TCEA1	XPO6	2.30861
316	UBXD4	AKR1A1	PPP4R1	EIF5A	MRPL49	PSMB7	C1orf2	TINF2	C1orf198	NPIP	AP3S1	2.30604
317	SLC30A9	TMEM147	AAMP	LRRC59	SFRS16	C7orf42	MLX	YTHDF2	CTNNA1	NDUFA13	RPS7	2.3058
318	IMMT	HSD17B10	SIRT2	POLG	C11orf10	SPG21	PSMB6	SFRS4	LRP10	C14orf4	STRAP	2.30425
319	BLOC1S2	PDCD10	CRTC3	TAX1BP3	TIMM17B	IARS	VAT1	RIN1	PPHLN1	NDUFC1	AFTPH	2.30392
320	DULLARD	MEA1	NUDC	MRPL21	MRPL22	ARPC3	UBE2I	RPUSD1	TNFSF5IP1	MDH1	TMEM60	2.30305
321	CEBPZ	SFRS2	DIABLO	AFG3L2	PSMD13	MAT2B	KHDRBS1	MEA1	C1orf122	EIF3S7	BAT1	2.29984
322	RNF20	PSMA4	METT11D1	RPL36	VCP	MRPL49	MYD88	SLC25A22	ABCF1	IARS	YTHDF1	2.29974
323	PSMC4	RRAGA	ITPA	PCDHGB6	RAB6IP1	MRPS22	ISCU	PNPLA2	ZCRB1	STRAP	FAM79A	2.29832
324	SFRS4	DDX21	FAM82C	POLE4	TICAM1	VKORC1	CKAP5	PEX14	YPEL5	UBE1	PCBP2	2.29788
325	TBK1	SRP19	TRIAP1	ID3	COX7A2L	CNIH	YTHDF2	TRPC4AP	ATXN10	AP3S1	PRKACA	2.2972
326	LSM8	ACTR10	MRCL3	MYLPF	RNF7	SYVN1	PMPCB	HCRT	ZDHHC5	RAB13	FAM32A	2.2971
327	BTBD6	SNRP70	SNX17	TM9SF3	FLJ10241	RBPSUH	FBXO7	LHB	HADHB	SSBP1	C3orf10	2.29665
328	SNX17	SNRPB2	TNK1	TKT	MGRN1	C22orf13	YIF1A	FBXO7	C2orf28	MFSD1	RPL13A	2.29612
329	TCF12	MRPL49	GPBP1L1	NFKB1	GGA1	PPP2CA	RIC8A	HIRIP3	SDCBP	PSMA2	YPEL5	2.29499
330	TXNDC9	CMPK	BCDIN3	NDOR1	SSNA1	FBXO7	SPFH1	FCER1G	UNQ1887	C1orf151	HDGF2	2.29144
331	PDCL3	METTL9	EIF2B4	NDUFA2	SLC12A9	CDC26	NRD1	RASSF1	PPP1R15B	NOLA3	NOLA3	2.29041
332	HEXA	SSBP1	FBXO34	HSPC171	DCTN1	CLSTN1	GTF3C2	DDOST	CSNK2B	CUTA	NDUFB11	2.28805
333	COMMD1	VBP1	TMEM153	DPP3	RPP21	PPIL3	LENG4	NDEL1	DNAJB11	COPB2	PABPC1	2.28793
334	PRKRA	AURKAIP1	ZNF665	IFIT3	HYAL2	LOC162427	SCAMP2	ZBTB48	ARPC2	PDCD10	PSMD6	2.28675
335	STARD3NL	UXT	SETD3	AKR7A2	MAST2	RP11-529I10.4	HNRPR	ABCF1	RBM39	PSMB7	SCOTIN	2.28504
336	AAMP	STUB1	FAM32A	ALDH4A1	PMF1	LMBRD1	ZUBR1	MASP1	GOLPH3	PSMA4	CTF8	2.28431
337	SCFD1	SEC13	PARL	WDR6	SEC31A	MED19	USP7	C12orf41	C1orf119	GOLPH3	SARS	2.28244
338	PARL	COPB2	ADPGK	VPS37C	STOML2	KIAA0174	HIGD2A	GSG1	FCHO2	ALDH9A1	RCC2	2.28154
339	MTX2	DDX47	TRIM26	BOLA3	SYDE1	FAM44B	DIAPH1	PNKD	CTF8	SFRS2	LASS5	2.28138
340	ZDHHC6	USP7	HSPC142	FAM79A	EFTUD2	MGC12966	SNX17	ALG1	LOC162427	EIF4H	RRAGA	2.28028
341	CTF8	KIAA0174	AP3B1	SCAP	RIC8A	PITPNB	RARS	MADD	ZMAT2	CDIPT	SNRPG	2.27869
342	MPHOSPH10	EIF3S2	SCAMP2	CUL4B	HCFC1	YTHDF1	PPP1R11	TBKBP1	FAM79A	C3orf10	TXNDC12	2.27796
343	MFAP1	NDUFB6	STK19	FIS1	RABGAP1	FAM116A	ZNF638	YIPF2	RAP1B	EDF1	DAP3	2.27721
344	SS18L2	USP9X	XPC	MAPBPIP	SFRS9	MRPL33	CSK	HOXA3	JAK1	DPM1	DIABLO	2.2768
345	BNIP2	NDUFB11	MBD1	DDX50	E4F1	SARS	DNAJA3	RAXL1	POLR2G	MRPS24	PTMA	2.27552
346	PWP1	POLR2H	TOMM34	TAS2R3	HNRPH1	FBXL10	PRKAG1	EEF1A1	COPB1	TSPYL1	COX7A2	2.27524
347	C20orf43	ATIC	LRCH4	C16orf61	GCS1	C19orf53	MPHOSPH10	RPS27	ZBTB4	UBL5	C22orf13	2.27514
348	LEMD3	YPEL5	TSPYL2	KLHL9	SPRYD3	CRTC3	LYK5	TPT1	C2orf33	APEX1	RPL15	2.27253
349	CCDC115	YTHDF1	ZNF444	GSTP1	FXR2	AARS	GDI1	RPS27A	ZMIZ1	TFG	VCP	2.27185
350	UBQLN2	DDB1	GAS8	UBN1	RBCK1	ACTR10	SNRP70	SEMA6B	MAPRE1	TMEM4	SSBP1	2.27181
351	PPP2R5E	NDUFB3	MED25	EXOC7	ATP5B	HNRPA0	ADPGK	RPL10A	TFG	ECHS1	IAH1	2.27094
352	C2orf29	HAX1	LAS1L	PSMC4	FBXW5	DPM1	PHF1	RPL17	C20orf43	CSNK2B	C9orf23	2.27071
353	ZMYM4	MAT2B	QRICH1	YME1L1	STK19	PRR13	SPAG7	RPL9	NOLA3	RBX1	PSMD2	2.27071
354	EFTUD2	LMBRD1	HS1BP3	GGPS1	GBF1	PSMD6	KIAA0284	RPS24	IK	ERGIC3	ITPA	2.27004
355	USF2	PPP2CA	MYST2	COX6C	DHX38	RNF11	AP3B1	RPL3	STARD7	TMEM14C	PSMD4	2.26997
356	ZNF403	METTL5	CPSF4	CKS1B	SLC35A4	TMEM43	CPSF4	NDOR1	GSTO1	C1orf63	MAEA	2.26974
357	METAP1	RNH1	BAP1	CD2BP2	TRIM11	DRG1	NIF3L1	GLTSCR2	C14orf112	CS	NDUFA1	2.26603
358	PHC2	COPS2	SH3GL1	HSP90B1	VPS29	LRRC47	SFRS4	PTMA	NRM	ZMPSTE24	JTV1	2.26322
359	C2orf47	ATP6V1E1	RAB3IL1	SAPS3	STARD7	COPS2	NUBP2	UQCRH	EIF3S12	EIF2AK1	SRP19	2.2627
360	ATAD1	CNOT1	GIT1	C1orf77	CLK3	ZCCHC3	FAM62A	RPS3	ANXA2	PSMD14	CTCF	2.26266
361	TMEM60	DPM1	CBARA1	NSFL1C	CINP	GORASP2	WNT6	PSMA7	GARS	SKP1A	LRP10	2.2624
362	ACTR1B	MRPS35	KBTBD2	TEX261	CSNK1G2	ZDHHC7	MBD1	HSP90B1	HK1	XRCC5	ZDHHC7	2.26117
363	GNPDA1	TNFRSF1A	ZNF384	KIAA0494	GORASP2	LOC339123	DEDD	RPS12	ARV1	VPS29	VPS29	2.26061
364	TBC1D15	TM2D3	ALKBH1	ZMPSTE24	SUCLG1	FIBP	NECAP2	ACTG1	ATP5J	PSMD2	MRPL20	2.2605
365	NDUFA8	NOL7	RING1	SELS	AAMP	DEDD2	MBD3	EEF1G	PSMC2	RNF11	TMEM85	2.25977
366	MAPK3	CDK4	FOXJ2	ZNHIT1	C14orf133	D4ST1	MRPS11	PABPC1	RPL7	ATF7IP	DPY19L3	2.25885
367	ZNRD1	SARS	C14orf172	MED19	TM9SF4	ZNF260	BRE	MIF	SFRS11	IER3IP1	ATP6V0E1	2.25621
368	TINF2	WDR26	SLC30A3	LDOC1L	DDX54	SIN3A	STX10	ACAD11	USP7	LRPPRC	RBM39	2.25534
369	RBM23	C15orf24	PLA2G6	TBL2	KIAA0652	CUEDC2	RNF167	RPL5	MRPL32	TXNL5	C22orf28	2.25478
370	CHCHD8	GNL3	GLP1R	CUL1	GSK3A	SNRP70	AIP	MORF4L2	DDB1	RNF13	QRICH1	2.25417
371	C1orf123	POLR2I	PPT2	FARSLB	RAB35	C14orf108	TRIM26	LAPTM4A	CCNK	C19orf43	C20orf141	2.25414
372	MGC14327	NEDD8	SLC5A5	ANKFY1	CIC	RHOG	PCNT	HSPA8	YY1	KCMF1	PSME1	2.25185
373	COBRA1	M-RIP	CNTD2	FRG1	WDR22	VTI1B	TOMM34	C20orf149	C1orf212	ANP32B	C15orf24	2.24885
374	MGC40405	HNRPA0	RPP30	TRAPPC4	ECD	PLRG1	MKNK1	GPX1	SNRP70	NDUFA5	SLC12A7	2.24882
375	C9orf6	NDUFA9	ZNF771	GPS1	DYNC1H1	HBP1	C1orf123	SEPT9	PSMA4	PMPCB	FBXO7	2.24764
376	NIF3L1	CAB39	C1orf166	PNMA1	LOC348262	ALG5	SFRS16	MRFAP1	C6orf48	DDX1	SFPQ	2.24568
377	CCDC12	SRPRB	GALR3	TMEM109	HNRPC	MAEA	MYO1C	ATP1A1	SFRS7	MRPL20	ABCF1	2.24518
378	BAT5	ADNP	RAD54L2	DRG1	SNRPC	FBXW5	INPPL1	SOD1	COX7A2L	NEDD8	SLC6A20	2.24413
379	TAF6	FAM32A	GCC1	RPRC1	ASCC3L1	ACSS2	DNASE2	RPL37	WDR45L	NOL7	ACTR1B	2.24393
380	MGAT1	JTV1	ZNF574	MRPS18B	SPG21	POLR2H	PYGB	FAM39DP	C14orf156	FKBP3	CLPTM1L	2.24386
381	C1orf212	RAB8A	EXOSC9	SNW1	COPS6	SUMO4	URG4	SF3A2	AP3M1	SFRS9	NDUFA8	2.24085
382	EXOSC7	RPL26L1	UNC119	HUWE1	PCOLN3	NUDC	CENTA1	BTF3	HEXB	TTRAP	VKORC1	2.24045
383	ARL8A	C7orf42	C11orf68	NAT10	STAMBP	ILK	ARHGAP17	RPS7	LOC374395	LMBRD1	M-RIP	2.23911
384	RAB6IP1	ARL5A	SLC22A14	ZCCHC17	ZDHHC1	VPS72	HDAC3	CYB5R3	PPIL3	LRP10	C12orf62	2.23851
385	DDX27	TXNDC14	LYK5	EXOC4	GNB2	STX17	ARL2BP	EIF3S9	SPG21	LSM3	SPAG7	2.23703
386	PLSCR3	PDHA1	PADI1	LACRT	RBM16	NDUFA9	GIT1	RPLP2	VPS26A	UXT	DYNC1I2	2.23531
387	WDR75	NDUFV1	KRTAP5-8	AP3D1	CPSF3L	FAM109B	NXF1	SERPING1	BLCAP	TAF7	MRPL3	2.2352
388	ZNF410	UBE2Q1	IL8RA	PPP4R1	BCL7B	VPS52	RING1	PSMB4	TMEM60	LTA4H	C11orf58	2.23445
389	INOC1	KIAA0247	C20orf4	LOC145757	KIAA0913	ITPA	UNC45A	PSME1	TROVE2	APPBP1	ATXN10	2.2325
390	HMGCL	MRPL20	CLDN15	EIF2B4	ARCN1	SLC12A7	PPP2R1A	DAP	ZNF2	UBE2D3	C6orf153	2.23163
391	NOL8	MRPL18	GLTSCR1	ZNF131	RNF10	TMEM109	CLP1	NPC2	SPAG7	POLR2G	AP3D1	2.2307
392	DHX32	VTI1B	TTR	UBTF	PPP1R7	SFRS4	ZMYM3	HNRPA3	NDUFA10	LOC51255	ADAR	2.22987
393	BTBD10	TCF12	LGI2	REXO4	RNF26	FAM14A	PREB	NUCKS1	CYBASC3	YY1AP1	UXT	2.22895
394	CTCF	PARP1	JAK3	WIPI2	MRPS5	DDX47	ARNTL	RBM8A	SLC35A4	PSMA5	ANXA7	2.22886
395	CBARA1	TSEN34	FRMD1	TIAL1	TRAPPC1	TRIP12	ZNF444	GTF2I	RAB2B	C6orf49	CTDSP1	2.227
396	SFPQ	ZNF146	NCR2	E2F5	GGTLA1	DIABLO	ATG4B	PARK7	RP11-529I10.4	NISCH	ANXA5	2.2265
397	TRPC4AP	GPBP1L1	ACTC1	PRM2	SIRT6	PYGO2	STK19	RPL6	C1orf55	C15orf15	HEXB	2.22643
398	GIT1	RPN1	RPLP2	NIF3L1	QARS	CTDSP1	MYO9A	ATP5G3	APH1A	C11orf59	PMPCB	2.22617
399	PDCD7	C19orf42	RPL19	STX10	EXOC3	GOLGA5	NHEJ1	COX7A2	AARS	ECOP	CUEDC2	2.22599
400	EWSR1	IMMT	RPL29	C7orf26	UBADC1	TBC1D10A	FAM53C	UQCRB	POLR2H	WSB2	NUDCD3	2.22535
401	TXNDC11	MRCL3	RPL3	FAM58A	MKL1	MFAP1	SMARCD1	AP3D1	YTHDF1	GSTO1	EDF1	2.22533
402	MARK3	SLC20A1	RPL13A	ATXN2L	C2orf28	FAM32A	PKMYT1	VAT1	C18orf45	TOMM70A	PSMB7	2.22463
403	C9orf23	TM9SF3	RPS16	ZMYM3	C19orf22	TBC1D9B	TSPYL2	ATP5H	PPP2CA	UFD1L	MRPS5	2.22419
404	GNL1	DCTN3	HSPA8	C10orf61	ZNF213	MLH1	PLEC1	NGRN	RBMX	DDX47	EIF3S6	2.22362
405	PELP1	SLC12A7	RPS7	RFXANK	LZTS2	IMMT	RBM15B	EIF3S10	FBXO7	MRPL47	NDUFA12	2.22248
406	USP39	DRG1	EEF2	C9orf23	TGFBRAP1	RNF4	COX10	SCOTIN	ZNF627	SUCLG1	PUM2	2.22127
407	SLC37A3	MTCH2	GLTSCR2	TOR1A	XPO6	FBXO30	AXIN1	TBCA	C4orf14	RBPSUH	ATP5C1	2.22097
408	ECD	VPS52	RPL35A	SAR1A	SEPT2	COPS4	TNK1	NDUFA4	IARS	NDUFA10	RARS	2.22055
409	FAM45A	SND1	EIF3S6IP	CSF1R	NR1H2	SND1	BAP1	DYNLT1	LRRC47	IFNGR2	RPL26L1	2.22013
410	C9orf97	RUSC1	COX6A1	TMEM138	ACTR2	PARP4	LRCH4	PSMA6	CDC26	EIF1B	EIF3S12	2.21984
411	ZNF212	SUPT16H	PPA1	DDX24	NEU1	KIAA1727	PPT2	MRPL51	KCMF1	DCTN3	LOC51035	2.21926
412	STK19	TMEM183A	RPLP0	KIAA0355	YY1	C7orf36	WDR79	NDUFB4	FAM104A	WDR45L	PRDX6	2.2177
413	EDEM2	DIABLO	EIF3S6	IKBKG	MAPK11	R3HDM2	SKIV2L	TAX1BP1	MRPS22	KHDRBS1	GSTO1	2.21703
414	SIRT2	MFAP1	PABPC1	CKAP5	ARPC3	RBM16	MAP3K11	SDF2L1	VPS25	PWP1	LOC51255	2.21638
415	TTLL5	RNF4	NDUFS5	M-RIP	ZNF574	XPO6	MOSPD3	DVL1	ZNF403	ATP6V1E1	KIAA1267	2.21571
416	GRWD1	SAE1	RPL14	SMARCA4	ATPBD1B	FLJ12529	SYDE1	MDH2	ANXA7	FAM35A	C6orf122	2.21538
417	KIAA1604	MAEA	HMGN1	SLC25A28	SPAG7	NDUFA8	SLC30A3	MGAT1	SERTAD1	RRAGA	UBE2NL	2.21457
418	UBAP1	GTF2A2	ATP5C1	RABGAP1	FLOT1	C20orf116	USF2	RPN1	NDUFS3	MAPK6	YY1	2.21447
419	SH2B2	NCOA6	COX7A2	KBTBD2	ZNF76	THAP8	HS1BP3	CHP	C9orf23	GOLGB1	NDUFA4	2.21392
420	SLC25A44	YIPF6	GPX4	NUP35	ARMC6	MGC40405	KIFC1	RHOA	ITPA	KIAA1191	PARL	2.2126
421	CIR	TOP2B	PSME1	RFX1	NUP214	SNRPA	CNTD2	EIF2S2	CCDC115	UNC84A	RRAGC	2.21255
422	C14orf121	ABCF1	PCBP2	ZBTB24	PDCL3	PUM2	MID2	RPL22	SARS	UBE1C	C6orf49	2.21232
423	VAC14	XPO6	CYCS	CDC26	USP19	RPA2	GLP1R	TXN	PRR13	PUM1	RPL23	2.21217
424	C9orf78	FAM50A	TPI1	VEGFB	UBAP1	SNW1	C12orf38	C6orf62	LOC339123	OSBPL9	ANXA2	2.21123
425	ERCC3	DPP8	DSTN	TMEM15	HNRPR	RBM23	C14orf172	UBL5	SRP19	ATIC	FBXL12	2.21068
426	TRUB2	KIAA1012	RPN2	DEDD	CNIH2	GNPAT	RAB3IL1	EBNA1BP2	C5orf15	YTHDF1	PPP2CA	2.20539
427	C14orf169	RAB6IP1	UFC1	DNAJB12	UBE3C	TMEM42	TCF2	BRI3	PITPNB	GORASP2	PHF13	2.20507
428	CTNNBL1	BLOC1S1	SSR2	TUT1	LAS1L	ARL2BP	MAP3K10	NDUFC1	SUCLG1	CLSTN1	IMMT	2.20496
429	NUBP2	FLJ12529	YWHAQ	LARP5	LY6G6C	TMEM39A	GPR137	PPP2CA	RAB8A	COMMD7	LOC284751	2.20482
430	SDCCAG3	ZUBR1	NDUFB4	STK35	XKR8	ZUBR1	C11orf16	WDR1	KIAA2013	ETF1	UTF1	2.20459
431	FAM14B	TMEM109	CAPNS1	TRIP12	C7orf26	SART1	SLC1A3	ARPC5L	FAM108A1	SERPINB6	HAX1	2.20367
432	ARMC7	TRAP1	ATP6V1G1	NISCH	RBM4	TXNDC9	DUS2L	ERP29	UBXD4	RPS10	C20orf4	2.20349
433	RILP	ERGIC2	MDH1	FBXO18	CDIPT	USP11	GRWD1	HM13	ELOF1	SLC20A1	CLTC	2.20311
434	PCSK7	ITPA	TCEB2	USP8	MGC44328	RAB5B	REC8L1	TNFRSF1A	OFD1	NDUFA8	SPSB4	2.20285
435	SUV420H2	IK	NPIP	BMS1L	LILRB1	C6orf70	CHPF	CREB3L1	RNF185	GTF2H5	RING1	2.20039
436	BBC3	CTDSP1	UQCRH	SDAD1	WBSCR17	ZNF582	PTGER1	SNRPD3	COPS2	MRPL53	C20orf3	2.20019
437	ARMC6	TTRAP	ARPC2	ANAPC7	DDB1	TYW3	C6orf47	TALDO1	KLHDC8B	MRPS35	EEF1A1	2.19985
438	PRPF38B	DNTTIP2	NFKBIA	SSBP2	UCKL1	PPP2R5E	IQSEC1	PHB2	FAM35A	BRI3	DNAJA3	2.19954
439	NKRF	RNF34	CCT5	COQ4	FLJ20294	CNN2	CLDN17	ACADVL	UBE4A	RNF149	DDX50	2.1989
440	XTP7	ZNF289	GLO1	AFTPH	SPSB4	FAM40A	AAAS	HNRPU	MGC12966	SRP19	NOP17	2.1985
441	DND1	USP4	COX7B	MAP3K7IP1	DCTN2	DCP1B	DDX31	RHEB	TJP1	HBP1	MKNK1	2.19808
442	GEFT	TERF2IP	ADAR	PRPF4	C11orf9	ZBTB9	CLIP3	SF3B1	MTA3	MYD88	DPP8	2.19467
443	TTLL1	USP16	NOLA2	FNTB	SNW1	PIGG	REST	EIF4G2	GORASP2	IMMT	EFTUD2	2.19432
444	TRIM39	POP4	NHP2L1	SFRS10	ZFPL1	DNTTIP2	MAPK3	HIST1H3A	C19orf50	RANBP2	CBARA1	2.19275
445	FUT7	PARL	TUFM	HDGF2	MAGEA5	SNRK	RPRC1	MGC15523	PWP1	PREI3	DNTTIP2	2.19273
446	ZNF793	DNAJA3	NDUFS2	E2F6	PMS2L5	EXOC1	GAS8	CTSA	POLR2B	TMEM85	SQSTM1	2.19209
447	HDGF2	ABHD10	TCEA1	C7orf36	TAAR5	TSPAN14	CHRNB2	VPS28	ZNF260	DRG1	C14orf156	2.19113
448	CNTROB	DDX46	ALDH9A1	DBNL	BAZ1B	PARL	TMPRSS6	C20orf30	FBXW5	NDUFB2	VPS24	2.19028
449	TMEM150	MTX2	SPCS1	SRRM2	ARHGEF1	SHOC2	HDAC11	GPX4	SLC12A7	PRR13	PHB2	2.18923
450	HABP4	AUP1	UQCRB	GTPBP1	HTRA2	RPL26L1	TAF5L	TOMM20	CYB5D1	MRPL33	HBXIP	2.18768
451	EVX1	SETD3	QARS	TNRC15	RBMX	TMEM128	JARID1C	PSMA4	PNPLA8	PSMB6	ERP29	2.18455
452	XKR8	SPAG7	RAB13	MRPS27	OXT	IGBP1	CCDC21	USMG5	CUEDC2	SPPL2A	MFAP1	2.18427
453	ADH4	DULLARD	ZC3H11A	TINF2	NEUROG3	ABL1	KRTAP5-8	CDC123	NIPA2	CETN2	EIF2B1	2.18347
454	FBXO42	TOR3A	ATP1A1	MBL2	GNL1	TRIM39	IKZF1	DDT	HAX1	C15orf24	IFNA6	2.1831
455	ADRA2C	LSM7	TXNDC5	SLC25A14	TMEM138	TTRAP	CALCOCO1	TSEN34	PLRG1	HK1	SCAMP2	2.18291
456	TUBA2	SS18L2	CNDP2	EIF5B	AK1	FLJ20254	TTR	TMEM87A	MGC4268	VTI1B	PSMB5	2.18217
457	DDX31	SHOC2	COX5B	CCDC23	PEMT	TBC1D10B	RPAP1	TBC1D10B	DEDD2	BXDC5	RPN2	2.18215
458	CHRNB2	HEATR2	ATP5I	ZNF410	ODF3	CHD3	KCNN1	VEGFB	TMEM43	EIF3S10	C19orf50	2.18172
459	CFHR2	TMEM50A	NISCH	HTR1A	C6orf153	BCDIN3	NY-REN-7	MDH1	FAM113A	C2orf17	SNRP70	2.18061
460	LOC128977	CTGLF1	SNX3	RBM15	TGM3	BLOC1S1	PCSK7	POLR2A	MIER1	NIPA2	NPTN	2.17818
461	NOTUM	DDX50	EIF3S12	ZNF746	FAM53C	RNF34	CAV3	GLG1	RPS10	RRAGC	RAB10	2.17713
462	CYP2A13	COQ10B	VCL	METRN	IL17RA	RBM15B	BCORL1	NDUFA13	TCF12	LOC497661	RNF7	2.17713
463	PTCRA	SAPS3	ACTN4	RPUSD2	DLG4	XKR8	BCAN	VDAC2	C1orf52	PJA2	UBE4A	2.1759
464	AOAH	C19orf50	ATP6V1F	MGC40405	GMEB2	DNAJA3	HIF1AN	CSDE1	ANXA4	RABGAP1	MRPS24	2.1758
465	LOC161931	SYBL1	MRP63	WDR73	SAFB2	C10orf61	CCDC9	WDR6	ILK	ARMET	TMEM14C	2.17566
466	LOC150383	TBK1	KIAA0251	TM7SF3	MT3	NCOA6	AQP2	PCID1	MAEA	YIPF6	ATP5H	2.17462
467	NPTX1	NECAP2	CLTA	EPC1	TMEM54	HELZ	FRMD1	SSBP1	ZUBR1	PDZD11	RPS2	2.17382
468	NPM2	DDX41	HNRPAB	CHD8	CRMP1	CHRAC1	RPL3	TXNDC5	HBP1	SACM1L	MGC71993	2.17371
469	C6orf47	NIT1	CAPZB	XPO6	HGFAC	FBXO34	PRDX1	YTHDF1	VTI1B	NDUFS4	TALDO1	2.17297
470	FABP2	RARS	ZMPSTE24	DNAJC13	UCP2	ABHD4	RPL15	SIVA1	DHX33	TXNDC12	CSDE1	2.1727
471	FOXP2	TOMM34	PNRC2	RCC2	MGC2408	CCDC109A	FTL	C16orf76	TMEM55B	TMEM126A	RPS28	2.17204
472	RPS7	NGLY1	AP2M1	HTRA2	PAK4	POLE3	RPL17	STUB1	HVCN1	EFTUD2	FAM120A	2.17051
473	RPL4	LHFPL2	GTPBP9	SH2D2A	TMED1	C16orf70	RPS17	MRPS18B	MLH1	HAT1	LOC283152	2.17005
474	GNB2L1	NSUN5	POGZ	PRDM4	C20orf67	METAP1	HSP90AA1	C6orf108	MED19	C14orf119	GPX4	2.16994
475	PABPC3	WDR12	MTCH2	IFT52	PLA2G2D	GON4L	GLTSCR2	NCSTN	TMPIT	MRPL49	AHSA1	2.16918
476	RPL11	ARHGEF18	PSMB5	UTF1	FLJ44968	WDR75	PPA1	PRDX6	FIBP	GNPAT	UBE2E1	2.16906
477	RPL13	POP5	UBE2E1	ZNF592	RPL19	SH3PX3	SOD1	NOL7	DBNL	MRPL18	MGC13379	2.16841
478	RPS9	MRPL16	TALDO1	SUFU	B2M	AARSL	RPS5	GHITM	XPO6	MRFAP1L1	TMEM147	2.1681
479	RPS16	ASXL2	TSG101	TBC1D13	NDUFC2	AQR	RPS9	C11orf48	DIABLO	SEC24B	SIRT2	2.16709
480	EEF1B2	NGDN	ARF3	EPC2	NUPR1	FAM82C	RPL18	SNRPA1	SCAMP3	PRPSAP1	GGA1	2.16705
481	MIF	UBE2A	PSMB7	IKBKAP	FAM102A	POLS	ATP5C1	PCBP2	TMEM42	C17orf79	CLSTN1	2.16675
482	ATP5A1	C20orf43	SFRS11	TXLNA	POLR2L	HDGF2	H3F3A	HGS	POGZ	DCTN2	OAZ1	2.16647
483	PFN1	CCDC131	MFSD1	CAD	GLTSCR2	C11orf56	NDUFS5	AARS	RHOG	TCERG1	GNPAT	2.16596
484	EIF3S6	SUMO4	NAGK	SOLH	HYPK	TOMM34	C20orf24	ZC3H11A	AP2A2	ITGB4BP	ARF5	2.16596
485	SNRPE	ZFAND3	TXNL4A	CWF19L1	TMED9	COQ10B	XRCC6	TSPO	SEMA5B	NDUFS3	PSMD1	2.16529
486	ARPC2	METAP1	EIF3S7	TYW1	CARHSP1	ANAPC4	SDCBP	RAB13	DDX42	MRPS14	HDGF	2.16483
487	PTGES3	TPRKB	EIF4A3	GPKOW	NDUFB1	C1orf91	COX7A2	SPSB3	ZNF289	PPP2R5E	RHOA	2.16294
488	RTN4	RBM16	NDUFB5	SNX5	COX7A2	ACP2	GLO1	TMEM14B	RNH1	EPS15	MRPL33	2.1623
489	TOMM7	EIF2B4	BAT3	FARS2	ANXA2	FAM53C	C14orf166	ECHS1	RABGAP1	BLOC1S2	LDOC1L	2.16135
490	EEF1D	NAP1L4	MYST3	TFE3	C22orf16	KIAA1279	DYNLT1	DHX9	NUDC	ATP6V1D	NUDC	2.16084
491	PKM2	TATDN2	YY1	RRAGC	RNASET2	OR1I1	CTNNA1	FRG1	C15orf24	RBM4	SS18L2	2.1598
492	ANP32B	SKIV2L2	SCAMP3	C9orf156	HYOU1	ANKRD54	RPS25	DIRAS1	PUM2	SNRP70	TUBB2C	2.15934
493	ATP5F1	RBM23	YTHDC1	CCDC12	CDV3	ACTR1B	TMEM66	ERH	ALG5	OS9	C1orf43	2.15899
494	PPA1	C2orf47	AP3S1	AKAP8	RPL11	FBXL12	SNRPG	C7orf47	TMEM109	BUD31	FAM116A	2.15799
495	JTB	TBC1D10B	RBPSUH	FKSG44	SEPW1	USP40	RAN	NDUFS6	BBS2	GOLGA5	RPS3	2.15718
496	NDUFA1	FAM53C	RBM4	QTRTD1	RPL12	FLJ35779	ATP6V0E1	SLC39A13	FNBP4	PPP1R15B	GHITM	2.15667
497	ARL6IP1	JMJD1A	RNF103	PODNL1	HSF1	XPC	UFC1	DUT	UROD	OFD1	RPL13	2.15498
498	CCT3	RPP21	TLOC1	NOL9	DYNLT1	PIP5K1C	ATP5J2	REPIN1	CPSF3L	ANKHD1	PSMD14	2.15489
499	PTTG1IP	ICMT	UBE2I	NOL10	PSMA7	TATDN2	BCAP31	HNRPDL	DDX41	C1orf122	LOC124446	2.15434
500	DYNLT1	RAB5B	NDUFB8	C10orf76	APLP2	ZNF285A	ANXA5	POLR2F	TSEN34	C1orf119	RBM23	2.15393
501	TPI1	FAM82C	ATOX1	SAP130	OS9	CCDC111	CCNI	SDK2	TXNDC10	ZDHHC7	TSEN34	2.15381
502	NDUFS5	ALG6	PSMA1	LZTR1	UFC1	LOC201164	GHITM	ATXN10	RIC8A	CTR9	MGAT1	2.15366
503	SSR2	TIMM9	NDUFB6	KIAA0649	FAM39DP	ZBTB5	ALDH9A1	COX6B1	ABL1	HECA	SYF2	2.15325
504	ANXA5	ACTR1B	GSTO1	APTX	RPL22	CLP1	NOLA2	XRCC5	PYGO2	DIABLO	TMEM50A	2.15289
505	RBM39	RAB21	COX5A	SNX6	BCL3	CCDC131	RPL10A	MAEA	GNPAT	TBL2	SCAMP3	2.15202
506	GNG5	AQR	TCF7	GIT2	RPL5	C7orf49	GSTO1	PRDX5	C20orf117	TTC19	C19orf53	2.15202
507	CD81	SDAD1	PCNP	LASS5	C6orf108	SKIV2L	EIF4A3	THOC3	RNF4	HIAT1	BAT3	2.15088
508	NARS	ABHD4	RER1	MADD	CCDC56	NAP1L4	DYNC1I2	NOTCH3	RBM16	GNL3	ARMET	2.1504
509	UQCRFS1	SCFD1	ANXA11	ARPC1A	CDK2AP2	STX18	PNRC2	AHCYL1	CCDC23	ZMAT2	HSD17B10	2.14944
510	CAP1	AFG3L2	VAT1	SCFD2	CTSB	LOC150383	GABARAPL2	PTTG1IP	USP40	NUP54	TRAP1	2.14901
511	ATP6V0E1	HDAC3	ISCU	PPP1R12C	CLIC4	MFSD5	HSPC152	TRAPPC4	CDC123	POGZ	CLTA	2.14811
512	SPINT2	TSPAN14	RAB1B	KIAA0350	HINT1	QRICH1	GNG5	PSMB6	PIGG	TSEN34	MGC14327	2.14672
513	HINT1	ZBTB5	ERP29	HERC2	LTBR	TYW1	STRAP	OAZ2	TBC1D10A	NUP107	YWHAQ	2.14602
514	MORF4L1	GTF2B	REPIN1	XRN1	COX7C	ZRSR2	DDX21	POMP	GNL3	SNRK	MRPL47	2.14596
515	COX5A	EIF2B5	MDH2	KLHL26	DPP3	EIF2B2	MRP63	RRAGA	USP11	HINT2	ARPC5	2.14595
516	COX7B	PJA1	ATP5J	KIAA0240	SLC12A7	NDEL1	EIF2AK1	SMPD4	NXF1	RNH1	DDX47	2.14537
517	DAD1	STAMBP	UXT	LOC130074	LAMP2	FOXJ2	TXNDC5	NDUFA2	PPP2R1A	KIAA1267	TMEM29	2.14456
518	HNRPAB	MAP3K11	COPB1	HEATR5B	HSPA8	ZW10	BAT1	PHPT1	IMMT	TPRKB	FIBP	2.14376
519	UQCR	BET1	CRELD2	MED8	TP53I13	COX10	ERH	MFN2	TRIM56	SHOC2	TUFM	2.14372
520	PPT1	MRPS27	ARPC1A	IFNGR1	SEPT7	ZSCAN22	AP3S1	MVP	HEATR2	EIF2B1	PPP4R1	2.14329
521	KRTCAP2	DHX16	SPG21	MIER1	RPN2	TBC1D15	NDUFB1	TIMM8B	SHOC2	CUEDC2	COMMD7	2.14277
522	PEBP1	MRPL22	HUWE1	KLHL18	ANXA11	NMUR2	MAP4	VTI1B	CCDC109A	UHRF2	C1orf123	2.14251
523	TALDO1	C2orf33	EIF3S4	TTC31	PYGB	LCE3D	PRDX6	RAB5A	RWDD4A	PARP4	FLJ20254	2.14093
524	C14orf156	TRIP4	STUB1	ZNF398	HNRPK	RPP30	GTPBP9	AKR1A1	TMEM39A	SLC30A9	RBM4	2.13909
525	ISCU	MYL6B	EIF2S2	HDHD3	CSNK1D	SLC25A46	GARS	BCAP31	SCAMP2	VPS24	DRG1	2.13891
526	ATP5J2	TIMM10	MRPS14	TSN	RPL6	BCS1L	CMTM6	GUK1	SND1	MGC12966	DPM1	2.13855
527	NOLA2	AAMP	GLRX5	NAG	TIMM8B	AVPI1	ARPC2	NDUFV2	IFT172	STX12	AAMP	2.13814
528	MDH2	PREB	VPS4B	KCNIP4	SRPR	IPO13	PSMB7	CHMP2A	SNW1	NFU1	SF3B1	2.13785
529	CSNK2B	SMNDC1	HNRPU	TJAP1	PDIA6	MTMR14	SNRPE	PLOD3	KLHL8	TXNDC9	YIPF6	2.13743
530	HAX1	MPHOSPH10	TMEM111	STK11IP	SMPD4	TRIP4	CRELD2	PDHA1	SNRK	PARL	SNRPB2	2.1361
531	NDUFA13	ACP2	YPEL5	DCP1B	KIF22	ZNF346	REXO2	FLJ12118	RNF34	PPP4R1	MRPL36	2.13513
532	PPP2CB	SCAMP2	EIF5B	HDAC6	CDK4	VPS11	TCEA1	COPZ1	SAAL1	MUT	TAS1R1	2.1343
533	BANF1	BFAR	KARS	CCDC59	RPL15	NUP214	ARL6IP1	RNF149	ARL6IP4	USP3	ZNF207	2.13429
534	C19orf43	SCAP	PDCD6	C9orf90	SSR1	EXTL2	SFRS9	MRPS7	WDTC1	HDHD2	VTI1B	2.13376
535	SSBP1	MKNK1	ALG5	PGDS	COMMD4	SLC25A20	TOMM7	HSPC171	NDUFB3	ANKMY2	KIAA1600	2.1335
536	NHP2L1	MUS81	TNPO2	NIPBL	NDUFS5	LOC339524	CNDP2	POP5	CHD3	CIP29	SEP15	2.13233
537	GPX1	SKIV2L	ANXA4	PILRA	SEC11A	SYPL2	PITPNB	SFRS10	MFAP1	CCDC50	SLC25A39	2.13232
538	MRPS24	CHFR	SEC61A1	MUTYH	DNAJB12	ITPKC	HEXB	YIF1A	ARHGEF18	FAM44B	KIAA1191	2.13177
539	NOLA3	TBC1D15	DDX47	NCBP1	TOR3A	LARP7	PCBP2	CENTG3	NOP17	PPIL3	CRTC3	2.13075
540	PSMC2	EIF2B1	RPS28	KIAA1600	PFKL	RAB11FIP5	SNX3	MSH6	CLOCK	BTBD6	GCC1	2.13028
541	STRAP	CGGBP1	DYNC1H1	PANK4	SERP1	FAM119B	WDR45L	NXF1	SART1	THOC1	RPS14	2.12997
542	SERP1	MGC10433	DAP	BRE	TULP4	SLC4A1AP	CLTA	SFPQ	ZDHHC6	BCL10	OR4D2	2.1296
543	C6orf51	EIF2B2	RRAGC	LARS2	MRPS24	SAP130	COX4I1	C2orf28	IGBP1	ATAD1	NUB1	2.12959
544	BCAP31	SUPT5H	NCKAP1	CTCF	KARS	STK25	GRN	PPA2	WDR81	NUB1	SFRS7	2.12939
545	UBE2I	PTCD3	GHITM	H2AFY2	EIF3S6IP	HPS6	PIN4	PSMA1	BLOC1S1	JMJD1A	COPB2	2.12933
546	CS	TYW1	DCTN3	MKRN2	RPN1	PARP16	BZW2	METAP2	POLS	PHF13	ARCN1	2.12897
547	PRDX3	RPP30	IDH3B	MRPL35	CPA5	KLHL18	ECHS1	HADHA	PARL	RTCD1	CTDSP2	2.12837
548	PSMD14	OXSR1	SFRS2	UBE2D4	EBP	RPL35A	MRPS14	ZCRB1	DNAJA3	PIGG	ALDH9A1	2.12825
549	TRIM28	CLP1	PDCD6IP	ZNF589	DNAL4	RPL7A	ATP6V1E1	PMPCB	FOXJ3	BLOC1S1	HMGN1	2.12817
550	FAM128B	C12orf41	SRPRB	RABGEF1	MSRB2	RPS5	MTCH2	HADHB	SAE1	ZCRB1	FAM53C	2.128
551	SFRS3	ZNF672	SNRPA	DPY19L3	RAP1A	SLC25A3	CBFB	TIMM13	RAB5B	RIC8A	TMEM109	2.12699
552	ASCC3L1	PIK3R4	CHP	RNF111	MPST	RPL13	SRPRB	MBTPS1	TYW3	UNC50	C5orf15	2.12593
553	CDIPT	DDX56	SHFM1	STAG1	SURF1	ALDOA	GOT2	RBPSUH	AGPAT1	FLJ14668	GIPC1	2.12569
554	SEC13	C11orf51	SEMA4C	LOC339745	THAP4	TMBIM4	TUFM	RNASEH2C	FLJ20254	DDX50	SNRPC	2.1246
555	BIRC2	PPP1R8	PSMB6	KLHDC1	ACTR3	C1orf43	YTHDF1	VAMP5	TSPAN14	RNF34	ETF1	2.12425
556	DAP3	NOLA1	VCP	ZNF20	RAP1B	RPL23	YPEL5	USP9X	SYF2	LEMD3	ANP32B	2.12389
557	LRPPRC	SLC25A20	KCMF1	TBP	PGRMC1	RPL13A	C11orf58	C20orf141	B3GALT6	CBLB	FAM40A	2.12291
558	BTBD1	LZTR1	FIBP	VPS33B	IMP3	PABPC3	MDH2	TMEM9B	COPS7A	C4orf14	GORASP2	2.12287
559	BZW2	NUP37	LRRC47	ZNF766	ADRM1	PABPC1	CAPZB	RNPS1	LRRC37B	CCDC90B	RPL18	2.12199
560	KCMF1	RPP38	ANXA7	NSUN4	EIF4A1	JTB	PPIB	PSMD2	HCCA2	MRPS36	ZNF289	2.12186
561	HNRPM	QRICH1	NDUFA9	ARNT	HCCA2	IFITM3	TBCA	MTPN	C16orf70	ALG2	DAD1	2.11943
562	POLR2G	NUP214	SNRP70	GNA12	LOC389458	KRTCAP2	XRCC5	TM2D3	CCDC55	SMARCC2	OR51L1	2.11862
563	MEA1	VPS54	NDUFS6	PKP4	COPA	CLTC	CETN2	CNBP	FAM53C	ARL5A	HRASLS5	2.11805
564	QARS	PTPN9	MAPK6	ZNF574	RNPEPL1	IGFBP7	COX5A	POLD4	ABHD4	FLJ25476	HIST1H3E	2.11609
565	LOC84661	FOXJ2	TMEM9B	RAC3	ZMPSTE24	MYADM	TIMM8B	GOLGA3	MGC40499	POP5	NDUFS6	2.11524
566	MKRN1	TSSC1	ETF1	C12orf52	FKBP1A	PRDX1	MRPL49	HDAC1	ZBTB9	IAH1	NDOR1	2.1147
567	C3orf10	C11orf68	MYO1C	ZNF180	PTMA	MRLC2	QARS	MRPL46	DNTTIP2	PDCL3	SNW1	2.11339
568	VPS24	KATNA1	HBP1	NFYC	POR	RPN2	CDV3	PSMB5	POP5	MGC16169	CDC26	2.11284
569	NDUFB5	SART1	MAP4	TULP3	ST6GALNAC6	SLC38A2	MAT2B	ACO2	CCDC100	JTV1	ANKRD13A	2.11278
570	HSPC148	IPO13	MKRN1	SLC6A20	SH2B1	C12orf57	PDCD10	MRPL14	MAP3K11	ZCCHC8	OR6T1	2.11238
571	NOL7	EIF4ENIF1	KIAA0284	SRRM1	TNK2	ATP6V0E1	CYB5R3	FLJ11506	LUZP1	TMEM29	UROD	2.11115
572	MRCL3	MTMR14	CAB39	TRPV4	LOC283871	EIF4A1	RRAGA	MRPS12	RPL26L1	FAM116A	P117	2.11073
573	PSMD4	UIMC1	COPS4	ZNF227	ARID1B	F11R	ALG5	CNOT2	CNN2	RNASEN	TOP2B	2.10933
574	PSMA1	HPS6	SARS	CCDC57	NKIRAS2	NDUFA11	POLR2H	NOP17	DUSP18	ZNHIT3	EEF1D	2.10901
575	LOC401152	UBAP1	POLR2H	FAM53C	RANGNRF	EIF3S3	YME1L1	JTV1	ARL2BP	NUDCD2	UBL5	2.10876
576	TMCO1	WDR70	MRPS35	ZNF307	RPL35A	COX4I1	USP14	TIMM23	KIAA0284	MTIF2	TBC1D23	2.10726
577	ATP5I	DCP1A	AHSA1	KIAA1522	H2AFV	HINT1	PSMA5	STARD7	STX4	ZDHHC6	DULLARD	2.10723
578	KTN1	CCDC9	VKORC1	FLJ20294	OCIAD1	MARCKSL1	TM2D3	TMEM58	BUD13	C14orf108	TRIM39	2.10484
579	GOLPH3	C18orf8	NRD1	TMOD1	ADRBK1	EIF3S6	TLOC1	C14orf124	FLJ35779	DMTF1	COX5A	2.10461
580	EIF5B	SLC4A1AP	C2orf17	LAMP1	SNRPF	SSR4	UQCRC1	PABPN1	JMJD1B	GRHPR	PRDX5	2.10456
581	CAPZB	MYO9A	GNAI2	RPS27A	NT5C	SLC25A5	JUND	YY1AP1	ZFYVE27	C12orf62	KIAA2013	2.1027
582	CHMP2A	SLC25A46	TSEN34	RPL6	CHERP	COX7C	NDUFB6	C11orf58	DCP1B	DHX29	NCOA6	2.10183
583	TXNL5	JMJD2C	MEA1	TOMM7	FIP1L1	EIF3S7	H2AFV	DHX40	PVRL2	MRPL17	PSMA5	2.10158
584	NDUFS6	MFSD5	FLJ11021	UBC	DPM3	TAF10	BIRC2	CIP29	METAP1	MGC14327	BUD31	2.10158
585	IVNS1ABP	VPS11	ARCN1	B4GALT1	CAPZA1	PTGES3	HBXIP	GANAB	LOC339344	RBM23	TXNDC5	2.10133
586	HK1	C15orf44	ATP6V1D	GNS	HNRPAB	SFRS9	COPS5	ITGB4BP	IFT80	HNRPH3	MLH1	2.1011
587	PCID1	TTLL5	HELZ	RPL23	HINT2	TEGT	SNRPB2	C7orf42	SFRS16	SKIV2L2	ACTR10	2.10007
588	UXT	TMEM39A	ARPC5L	FLNB	USP5	MRPS24	COPA	CHCHD3	NAP1L4	RAF1	POLR2H	2.09983
589	PRR13	ABCF3	BRD4	TMED2	NISCH	C11orf59	SRP19	IK	EIF2B1	STX8	OR9G4	2.09963
590	MFSD1	MCRS1	FAM35A	TSC22D1	RPL18	C1orf151	COX5B	NXT1	ACTR1B	RBM6	CCDC12	2.0993
591	MRPL36	ITPKC	PSMA5	BRD7	C11orf58	ATP5C1	OGFR	CFL1	CCDC131	CKLF	SCAP	2.09924
592	DDX47	SAP130	LENG4	TMEM59	MRPL3	BRI3	SCAMP3	DMWD	LOC400924	KCTD10	TM2D3	2.09898
593	RBM4	NUBP1	CALCOCO2	GSTK1	NUP188	SELS	SIAH1	PLXNB3	DFFA	PLRG1	IARS	2.09889
594	PSMC6	KLHL18	TRAPPC3	TPM4	TEX264	TUBB2C	CAPNS1	SPIN1	AP4B1	CCBL2	AURKAIP1	2.09654
595	NDUFB10	ERCC3	BIRC2	SLC2A4RG	HSPC148	C6orf51	NDUFS3	MRP63	GON4L	BIRC6	MFSD1	2.09551
596	NDUFS2	CASZ1	DIP2C	CBX5	NFE2L1	CUTA	UBE2D3	VPS4A	CHRAC1	CCNH	C14orf112	2.09484
597	BOLA3	NSUN3	ITPK1	RHOA	GNPTG	TPI1	GLRX5	MRPL16	C11orf68	PMS2L3	TBC1D10B	2.09446
598	HNRPR	TMSB10	PSMC5	DYNLT1	ADH5	TXNDC5	GAK	EIF4E2	FAM82C	SPAG7	ARL6IP1	2.09289
599	C15orf15	B2M	ZNF638	TMEM9	CHD4	ZNF664	DHX15	LOC84661	CCDC111	ABCF1	UBE1	2.09258
600	PNN	HLA-A	UBE4A	LAPTM4B	NDUFS6	NDUFS5	SHC1	MYH14	DLST	CTF8	C20orf116	2.09177
601	IARS2	PABPC1	CARS	ADIPOR2	SERF2	CCT4	EIF2S2	UXT	SCAP	NXF1	FAM62A	2.09098
602	C19orf56	RPL13A	RAB6IP1	CCNI	TM9SF3	SDCBP	PRR13	DNPEP	ZNF746	FAM79A	OR52M1	2.09098
603	RNF13	GLTSCR2	DYNC1LI2	NDUFC1	SNRPD3	NFKBIA	ARHGEF12	RPN2	NLGN2	LRRC40	SH3GL1	2.0909
604	TMEM85	ALDOA	PPP2CA	ACSBG1	IXL	TXNL5	SDHC	ARF5	TATDN2	XAB1	CCDC115	2.08991
605	EIF3S9	CLTC	SRP19	SSR4	ATP5L	PTP4A2	ARMET	QARS	M6PRBP1	NGDN	ADRA1D	2.08991
606	TXNL4A	RPS5	PMPCB	CANT1	KIF1C	C11orf31	NDUFB4	EIF3S4	NIT1	MTR	SEC11A	2.08959
607	PIM3	RPL36	MBD3	PSMC5	TOMM40	PSMA6	TM9SF3	ZNF207	HELZ	PPP1R8	NIF3L1	2.08936
608	EIF4A3	RPLP0	LARS	GCC1	C15orf24	SKP1A	WDR26	CUL4B	ADCK1	LDOC1L	LTA4H	2.08929
609	POLR2I	PRDX1	TM9SF3	C6orf122	METAP2	NDUFA4	UNC50	C17orf25	RILP	C20orf116	BRI3	2.08871
610	ADNP	TEGT	TRAP1	ARPC5	SAC3D1	MGST3	AARS	EIF3S2	ACO1	C10orf61	SDCBP	2.0868
611	WSB2	NDUFS5	ACTR10	UTP11L	PCNP	HINT2	MRPL20	THAP4	MKNK1	KIAA1600	AQR	2.08611
612	NDUFA2	DBI	NOL7	C14orf4	C12orf62	IER3IP1	PANK2	ZNF32	SH3PX3	NOLA1	TBC1D9B	2.08584
613	STUB1	MRLC2	SRRM1	MGC4677	ING4	PPA1	EIF4E2	C6orf27	RTTN	METAP1	ATP5I	2.08557
614	NDUFB11	ATP5H	GIPC1	MGRN1	UMPS	TM9SF2	XAB1	LUC7L2	LOC388969	FTSJ2	LOC150383	2.08554
615	MRPL24	RPL26	UBE2Q1	WTAP	NAG	FAM96A	ROCK1	RARSL	FVT1	CHCHD8	HINT2	2.08472
616	COPE	CAPN2	TRIP12	ATP5H	RAC1	GPX1	ITPA	POLR2H	ISG20L2	RPS19BP1	ILK	2.08385
617	NOP5/NOP58	NDUFC2	ARPC3	CAPNS2	DTX2	C6orf49	RABAC1	TAF6	COBRA1	CEBPZ	TINP1	2.08373
618	TMEM183A	RPS27L	ABL1	C1orf186	ZBTB4	UBE1	TMEM9B	MGC13114	FAM73B	TBK1	LOC399947	2.08355
619	ACTR10	PFN1	SF3B2	PRDX6	GPAA1	TMEM14C	PARN	MEF2D	FBXW4	NUP37	HDAC3	2.08328
620	NDUFV2	COX7B	POLS	SSRP1	PCID1	UQCRFS1	SNX6	CPSF3	ZSCAN21	CDC26	EIF1	2.08295
621	NAT5	NDUFB1	RALB	SUMF1	RHOC	DYNLT1	NDUFV1	RBX1	CHD8	C1D	ATIC	2.08261
622	CBX1	CUTA	SYF2	THUMPD1	WDR81	MRPL41	NCKAP1	RAB7A	C20orf7	ARHGEF18	IK	2.08188
623	NUP43	C7orf24	PSMD1	C20orf11	HADHB	MRPL47	UBL5	HSPC148	ZRSR2	SUPT7L	C2orf17	2.08178
624	LSM7	SPINT2	UFM1	LOC284751	ADPRHL2	RAB10	PSMD7	LAS1L	ZSWIM1	FLJ20254	FAM35A	2.08176
625	YIPF6	NPC2	GTF2A2	MESP1	WDR3	SCOTIN	MAPK6	ELAC2	RNF40	RAB21	C17orf79	2.08145
626	APPBP1	PPA1	MRPL20	PACSIN2	ADD1	UQCRH	ATIC	MRPL18	KIAA1505	SLK	PWP1	2.08127
627	THOC7	PHB2	ZDHHC6	CROP	COX4I1	RTN3	PSMD6	MYO1C	NECAP2	C14orf124	RPP30	2.0805
628	LOC401252	SEC61B	SMCR7L	GBAS	CLIC1	PSMA1	MRPL18	PX19	GPS2	NUDCD3	NDUFB6	2.07998
629	VPS29	UCRC	RDBP	C20orf43	MAPK14	VPS29	NDUFA8	C3orf39	NUDT3	R3HDM1	RAB35	2.07923
630	UFD1L	RPL36AL	RPL26L1	ACLY	LSM14A	UFC1	SFPQ	MXD3	IMP4	CRLF3	SFRS2	2.07917
631	TCF25	TXN	SIAH1	MYD88	TBC1D9B	HNRPAB	ABCF1	MRPL40	SUPT5H	ANAPC4	MED19	2.07858
632	SSB	MGST3	NDUFA8	PSEN1	SEPX1	SEC61B	PPP4C	MARK4	LOC201164	MRPL54	NR0B1	2.07831
633	SND1	UQCRFS1	DHX32	TMEM87A	COPB2	UBE2I	SEC11A	PSMD9	VPS18	C2orf29	C6orf51	2.07742
634	FKBP3	RAN	FLOT2	C1orf151	MED10	FUNDC2	MATR3	SLC41A3	FBXW9	LETMD1	PMS2L5	2.07702
635	MYD88	MARCKSL1	ZBED1	PCID1	TRAF2	YTHDF2	C19orf56	UBE2A	SKIV2L	MGC40405	NDUFV2	2.07502
636	NDUFB6	TXNDC5	C6orf62	SMAD7	TNFRSF1A	GLO1	SEC61A1	SCYE1	CAMKK1	UTP14C	FLJ12529	2.07344
637	KIAA1012	GLO1	FOXJ3	CLSTN1	XPO1	RAN	LRRC47	ARL6IP4	RING1	C2orf47	PSMD7	2.07293
638	ARL3	TPI1	FLJ12529	FAM129B	MPG	TCEA1	STUB1	FAM96B	POP4	GCC2	KRTAP2-4	2.07263
639	TSNAX	SNRPG	PSMA4	MRPL43	ARF4	WAC	NFE2L2	PROP1	DUSP11	EXOSC10	PYGO2	2.07205
640	C11orf59	TINP1	CHD4	PPP1CA	CAMK2G	RNF7	TIAL1	SNRPB2	NCOR1	LOC374395	NAP1L4	2.07059
641	MRFAP1L1	MRP63	POLR2C	CMIP	C9orf32	CAP1	PSMD1	CCDC115	WDR85	C4orf20	MRPL22	2.06944
642	GNPAT	CLTA	DDX27	XRCC5	UBE2J2	MRPL53	H2AFY	PLEKHJ1	STX8	RAB2B	UQCRH	2.06881
643	GSPT1	PPT1	CSTF3	CPA3	VAMP8	TUSC1	PSMD9	DDX46	XPC	TBC1D14	SNX3	2.06774
644	SF3B2	PEBP1	IMMT	FLJ21127	CLINT1	RBBP7	CUEDC2	SNW1	ARL2	CCDC12	UFC1	2.06715
645	NIT2	RBBP7	PRPF8	PSEN2	KIAA0143	CLTA	M-RIP	MLH1	STX18	TTC1	NDUFA13	2.06701
646	MRPL18	C14orf156	VTI1B	CHD3	DEDD2	FBLIM1	HEXA	NDUFS1	TMEM143	ADPRHL2	XRCC5	2.06691
647	TRIM44	GPX1	SETD2	GPR32	PTTG1IP	ARL6IP1	MAP2K1	SUPT16H	ZNF384	CLOCK	NDEL1	2.06631
648	NIPA2	HNRPAB	RAF1	DHX40	NDUFA12	TMEM66	VPS24	APEX1	BCS1L	RDH14	C20orf43	2.06624
649	EIF3S2	TMEM66	PRMT5	TSPYL1	WDR1	C1orf198	FLJ14154	CUL4A	DHX16	PIK3C3	TYW1	2.06624
650	VCP	TCEA1	CKAP5	MC1R	DHPS	CMTM6	MCTS1	BCKDHA	ADHFE1	C19orf50	FAM82C	2.06603
651	SCOTIN	YWHAQ	XPO6	EPN1	NSDHL	CTF8	RBM15	COPS3	C1orf91	PANK2	TBC1D14	2.06585
652	YY1AP1	U2AF1	USP47	PLEKHQ1	GLRX5	COX5A	DYNC1H1	TUT1	ADC	R3HDM2	GNL3	2.0645
653	SARS	NGRN	OAZ2	HAGH	TUFM	DNAJB11	TWF1	IFRD2	C20orf71	KIAA2013	METAP1	2.06426
654	HADHA	CYB5R3	TXNDC4	PSMD1	SERTAD1	YY1	TERF2IP	AK2	POLR1A	CCDC115	MGC40405	2.06422
655	CNIH	DYNC1I2	EIF4EBP2	SET	DDX27	LOC124446	MFAP1	PPHLN1	SIRT2	ZBTB8OS	ATP6V1G1	2.06346
656	HSBP1	UFC1	HDAC6	IFNA6	CKAP5	MGAT4B	PJA1	ATP6V1E1	SCFD1	C2orf33	RPL29	2.06267
657	GNAI2	DNAJA1	SNX5	TRIM26	RPL10	NHP2L1	CDC5L	NHP2L1	AARSL	NUP35	NPC2	2.06202
658	UBE4A	PNRC2	NPLOC4	DHX9	RNASEN	MRPL3	SCNM1	NDUFV3	MGC21644	PJA1	RBM16	2.06187
659	KIAA1191	EDF1	PWP1	FBXW5	MAP3K11	PSMB1	STX6	GORASP2	MARCH9	VPS4A	PPIB	2.06177
660	FAM108A1	ALDH9A1	NIPA2	WDR1	UBL5	CTSH	VKORC1	C14orf94	PPP1R8	ZNF627	C1orf52	2.0611
661	KPNB1	ARL6IP1	BFAR	CDC16	LARP1	ERP29	WDR1	PREB	OR1I1	TMEM109	SLC12A9	2.06043
662	CNOT2	MDH2	CSK	OGFOD1	DOLPP1	ZNF207	NISCH	TESK1	ZBTB5	C9orf23	MDH2	2.06035
663	MKI67IP	ARHGAP1	PIP5K2C	PARN	VAPB	TOMM20	TMEM43	FARSLB	FOXJ2	PMS1	RPS19	2.05928
664	FAM3C	PRDX3	RPA2	IGLL1	POLR2B	FBL	ZNF146	ISCU	ATP13A1	NIT1	CYB5R3	2.05884
665	LOC162427	ISCU	SUMO4	IDH3B	CCDC130	ATP1B3	DNTTIP2	SUCLG1	DOLPP1	AFTPH	XPC	2.05868
666	C2orf30	NDUFS6	RHOG	BCKDK	NDUFB6	ATP2A2	NCOR2	NRXN2	TA-NFKBH	MANBAL	NECAP2	2.05755
667	RWDD1	PSMB2	SLC35B1	ZFAND5	SPATS2	DNAJA1	PPP2CA	GNAI2	KIAA0355	STAMBP	C11orf68	2.0574
668	SF3B1	FBL	PLA2G4B	DUSP23	SFXN4	CSRP1	RDBP	TMEM134	PMS1	HMGCL	STARD3NL	2.05737
669	SETD7	PRDX6	IMPDH1	NONO	PWP2	ZNF2	NDUFB11	BCL7C	GGA1	NDEL1	RBX1	2.05647
670	VTI1B	UBL5	DVL3	RUTBC1	ARF3	TROVE2	PARL	USP39	PIK4CA	NOC3L	NISCH	2.05646
671	RNH1	NDUFA2	TBC1D9B	POLD4	UQCRFS1	TMED10	F8A1	C9orf23	LOC150383	TBC1D9B	NIPA2	2.05591
672	RCC2	ECOP	XAB1	BSG	ATP5O	ATP6V1F	COPS4	GPSN2	DDX56	GNPDA1	HIST2H3PS2	2.05502
673	GOLGA4	CMTM6	PSMD9	STAT2	MPI	CREG1	PDCD6IP	NR1H2	PREB	ERBB2IP	U2AF1	2.0548
674	BTF3L4	NDUFS2	COPS7A	SLC44A4	C18orf55	PIM3	LHFPL2	TMEM150	PDCD11	MRPL1	ZCRB1	2.05437
675	ZMAT2	ERP29	TMEM50A	NIT2	SRP72	ASXL2	EIF2B4	SMAD1	TRIP4	MED19	SETD7	2.05436
676	FARSLB	CSDE1	ZNF289	LOC283152	TSC22D2	FBXL3	RRAGC	UBE2D3	QRICH1	RPA2	HINT1	2.05366
677	PDZD11	COX5A	GLB1	NME3	PTPN23	COX5B	SUMO1	MAP4K2	DHX30	BAZ2B	UQCRFS1	2.05356
678	MAPK6	REXO2	C15orf24	ORMDL3	TCEB2	EEF2K	TCEB2	MRPL34	C7orf49	ZZZ3	NOL7	2.05353
679	UBE2Q2	TROVE2	KIAA1012	COPB1	NDUFAB1	ISCU	DGKD	ASGR2	CLP1	EIF2B2	CYBASC3	2.05326
680	C19orf53	GHITM	MFAP1	GNPAT	DAZAP1	DYNC1I2	NOLA3	FES	ZSCAN22	C1orf212	UBE2D3	2.05261
681	MAP2K1IP1	IARS	CTDSP1	PCMT1	ZDHHC7	MDH2	FAM32A	CCDC59	EIF2B2	BET1	COPS6	2.05249
682	ZRF1	CARS	PPP6C	C5orf15	MDH1	ECHS1	YTHDF3	MNT	HARSL	FAM82C	ITGB1	2.04971
683	SRP68	UGP2	CLOCK	SELK	C22orf5	RABAC1	FIBP	SDF4	IPO13	CBARA1	SFRS11	2.04926
684	GRN	RPL7	CCND3	SAE2	TMEM93	CCT8	ASNSD1	MRPS2	ZMYM3	ZCCHC17	ALG5	2.04858
685	MRPL53	ATP6V0B	OS9	ZFP91	MGC19604	TIMM8B	SPTAN1	MUTYH	MTMR14	FBXL10	YTHDC1	2.04738
686	ATIC	ATP1A1	PUM2	SRP68	RNF130	JAGN1	DERL2	FBXL15	SCMH1	CHD8	ZUBR1	2.04692
687	PPP4R1	UBE2I	RNF34	RNF167	TMEM4	GSTO1	PCNP	PUM1	COX10	CCDC127	MRPL18	2.04679
688	PABPC4	ATP2A2	NAP1L4	HOXD3	GCC1	ARL6IP5	SRRM2	UBE2R2	CLASP1	LONP1	PRDX1	2.04621
689	RAP1A	CNDP2	PRMT2	C7orf47	SSU72	TMEM147	DDB1	GSDMDC1	LCE3D	COPS7A	YWHAB	2.04588
690	ITGAE	GARS	SS18L2	ARFIP1	BOLA3	XRCC5	PARP1	M6PR	SLC25A20	KIAA0391	CHCHD8	2.0453
691	TSG101	POLR2G	PARN	LHFPL2	STK40	UNQ1887	UBE4A	ASNSD1	AVPI1	VPS16	AARS	2.04529
692	C1orf119	ARPC5	TTC1	SYVN1	PLEKHM1	HERPUD1	SETD3	CLDND1	MUS81	MRPS27	GLRX5	2.04529
693	PUM1	DYNLRB1	OSBP	EWSR1	GPX1	ARMCX6	RNF7	NDUFB11	AAMP	HEATR5B	DOLPP1	2.0451
694	C17orf25	LEPROT	PARP6	FEZ2	NDUFC1	COPB1	ETF1	DDX23	COMMD9	SUPT5H	MAT2B	2.04498
695	C15orf24	WDR45L	TBC1D2B	NOLA3	SURF5	CCDC56	UNC84B	RDBP	GANC	SCAMP2	RBBP7	2.0447
696	CAMLG	TBCB	IFT52	TAX1BP1	TAF6	C20orf43	EI24	HMOX2	RBM13	C1orf123	WDR45L	2.04449
697	GTF2A2	RBX1	C2orf47	SYT17	DRG2	TRIM28	KIAA1012	ACAD9	FLJ20628	MPHOSPH10	MAP3K10	2.04441
698	SLC25A36	LRRFIP1	ZNF93	CUL3	DAD1	C18orf45	MAEA	XAB1	RPP30	WDR73	TIMM9	2.04349
699	CLPTM1L	DUT	C20orf116	HECTD1	BIN3	SH3KBP1	DUSP22	TMEM88	CNNM3	ZBTB11	ARHGEF18	2.04329
700	PPP4C	TMED10	ALG3	JAGN1	SLC2A8	EDF1	UBE2E1	SSU72	NMUR2	SYVN1	COX7C	2.04328
701	UNC84A	C6orf48	CNP	THAP4	MRPS16	USP7	OXA1L	TAOK2	CTDSP2	RWDD4A	TBC1D15	2.04308
702	VPS4B	ARPC5L	ATXN2	WDR45	FOXJ3	RPL7	SPTLC1	TRIOBP	RPP38	DHX16	STK40	2.04267
703	SFRS7	PSMA3	ATP6V0A1	NUCKS1	AXIN1	CDIPT	EIF4EBP2	RUNDC2A	LARP7	ANKRD49	AKR1A1	2.04232
704	FAM32A	TLOC1	CLCN7	TUSC2	GNG5	MRPS6	POLDIP3	BAT4	ABCF3	TYW1	ZDHHC6	2.0419
705	PPCS	GDI1	FLJ36840	FLJ12529	TMEM50A	C11orf58	RPA2	DDB1	ARHGEF1	COBRA1	AUP1	2.04189
706	NUP54	NDUFB8	NOP17	GPR89A	H2AFY	ACTR3	MRPS22	C1orf144	OR51B2	MKNK1	TCEA1	2.04021
707	DDB1	CREG1	ZNF410	SELM	MAPRE1	SECISBP2	CLINT1	UTP11L	UIMC1	CECR5	C2orf30	2.03975
708	SNRPC	FAM35A	DNAJA3	TRPT1	PRPF6	FAM36A	FKBP2	SCAMP3	ZC3H10	DPAGT1	NOLA2	2.03974
709	DYNC1LI2	DAP3	PRKACA	ELMO2	DDX47	GABARAPL2	CLSTN1	MANBAL	HPS6	SNUPN	ASNSD1	2.03965
710	PRCP	CCNC	LEMD3	C2orf17	TMEM14C	SEPW1	SFRS2B	RPP21	DDIT3	C14orf10	DUSP11	2.03929
711	ZDHHC7	TRIM28	LYPLA2	SPFH1	DPEP3	PSMA2	BAT3	RNF10	SLC4A1AP	PIK3R4	HNRPR	2.03792
712	WBSCR22	LTA4H	DECR2	SYTL4	C22orf28	GARS	LSM12	EXOSC1	THUMPD2	USP15	TMEM43	2.03769
713	FLJ20254	NDUFB2	EXOSC7	MKNK1	C1orf144	BANF1	KIAA0664	SNTA1	PTPN9	TSC1	FEZ2	2.03684
714	NDUFS3	PSMA5	TNIP2	ORMDL1	C14orf166	PPP1R15B	METT11D1	TRIM33	SYPL2	PRPF38A	SLC25A5	2.03656
715	SACM1L	LOC162427	PLSCR3	BRI3	UNC50	NDUFV2	LSM3	METAP1	SAP130	ZNF410	SNRPD3	2.03634
716	ARF5	KIAA0907	VRK3	SECISBP2	C11orf56	SPAG7	CDC40	BAD	RBM4B	FAM45A	FLJ11021	2.03518
717	DPP8	ZMIZ1	CHD3	INHA	C17orf25	SERINC1	ARL5A	OSGEP	GBF1	FBXO34	FBXO34	2.03513
718	AKT1	C1orf63	C8orf30A	BTF3	HSPBP1	C15orf15	PPP1R8	C6orf129	RAB11FIP5	BAT5	FAM45A	2.03506
719	HGS	ATP6V1F	SKIV2L	CENPM	CETN2	TMEM126A	NSMAF	CHAC1	SCLY	GAK	C7orf36	2.03397
720	DCTN6	TSG101	PEX5	PDZD11	BRI3	PSMD14	C19orf42	C15orf44	KLHL18	ZBTB5	NHP2L1	2.03292
721	OXA1L	GOLGB1	TBC1D10B	ANKRD13A	PRR13	SSBP1	SUPT16H	C19orf43	JMJD2C	GTF3C3	MDN1	2.03292
722	TM2D3	BIRC2	PGEA1	DCTN4	SBNO2	RRAGA	TOR1A	RBM14	CLK3	ACAD9	HBP1	2.03256
723	BXDC5	YY1	CTNNBIP1	ZC3H15	SLC39A13	CYBASC3	EIF2B3	DCTN2	POLR3B	ARD1A	C1orf122	2.03241
724	C7orf30	GOLGA7	TAF6	RPS9	CCDC94	VPS25	CSTF3	DPF2	ANAPC1	ZNF451	COPS4	2.0315
725	FIBP	KIAA0251	JOSD1	TMEM126A	NCKIPSD	PSMD2	HADHA	CHST2	PARP16	DHRS1	SLC35B2	2.03098
726	COPS4	HYOU1	BCKDHA	ZNF598	GTPBP1	SCP2	WIPI2	PRKRIP1	SURF5	XPC	MRPS35	2.03066
727	BRD7	C2orf17	PQLC1	C4orf9	TARBP2	CD276	ZNF207	IDH3B	ZP4	PREB	NUP214	2.03013
728	EIF1B	CDC42SE1	OTUD4	PARP6	SCMH1	ANXA2	RUVBL2	ATF6	KIAA0350	SEC22B	SLC23A3	2.02979
729	ADRM1	UQCRC1	LRRC41	MAGEA8	HECTD3	PSMB4	LEMD3	BAT5	SLC2A9	C13orf8	BLOC1S1	2.0281
730	RDBP	ARCN1	MTMR3	CENTB1	ZNFX1	PSMB5	PMF1	RNF113A	RPL10A	NECAP2	ZNF410	2.02794
731	NSMCE1	CNIH	PLEKHJ1	DNTTIP1	HIPK1	C6orf48	CAMKK2	C9orf25	TMBIM4	C16orf69	GRHPR	2.02677
732	NDUFA10	UBE2Z	ARHGEF5	GCDH	UBE2D2	ALDH9A1	DHX32	TMEM103	USMG5	CDC23	BIRC2	2.02666
733	PSMD11	RBM4	YIPF3	ZNF3	PSMD6	C9orf80	WBSCR22	C19orf56	DYNC1LI2	COQ5	BXDC5	2.02588
734	TRA2A	RWDD1	TTC31	COMMD1	B3GALT6	PSMA4	TMED1	TAS1R1	PABPC3	SF3A3	UNC84A	2.025
735	NUP153	ACADVL	FPGS	DNASE2	SPCS1	SFRS5	MGAT1	CDK5R2	IFITM3	SLC4A1AP	KIAA1012	2.02481
736	C2orf17	OFD1	FLJ20699	FBXW2	SIPA1	ZBTB4	C15orf15	SPHK2	COX6A1	MNT	YIF1A	2.02441
737	ARMET	IARS2	R3HDM1	TNFSF5IP1	TMEM60	C1orf119	RNF5	ZNF787	CLTC	ZCCHC3	METTL5	2.02405
738	STAU1	AARS	C16orf57	IMP4	NAGK	JDP2	OAZ2	NAB2	PRDX1	KIAA0355	TCF12	2.02373
739	MRPS18C	RGL2	KIAA0738	PPP1R14B	NCOA1	RNF149	GNB2	TOMM22	COX4I1	PSCD2	ARHGAP1	2.02296
740	TSEN34	ANP32B	COMMD9	RHOG	PANK2	MGC14327	TSFM	EIF2B4	MRLC2	C20orf4	C1orf119	2.0222
741	AHCYL1	C11orf58	FUBP1	DDC	PPP2R5C	TOMM70A	YY1	INOC1	LGALS3	TRIT1	EIF4B	2.02067
742	HIAT1	NISCH	TTC15	P2RY6	POP4	HYOU1	MPV17	OR4D2	RPS26	FLJ20323	C1orf128	2.01986
743	TRAP1	FLJ10769	MAML1	SPECC1L	RHOA	HK1	NEDD8	PRKACA	SF3B14	KIAA0831	UBXD4	2.01984
744	TERF2IP	TMEM126B	C20orf43	ALDH2	ZDHHC4	NDUFA2	THOC2	C14orf2	CAPN2	C4orf8	EIF2B4	2.01979
745	MRPL17	PDCD6	C1orf123	NCAPH2	EI24	FCHO2	ARHGEF18	EIF2AK1	A2M	C14orf169	PPP1R8	2.01954
746	C20orf52	BLCAP	FBXL12	PHF5A	ZNF131	KCMF1	METAP1	TMEM115	PCBP2	C9orf97	DYNC1H1	2.01901
747	MTX1	HK1	RARS	PSMF1	NDUFB10	SERTAD1	DRG1	HIBCH	TUBB	C12orf41	RPP21	2.01871
748	IDH3B	AMZ2	EIF2B1	MYL6B	UROD	ANKRD28	ZBED1	C20orf59	COX8A	C7orf36	BCS1L	2.01869
749	MRPS35	DYNLT3	TATDN2	MMS19L	TRIP10	PCNP	TBL2	FAM65A	C1orf151	ECD	TERF2IP	2.01786
750	EIF4EBP2	PPA2	PINK1	TSFM	TYW1	UBE2D3	HSPC171	STK25	NDUFA12	NUP214	C11orf31	2.01758
751	STXBP3	SURF1	MNT	IWS1	TOM1	UBE2Q2	SHFM1	TMED1	C11orf59	MTMR14	RFX1	2.01706
752	LYCAT	ANXA4	BRD9	GNL3L	TRA2A	NDUFS6	C4orf27	MARCH9	LOC51255	SIRT2	RHOG	2.01672
753	KIAA1267	PMPCB	HDAC3	C1orf128	ZFAND5	MESDC1	MRPL33	GOT1	C2orf30	ATXN2	ZNF557	2.01586
754	ILK	CAMLG	C1orf164	WDR13	C1orf142	NDUFA6	NUP62	EXOC3	HNRPM	TTC27	SFRS16	2.01545
755	BLOC1S1	SP3	RNF113A	DIP13B	TBCC	C4orf14	BRD9	WIPI2	PFN1	EPC2	PPA1	2.01492
756	ARL5A	TMEM87A	UNC45A	ACBD3	ZBED5	KLHDC2	PLEKHQ1	HCRTR1	SFRS9	FAM53C	TAF6	2.01486
757	C1orf128	CCT7	PFDN1	PITRM1	GOLGA5	KIAA0251	GOLGA3	DDX41	CASC4	SART1	C19orf56	2.01447
758	C22orf13	CCNL1	AMPD2	CRSP8	HIF1AN	HBXIP	ARHGDIA	LRRC47	MARCKSL1	ZRSR2	GABARAPL2	2.01309
759	RNF4	GNPAT	RAB35	MRPL16	ZMYM3	ANKRD13A	IMMT	RARA	CLPTM1L	ZW10	ATP6V0B	2.01293
760	PSMD1	ITGB4BP	ZMYM3	TMEM27	SFRS3	WDR45L	STYXL1	LARS2	ATP5B	BCS1L	FOXJ2	2.01275
761	FAM98A	NDFIP1	DULLARD	CDKN2A	RALBP1	C14orf100	PIK3C2B	OR51L1	CDK2AP1	C7orf49	DHX33	2.01187
762	JMJD1A	MRPS14	REEP4	POGK	FBXL12	PRCP	SS18L2	HRASLS5	APOA1BP	UPF3B	FBXW5	2.01165
763	FAM116A	CEP27	GSK3A	C17orf79	SCFD2	ITGAV	NCSTN	RRP9	NFKBIA	WDR70	DC2	2.01162
764	CCDC92	PSMB6	FTSJ3	CGGBP1	POMT1	GNB2	LOC51035	LSG1	PDIA3	UBR2	SAP130	2.01152
765	PPP2R2A	NIPA2	URG4	SPG7	PMM1	TRAPPC1	ARID1A	UBADC1	HSPC148	CLP1	SUPT5H	2.01112
766	MRPL40	BTBD1	IKZF1	B4GALT7	EIF4A3	NT5C3L	NUCB1	FKSG24	IER3IP1	URG4	POMP	2.01091
767	MRPL51	SERPINB6	ZNF446	AMPD2	DERL2	GDI1	XPO6	EIF2B1	TMEM59	ZNF558	TAF10	2.0105
768	DERL2	C5orf15	ABHD4	MGC52110	ZUBR1	MRPL54	RNF113A	C8ORFK32	C14orf2	RNF40	MGC4268	2.01029
769	UBP1	SEP15	DNTTIP2	TRIP4	CDK5RAP1	RPN1	NOP17	GCC1	CSTB	EIF4ENIF1	GTF2A2	2.00999
770	LOC284361	COPS4	EP400	METT11D1	ACD	KIAA2013	TXN2	NUMA1	TUBB2C	EIF2AK4	RBM15B	2.00968
771	OAZ2	LSM3	MKNK1	EIF3S10	ARMET	CCNC	FAM82C	ZNF213	PPT1	NUBP1	GARS	2.00936
772	SEC24B	CNOT7	TMEM93	TPCN1	PREB	ATAD1	RBM23	OR6T1	ATP5J2	SLC25A20	LOC162427	2.00862
773	PEF1	ALG5	ARVCF	CAPZA2	SLC41A3	TSPYL1	OTUD4	TSSC1	TXNL5	KATNA1	DEDD2	2.00765
774	SFRS2	GRHPR	FXR2	SNAPAP	SNX5	NDUFB11	RXRA	CIAPIN1	MRPL47	UIMC1	UCRC	2.00753
775	SPSB3	HDAC1	ZNF337	ZBTB33	PSENEN	CDK4	HMBOX1	C1orf123	FBLIM1	TBC1D10B	NDUFA2	2.00752
776	TRIAP1	UROD	DNAJC11	NEK9	JMJD2A	HAX1	C9orf6	MTMR14	DDX21	MUS81	SCNM1	2.00733
777	GIPC1	MAPK6	CPSF3L	STK40	PTGES3	RER1	C8orf30A	RBM15B	TXNDC5	FAM48A	PLSCR3	2.00704
778	PLRG1	TTC19	POP5	TFIP11	DDX50	UXT	C1orf163	MST1	RPN2	TTLL5	HDLBP	2.00671
779	WDR40A	TAF7	FKSG30	TRAPPC6B	SAP18	GOLGA7	BCL10	GBF1	TEGT	TRIM32	ARMCX6	2.0062
780	PPP2R4	TARS	MARK4	IPO8	GNPAT	C9orf23	RAB32	SETMAR	NDUFAB1	TTC31	SUMO1	2.00601
781	XTP3TPA	TMEM14A	MTMR14	CPSF4	ATP5J	MEA1	DNAJC8	PAK6	ATP6V1G1	VPS11	METTL9	2.00592
782	CNP	GORASP2	CLP1	RAD17	KLHL22	ZDHHC16	GNAI2	IPO13	SFRS5	MFSD5	MXD3	2.00525
783	TTC17	NDUFA8	PCGF1	FAM40A	COMMD7	C1orf55	MRPL46	GSPT2	TMEM14C	C18orf8	C7orf42	2.00442
784	C16orf80	TMED5	MYH14	FLJ20254	CAD	NDUFA10	CCDC51	TIAM1	MGST3	SAP130	MTMR14	2.00375
785	SLK	MTX1	TAF5L	KCTD10	MAP3K3	APH1A	MPPE1	SEMA4A	NOP5/NOP58	XKR8	SHFM1	2.00296
786	IK	VKORC1	IFRD2	RWDD1	DYNC1I2	RBX1	GTF2H1	CYP2D6	DYNLRB1	FASTKD5	PPT1	2.0027
787	MRPS26	TMEM111	BMS1L	VGLL4	ASCC2	C19orf50	FOXJ2	MIF4GD	MRPL36	ATG4A	EIF3S10	2.00252
788	SMNDC1	C11orf2	TUBGCP2	C1orf174	RNF149	GOLGB1	PLEKHJ1	ZNF574	NAT5	WHSC2	NDUFA3	2.0023
789	EFHA1	RTN3	CTCF	EXOSC10	BSG	UBXD4	RASSF7	WDR8	PKM2	CRADD	OAZ2	2.00208
790	C1orf52	SF3B2	ASB1	ATG12	PTPN18	RNH1	PEPD	GRIPAP1	COX6B1	FAM40A	NXF1	2.00195
791	CRTC3	NFE2L2	C19orf50	NDEL1	KATNB1	SEC13	DECR2	ADAM15	SPCS1	CGRRF1	C10orf26	2.00109
792	DRAP1	MCM3	RBM15B	UQCRH	C2orf7	SRXN1	ZFP36	SMG6	SELK	C2orf42	FLOT1	2.00085
793	CUEDC2	AHSA1	URM1	BTBD6	TSC2	DCTN3	RABEPK	CALM3	CTBP2	RPS26	R3HDM2	2.00083
794	POLR3E	C19orf53	TSFM	STK19	CAST	MRPS36	TAF6	PFKFB2	SETD7	RPL29	STX18	1.9999
795	FANCL	HBP1	IQSEC1	FOXJ3	RAF1	ZNF512	PARP6	OR9G4	SLC38A2	LDHA	RAB6IP1	1.99973
796	JTV1	MRPL24	AXIN1	C17orf56	AKAP13	ANXA4	ZFP106	COPA	SRP68	PABPC3	FLJ14154	1.99882
797	PAK4	POLS	RNF123	GFM1	TFF2	DDB1	PAK4	GPKOW	ATP2A2	EEF1D	ZSCAN22	1.99837
798	UNC50	NIT2	DHDDS	ATP6V0A1	FVT1	NDUFS3	AUP1	CPLX2	NDUFA4	RPL13A	RNASEN	1.99831
799	NCSTN	PSMD10	PTCD1	CACYBP	SLU7	CRLS1	C2orf24	C14orf152	MGAT4B	SERF2	PRPF8	1.99691
800	COQ9	CCDC92	C11orf16	TRIM28	MYL6B	WDR40A	CISH	LYPLA3	PDZD11	COX6A1	ARL2BP	1.99585
801	NFU1	WDR6	CLIP3	KIAA1191	PCBP2	C12orf62	QRICH1	DNAJC4	PPIB	CHCHD2	ARF1	1.99571
802	DAZAP1	FLJ20850	RPS6KA4	ABCF1	SSR4	HDHD2	ARF5	SPINK7	MDH1	ARPC2	MRPS22	1.99517
803	NSL1	LOC130074	ANGEL1	UBE4A	NDEL1	RPS10	MSRA	TAAR5	HMGN3	SLC25A5	NGRN	1.99368
804	C5orf15	RNF130	KIAA0652	ISCU	SETD1A	CGGBP1	FLJ20254	PSORS1C2	EEF2K	YWHAQ	RABGAP1	1.9931
805	CTR9	GTF2H5	TRAFD1	TSSC1	C9orf78	ZNF644	EHD2	GTF2F1	ALDH9A1	EIF4A1	RNF34	1.99302
806	CTSA	ZNF403	ESRRA	BICD2	MRPL18	NT5C3	PCGF1	CNTFR	UFC1	HINT1	FAM44B	1.99293
807	DUSP12	CDC16	PMPCA	MBD6	NOL12	CCNG1	EIF2B1	RPAP1	GRN	PPT1	RPS9	1.99275
808	MRPS6	GRSF1	ZNF324	CFB	GFOD2	C7orf11	ANKRD49	KIAA0427	RBBP7	HLA-E	TMEM111	1.99176
809	C12orf44	SDHA	AAAS	TTC9C	SEC24B	GNA12	ACO1	TULP4	C20orf3	CD81	TPI1	1.99135
810	SPAG7	C20orf11	PRSS7	TMEM60	LRRC61	ATIC	CBARA1	CLDN9	ARMCX6	PHB2	VARSL	1.99074
811	RTF1	WIPI2	DCP1A	CALM1	PFN1	DDX1	TP53BP1	OR52M1	SH3KBP1	ATP6V1G1	GDI1	1.99026
812	TCERG1	RER1	NXPH3	ERGIC2	C9orf90	ELOF1	HNRPUL1	SYN2	TCEA1	TXN	LOC84661	1.99025
813	ALG2	WSB2	HTRA2	C1orf142	PPP1R13L	BTF3L4	MOSC1	ADRA1D	XKR5	ERH	TMEM38A	1.9899
814	PPIH	C22orf9	ZW10	RPL7A	KIAA0404	SUCLG1	COQ9	KLK14	EFTUD2	C14orf2	HPS6	1.98978
815	RPL26L1	MCTS1	NOD1	COPS2	PPP1R8	FAM108A1	CCND3	ASCC2	P117	XKR5	RNF11	1.98859
816	ANKRD10	SEPT2	THADA	PPP2R4	SETDB1	IARS2	PPM1G	CSF3	SEPW1	TXNDC5	WBSCR16	1.98794
817	UBN1	ADSL	IL1B	RAB2B	MRPL16	KLHDC8B	NAP1L4	GPR77	SUGT1	TALDO1	MRPL16	1.9867
818	CIP29	HECA	STK25	NOL1	CPSF2	C11orf2	FLJ12529	PRDM11	RTN3	ACTR3	IMP4	1.98658
819	PMS2L3	CTSA	JMJD2A	HARS	TRIP12	BAT5	SFRS14	KLK9	CSRP1	MGC71993	IMP3	1.98656
820	ZNF451	NUP107	PLEK2	PRPF31	SURF2	ISCA2	EIF2B5	ZC3H13	CKAP4	ARL6IP1	CHD3	1.9864
821	MAEA	CALM3	DHX16	LOC203547	GMPR2	NIPA2	HSD17B7	PRAP1	FLJ45445	GLO1	GTF2B	1.98629
822	HSPC171	MKRN1	HPS6	ACAD9	LZTR1	ANXA7	SLC29A3	OR3A3	KIAA1191	TM9SF2	LYPLA2	1.98543
823	HARS	NUP43	ZFYVE9	SVH	NIPA2	RRAGC	FUT6	MAP3K10	RAB10	DNAJA1	C4orf14	1.98506
824	MTMR6	EIF1B	CLASP1	PRRT2	FKBPL	MRPS35	BMS1L	DRD4	ATP1A1	HMGN3	NDUFS2	1.98473
825	NUDT9	PEF1	ILKAP	LOC399947	CRYBB1	TSG101	C1orf164	CAMK2N2	C6orf49	SFRS5	MAP3K11	1.98453
826	PIK3C3	BXDC5	SYDE1	FAM54B	HMOX2	MTA3	RGS19	GPR20	ARPC5	SF3B14	DNAJB11	1.98451
827	SDHA	UBP1	DOLPP1	PCBD1	C3orf17	GLG1	LAS1L	SOLH	TBCA	UCRC	SELS	1.98398
828	PMF1	ARID4B	C14orf133	GMEB2	C14orf119	ACADVL	LLGL1	ZFPM1	TTC17	MDH2	C6orf70	1.98396
829	PSMF1	F8A1	PLEKHG3	OCIAD1	DAZAP2	CMPK	BCL7C	DYRK1B	ECHS1	MRPL3	CCDC56	1.98371
830	RPS28	APPBP1	ABT1	GOLGB1	PAF1	BAT3	SEMA4A	GALNT3	DYNC1I2	UFC1	NDUFB10	1.98312
831	PYCR2	POGZ	MAP3K3	TICAM1	APEX1	NEDD8	ATG4A	RPL26	TLOC1	CLTA	KIAA0284	1.9829
832	CRSP6	C1orf149	IHPK1	PSENEN	NARS	TNFRSF1A	CTGLF1	CALM2	TMEM66	VAMP8	ZCCHC3	1.98255
833	KIAA2013	UFD1L	ABC1	RALY	RNF40	C2orf18	DOLPP1	MGC70863	GHITM	ITGAV	VPS4B	1.9821
834	EIF4E2	CTNNA1	ROCK2	GBA2	C9orf77	RAP1A	ZMYM6	RPL7	BRD2	RBBP7	PLRG1	1.98174
835	POP4	GLB1	CAV3	NR0B1	RBM19	KIAA1012	TFE3	RPL23	UBE2D3	C12orf57	SEPW1	1.98142
836	BAZ1B	YARS	MMS19L	STX6	ESD	TSEN34	JRK	RPL21	SEC61B	NFKBIA	ZBTB7A	1.9814
837	PABPN1	SNW1	PCSK7	STK25	FAM120A	BIRC6	ACVR2A	DHFR	CSDE1	EIF3S12	PDZD11	1.98027
838	ARL2BP	OSBPL9	FBXO42	FAM82C	ZNF263	CYB5D1	UBL4A	TIMP1	KIAA1522	RPL7	C2orf29	1.97966
839	FAM129B	RAB9A	LZTR1	RNF20	CTF8	RGL2	MRPL28	SPINT2	UQCRFS1	TUBB2C	PSMC5	1.97937
840	NGDN	CLSTN1	NLRX1	SKIV2L2	ATP6V0C	YIPF6	TTC1	PSME2	FTH1	SERINC1	SNRPA	1.97918
841	C12orf62	YWHAH	CNTNAP1	FXR2	SAP130	NDUFB6	PPP2R4	HSPE1	SYVN1	PSMB4	GATAD2B	1.97851
842	TOPBP1	ARMET	DRP2	GLT8D1	NECAP2	NISCH	TMEM53	RPL28	TMEM87A	SLC38A2	KARS	1.97847
843	XPR1	SCAMP3	HIVEP3	FAM98A	SGTA	C5orf15	MGRN1	IRF2BP2	ATP1B3	NDUFS6	CPSF4	1.9784
844	FAM62A	PARN	NPAL2	NUP205	PRPF31	TMEM111	DHDDS	UQCRQ	TAF10	PRDX6	SURF1	1.97819
845	STX10	UNC50	ZC3H7B	POMT1	ARHGAP9	CTBP1	CHD4	FBL	TIMM8B	UGP2	NIT1	1.97767
846	TMEM18	PPP4R1	RPP14	TMEM69	HADHA	VBP1	C20orf4	KRTAP2-4	NHP2L1	ZNF664	PPIL3	1.97747
847	PHF5A	PSMC6	ZNF76	ANKS1A	MIF	SLC35B3	UNC119	MRCL3	CCT8	ATP1B3	PPP1R15B	1.97648
848	RBM16	FAM96B	UBE2NL	SF3A1	NEDD8	USP9X	HGS	EPHA8	TUFM	EIF4B	MTCH2	1.97637
849	TMEM16F	MAP2K1IP1	HUS1	PCID2	TESK1	DBNL	XPC	HSPD1	C2orf25	PTP4A2	HSPC171	1.97596
850	BRD9	SFRS12	COX10	TRPM5	ACAD9	RPS19BP1	ARFRP1	C1QA	TRIM28	FBL	ATP1A1	1.97547
851	RY1	PWP1	KCNJ5	APBB3	KLC4	BLCAP	SEMA4F	ATPIF1	TINP1	UBXD4	MKRN1	1.97504
852	ABCF1	SRP54	SIRT6	C20orf30	ERF	CCDC92	RALY	TXNL5	PEBP1	PSME1	TXN	1.97477
853	PIAS1	PSMD1	KIAA0586	HDHD2	NPC2	RAB1B	BCKDHA	ATP5A1	STRAP	COPB1	YME1L1	1.97422
854	PHF13	C21orf59	MOBKL2B	GOLT1B	PDIA3	RAB2B	PTPN9	SLC12A7	SPPL2A	PRDX3	PREB	1.97401
855	FBXO34	USP47	C6orf208	PAWR	PCBD1	YWHAH	TSC1	EIF4A2	ZNF207	KIAA0143	FVT1	1.97396
856	PGRMC2	TXNDC9	CCDC21	PNKD	C7orf42	POLR2B	WBSCR16	HMGN1	MESDC1	PSMB2	LZTR1	1.97311
857	PSMD13	TRIM44	CLDN17	UBQLN2	PPID	SNRPB2	VPS11	PRDX1	AP2M1	PSMA3	PSMB4	1.9727
858	ITPA	BUD31	C12orf38	OXA1L	PPP2R5B	RNF185	R3HDM2	DAZAP2	RABAC1	DAD1	XTP7	1.97171
859	DMTF1	RIC8A	DDX54	KLF13	PSMD9	ZFPM1	ARVCF	PIM3	PSMB4	NDUFA6	C12orf41	1.97114
860	DNAJA2	WBSCR22	C6orf47	ADPGK	GRK6	FAM103A1	CARHSP1	ARL6IP1	CCDC12	SERP1	IDH3B	1.97095
861	CHCHD1	ECH1	CCDC87	SULT1B1	MRPS18A	PNPLA8	NLRX1	RPL18A	STARD3NL	C6orf51	LSM3	1.97083
862	SAS10	LRPPRC	KIAA0892	ZDHHC6	DDX18	AKR1B1	TMEM127	C16orf53	MRPL3	CASC4	TRMT5	1.96985
863	NCOA6	C5orf14	ING4	EPS15	FLJ11184	COPS6	ATP6V0A1	RPL36	SECISBP2	ATP2A2	IPO13	1.96961
864	POLE3	FAM102A	CYP3A4	DUSP4	NDNL2	SH3GLB1	ZNF384	LRP10	ZMPSTE24	SDF4	MRPL17	1.96959
865	TBC1D14	ANKHD1	HDAC11	ARHGAP21	CAP1	C15orf24	PIP5K1C	TCEB1	KIAA0251	NOP5/NOP58	TM9SF3	1.96934
866	RNF167	PRPF8	DEPDC5	FAM120B	SDF4	CCDC127	AP1S1	NASP	FBXL3	PCBP1	TMEM66	1.96932
867	C14orf24	MYO1C	MYBPC3	UBAP2	DNAJC8	C5orf14	SAPS3	LMNA	BLOC1S2	USP14	EXOC1	1.96927
868	JOSD1	SYF2	PRPH	GNB2	FARSLA	TCF12	SSNA1	RBBP7	SAPS3	HSBP1	RPA2	1.96849
869	RNF5	CHCHD3	REXO4	FBXW4	ELOF1	MTCH2	ITGA5	SEPW1	HSD17B12	UBE2I	H2AFV	1.96715
870	CPNE1	MTIF2	PSG4	CENTA2	UTP11L	KLHL8	GATAD2A	NDUFA6	GABARAPL2	ATP1A1	VAPA	1.96701
871	HTRA2	BCAS2	TCF2	PEO1	MZF1	RBM4	MNT	SLC25A5	RAI1	U2AF1	OR1I1	1.967
872	NSUN5	RNF7	AVPR1B	TMEM41B	BAG5	BRD3	KIAA0892	SKP1A	GDI1	ATP6V1F	BTF3L4	1.96683
873	DUSP11	PARP4	AQP2	GALK1	VTI1B	NDUFV1	WDR77	PPIA	UBE2E1	CHMP2A	RAB1B	1.96659
874	C1orf164	SCAND1	THEG	DAGLBETA	PTPRA	POLE4	DUSP3	GNB2L1	NDUFV2	AKR1A1	FAM96B	1.96584
875	NDUFB7	SAE2	UBOX5	KIAA0317	KIAA1754	METTL5	C15orf44	CAPZA1	ASH1L	DAP3	LMBRD1	1.96581
876	PCID2	CCNH	GDPD2	CSNK2A1	VAMP5	C13orf8	C19orf21	FKBP4	C17orf79	YME1L1	FAM104A	1.96569
877	STAMBP	CNP	DYRK3	ZNF544	MRPL20	MRPL20	THAP11	CCT3	HYOU1	ATP5I	C20orf52	1.9648
878	ZNHIT1	DHX32	SAMD4B	ICMT	PYGO2	TMEM126B	GSK3A	PGK1	PTBP1	YY1	VIM	1.96449
879	CCDC16	FNBP4	SLC35C2	C20orf20	BMP7	PSMD1	C11orf51	HAGH	C22orf13	C6orf48	CNP	1.96446
880	KIF3B	GOLGA5	NY-REN-7	SIRPA	ZNF282	NAGK	ABI2	AP3S1	TMEM147	SFRS3	ZMYM3	1.96422
881	C14orf130	SACM1L	PTGER1	AP3M1	INTS5	BAG3	PTCD1	HIST2H3PS2	PSMD2	PSMA1	CDK2AP1	1.96395
882	TCF20	METT11D1	RHOBTB2	PUM2	AES	PNKD	PTGES2	PARP1	NDUFA2	TUFM	ZNF384	1.96392
883	C19orf50	TMEM41B	ZNF747	VARSL	XRCC5	WSB2	CIDEB	CTGLF1	ZNF512	C14orf156	MAPK6	1.96376
884	STX12	PPP3CB	TCL1B	GON4L	USP39	SRP19	SFTPC	SNRPD1	MRPS6	CCT6A	ABHD4	1.96363
885	LASS5	PLOD3	EFCBP2	C1orf54	SUV420H2	UBE4A	EXOSC9	ARPC5	MGC14327	IARS2	CLP1	1.96328
886	LOC285636	YIF1A	GPR21	KIAA1012	C7orf25	VPS4B	MST1	ZNF706	C19orf56	EIF3S4	PARN	1.96171
887	CYBASC3	STOML2	HOXC5	DHDDS	C3orf37	CTNNA1	KIAA0319L	HSF1	CAST	ARMCX6	COX7B	1.96148
888	C9orf80	MGC15523	LHX3	ZNF282	ZMYM4	ITFG3	RAB4B	FCGRT	ZNFX1	RBM39	RWDD1	1.96139
889	DVL1	MTHFD1	GTPBP3	C16orf72	ZNF646	MGC4268	TRADD	GSTK1	BANF1	MRCL3	POU6F2	1.96138
890	RPA2	UNC84A	CDX1	KIAA0913	LRSAM1	KIAA1600	FBXL12	ACTA2	C12orf23	EIF4A3	EPHA8	1.96124
891	NDEL1	SNRPA	GPATCH3	NFYB	FKBP2	FAM35A	MOSPD2	COPB2	UBE2Z	CCNG1	SCFD1	1.96095
892	XPO6	NSL1	T	UBQLN1	CSNK1G1	C20orf77	CHD3	C22orf5	CNDP2	GBAS	SERTAD1	1.96091
893	BSDC1	PRPSAP1	PAPPA2	OXSM	TTLL10	SCAMP3	FLJ20699	SPSB4	SLC25A39	ZMIZ1	PABPN1	1.96021
894	LAS1L	CTR9	GPR27	RPIA	APEX2	CDC123	SH3GL1	UNG	FBL	GABARAPL2	TSG101	1.96003
895	VPS4A	USP3	CAMK1G	METT10D	APLN	FAM96B	CD6	STIP1	RGL2	C20orf3	ATAD1	1.95948
896	MYST1	PPP2R2A	SLC8A1	HMGCL	ITGB1BP3	DLD	SRGAP3	C3orf28	ATP6V1F	CCDC56	POLS	1.95927
897	FTSJ2	RHOG	BCORL1	TP53BP1	STX12	SF3B1	NSUN5	MACF1	ZRANB2	H2AFV	CRELD2	1.95916
898	C20orf4	PGEA1	SHBG	AUP1	FOXP4	NCK2	POLR2A	C20orf52	MFSD1	KIAA0907	POGZ	1.95911
899	ZNF562	C17orf25	CEND1	C2orf33	GABARAP	FLJ20487	MUS81	IQGAP1	SIAHBP1	NDUFA2	C7orf47	1.95857
900	ARD1A	ZDHHC6	ZNF701	ARHGEF5	MED19	SF3B4	SAP130	EIF4B	PSMB5	NDUFB11	OXA1L	1.9585
901	MTHFD1	C4orf27	RPL18A	NAPG	RNF4	RUSC1	CREBL1	TRAP1	DENND4C	CBX1	CAPNS1	1.95766
902	SLC35C2	SEC24C	RPL13	ZCCHC6	SPRN	PPP6C	C16orf57	DUSP23	NISCH	CNDP2	ADNP	1.95738
903	MGC4268	ZNHIT3	RPS9	DUSP18	API5	TRPT1	SNX11	LASS2	SCP2	COMMD3	URM1	1.95731
904	OXSR1	LARS	GAPDH	FLJ20323	HIAT1	TTC19	PRPH	AES	ARPC3	NDUFS2	RNF167	1.95707
905	MRPS11	CSTF3	RPL5	ZDHHC3	C16orf76	ARMET	RHOT2	RPS27L	AKR1A1	NDFIP1	SLC39A3	1.95701
906	FKBP2	R3HDM2	BTF3	LRCH3	CNOT4	DOCK7	ZNF337	YWHAQ	GNPTG	KARS	CASC4	1.95692
907	TOMM40	SNRPC	PRDX1	CAMSAP1	TARDBP	EIF1B	ZNF93	C14orf156	TRAPPC1	FAM96A	EIF2B2	1.95638
908	RDH11	SF3B4	EIF3S8	ZXDC	C4orf20	UBE2D2	AGPAT1	NANS	UBQLN4	RAP1A	NSMCE1	1.95604
909	PMS2L5	KIAA0391	DBI	GAK	DMPK	MAPK6	PARP16	MGEA5	JAGN1	SELS	RNPS1	1.95567
910	ZNF622	ASNSD1	SOD1	R3HDM1	PPP2R5E	GTF2A2	DYSF	SPG7	MRPL24	PCID1	GLTSCR2	1.95548
911	COQ10B	CCDC90B	RPL36	AXIN1	RDH14	SAAL1	IHPK1	RANBP1	UBE2Q2	ADNP	PFN1	1.95512
912	KIDINS220	DCP2	HSPA1A	MAPK13	GCA	HERPUD2	OVGP1	MGST3	ATAD1	MRPL36	TMED9	1.95509
913	PPP1R8	C14orf11	MGST3	LETMD1	CHAC1	MRPS14	ZNF771	CALM1	EDF1	HSD17B12	ARL5A	1.9548
914	PANK2	LMAN2	IGFBP7	NF2	UXT	UHRF2	ZNF143	PLEC1	VAT1	FIS1	ITGB4BP	1.95385
915	CUL1	RNF44	UQCRQ	APCS	BSDC1	RIC8A	MLYCD	PFDN2	NIPSNAP1	PPP2CA	UNC50	1.95352
916	EXOSC9	TMEM30A	TMEM59	C6orf134	RABGGTA	FEZ2	ARTN	NDUFB5	DUT	PRCP	TOMM34	1.95317
917	ZNF444	RNF13	MAGED1	GALNT11	BANP	RABGAP1	DVL2	MCM3	SDAD1	ANXA7	GNPTG	1.95316
918	IKBKAP	IDH3B	TEGT	ZNF511	DPP8	NDUFB3	MEN1	LDHA	HDHD2	CCAR1	TMED10	1.95268
919	NUB1	GIPC1	NDUFC2	PPIH	FUBP1	UROD	PLA2G6	ILF2	MYH9	C20orf52	C10orf61	1.95245
920	NOP17	GOLGA4	SQSTM1	TAF11	IMMT	FAM102A	SUV39H1	B4GALT3	RNF146	KLHDC2	BOLA3	1.95221
921	BCDIN3	TMEM5	PRDX6	TOMM40L	PARN	C16orf69	GRPR	MRPS6	RPS19BP1	ERP29	SF3B14	1.95204
922	ZZZ3	RNASEN	H2AFZ	SFRS16	PIP5K1A	ARF5	ARAF	C7orf48	C19orf53	RCC2	HS1BP3	1.95155
923	RALY	RBM22	NPM1	PQLC1	C20orf102	RG9MTD1	KLC2	NDUFA7	CD276	GARS	FBXL10	1.95143
924	DPF2	AGPAT1	BCAP31	GATAD1	BRPF1	TERF2IP	KIAA0141	C1orf43	PSMB7	SF3B5	RPS19BP1	1.95098
925	CDK5RAP1	COBRA1	EIF3S5	KIAA0423	CALCOCO1	ISG20L2	SLC37A4	SF3B14	PRCP	BAT3	POP5	1.95096
926	TXN2	ETHE1	DYNLT1	SIX5	MLXIP	KIAA0247	DNAJC11	NOTCH2	PSMC5	SNRPB2	FTH1	1.95002
927	C1orf142	CIAPIN1	SNRPE	MDN1	ORMDL1	BXDC5	LILRB3	C19orf28	CDIPT	SAE2	TSR2	1.9499
928	ATF7IP	TMEM134	CCT8	GABRB2	HCFC1R1	KIAA0907	CCDC130	CAP1	GOLGB1	LEPROT	TNFRSF1A	1.94987
929	GSK3A	M6PRBP1	PRDX3	CGRRF1	PTBP1	SFRS7	CPSF3L	MORC2	NDUFS6	PEBP1	KIAA0082	1.94987
930	WDR73	GLRX2	TUBB2C	ALG9	ERCC3	PUM1	FAM65A	KIAA0152	TOMM70A	DYNLT3	ZBTB4	1.94853
931	BCL7B	UFM1	TMEM147	C5orf22	HTATIP	SYBL1	FAM89B	GSTO1	SBDS	CDK5RAP3	NFKBIA	1.94834
932	SCAP	SLTM	AHCYL1	ZNF337	ACTR1B	NDUFS4	TNXB	MAN2B1	C7orf47	PSMC5	BCAP31	1.94795
933	CLOCK	GTF2IRD1	ATP6AP1	AP1B1	PARG	AP2A2	CEP250	PSMD7	MGC3207	SDHD	ZMIZ1	1.94777
934	PNPLA1	MRPL17	ARL6IP1	ZNF672	NAGA	MRPL1	CLCN7	APRT	UGP2	COPZ1	TBL2	1.94759
935	TAF15	RPA2	HSPC152	CBLB	IVD	C20orf72	CLTCL1	TAF7	BRD4	NAT5	COPS7A	1.94707
936	POLG	C14orf124	ARMCX6	EFTUD1	BAHD1	OXA1L	FNDC4	SH3BP5	NT5C3	TRIM44	SLC35A4	1.94646
937	KIAA1143	IGBP1	TROVE2	MPI	GSPT1	NRD1	NXPH3	RBM5	FAM122B	RBM3	NAT5	1.94579
938	BRMS1	MARS	OAZ1	OSBPL5	MAPK7	EHD4	DOM3Z	ECH1	ZDHHC16	PRPF8	ZNF703	1.94577
939	KIAA1279	COG2	RPS27L	TMEM4	SF4	AHSA1	REXO4	CRELD2	SFPQ	YWHAB	CTGLF1	1.94544
940	FASTKD1	MGAT1	UQCRFS1	PKD2	PGA5	PARN	BTNL3	RAD23B	PSMD14	HDAC1	MRPL24	1.9452
941	CLK2	LONP1	HERPUD1	SNX11	EIF4G1	RAD23B	DULLARD	PACSIN3	PRMT1	CBX3	PDCD10	1.94517
942	ZNF665	VPS45	SDCBP	FASTK	GPBP1L1	HNRPH2	SFTPB	TIMM17A	ADNP	TXNDC14	HNRPAB	1.94504
943	SLC39A1	BRP44L	CDK2AP1	CNKSR1	AGRIN	PA2G4	KIAA1539	TXNDC1	ANP32B	NDUFV1	PDCD6	1.94435
944	UROS	CNN2	RPL22	C20orf19	TAF10	ARL6IP4	SORBS3	ATP5J	METTL9	ZFAND5	STK25	1.94433
945	CRY1	UBQLN2	TXN	IFT172	SHD	EID2	AGPAT3	ANXA7	RNF149	ZC3H15	DCP1B	1.94432
946	MAML1	TBC1D9B	ANXA5	ARIH2	RHOB	HEATR2	NRBP1	PPIB	MRPL54	XPOT	VAMP8	1.94367
947	NOC2L	C2orf4	DAP3	CIZ1	SNX17	SCAMP2	KLHL18	TMED10	RUTBC1	NDUFV2	JAK1	1.94349
948	R3HDM1	MAP2K1	RAN	CARM1	FRMPD1	RNF130	ZNF324	CALR	DAP3	GCSH	HDHD2	1.94333
949	EHD4	OXA1L	SLC38A2	CSGlcA-T	THRAP3	ANKHD1	C1orf61	P4HB	LMBRD1	DDB1	MPHOSPH10	1.94315
950	NUP35	FN3KRP	TMEM87A	SEPT4	MSI1	RPUSD1	TRIM21	CRIP2	PRPF19	HSD17B10	HEXA	1.94309
951	LSM6	GCC2	VAMP8	RALGDS	TAOK2	FKBP3	TXNL4B	SSB	C21orf33	KIAA0528	COBRA1	1.94244
952	GNPTG	NXF1	NPTN	RANBP3	GPS2	SNF8	ZNF446	VWA1	SNRPB2	HAX1	C11orf59	1.94223
953	ZCCHC8	SNRK	NDUFA13	RNF40	SLC4A2	PPP2R2A	ARHGEF17	C14orf112	CTBP1	LOC84661	LOC339123	1.94178
954	RFX1	GOLGA3	NDUFA4	ST13	GPSN2	SAE1	IL8RA	ERGIC3	RRAGA	AARS	TEGT	1.94146
955	PFDN1	LSM14A	GABARAPL2	FBXL10	NR2F1	PEX11B	RNF122	CCNL1	LTA4H	FDPS	UBQLN2	1.94144
956	YIPF1	MRPS10	RAB8A	EHBP1	FOSL2	C21orf57	ZNF747	SNRPF	NEDD8	SETD7	SKIV2L	1.94128
957	NUDCD3	SDHD	EIF2AK1	GLTP	PDAP1	VPS18	CCNT1	UQCRFS1	ACTR10	TMEM111	PDCL3	1.94115
958	CHD8	FLJ20323	CSDE1	BRPF1	UBTF	UBQLN2	ABT1	G3BP1	INTS10	TMEM147	PCNP	1.94111
959	CSK	CKAP5	UBE1	MED9	SFXN3	CNP	CD5	STMN4	KIAA0907	PSMD1	R3HDM1	1.94083
960	PMS1	PDCL3	VPS35	THOC5	ATP6V0D1	USP4	RXRB	DECR1	MAT2B	GLG1	POP7	1.94007
961	ELOF1	KIAA0284	FTH1	RAB1B	ACTN4	KIAA0391	HAP1	EIF1AX	CGGBP1	ARCN1	NAGK	1.9398
962	NIT1	LRRC8D	C6orf48	TNFAIP1	TRIM35	FAM8A1	MYOZ3	ZFYVE21	C2orf18	GSTK1	GLG1	1.93972
963	VASP	FLJ20254	SPCS2	CDC37L1	NHLH2	HYLS1	GALR3	ATP5F1	MEA1	C12orf23	MLLT1	1.93959
964	AP3B1	ARFGAP1	TBCA	C12orf41	LMBR1L	RWDD4A	LHX3	SERBP1	IARS2	DAZAP1	ZNF766	1.93923
965	ZNF768	CEBPZ	GARS	FLJ11286	DRAP1	ZNF766	SIN3B	C5orf15	RNPEP	TMEM87A	PIM3	1.93887
966	ZBTB11	C14orf169	LITAF	HSPC148	BLOC1S1	DNAJC14	PARG	SPCS2	MANBAL	MEA1	DUSP18	1.93851
967	PYGO2	WBP2	TAF10	ZBTB6	AGTRL1	WIBG	LSP1	GNL3	ATIC	MKRN1	MGRN1	1.93807
968	ARAF	SCNM1	DYNC1I2	GORASP1	ACOT8	PDHA1	CASZ1	BSDC1	MRPL55	NDUFA3	SDHA	1.93785
969	TMEM63B	FAM62A	XRCC5	CSTF3	GCN1L1	TXNDC10	SRC	DYNC1LI2	SURF4	CMTM6	CNDP2	1.93748
970	ACAD9	NDUFS7	ATP5G3	MRPS11	OTOF	FAM113A	ACTC1	LRRC8A	C7orf48	MASA	AP2M1	1.93726
971	IMP4	ZFP106	SNRPG	FLJ21865	FRS3	POGZ	SLC39A2	GLT25D1	BXDC1	FAM3C	FAM109B	1.93703
972	EIF2B2	KIAA0556	TM9SF2	ACVR1B	KCNAB2	C20orf117	GPATCH3	C15orf24	DDX1	FBXL3	GOLGB1	1.93653
973	PIK3R4	EIF4EBP2	HEXB	KIF2A	PDK2	PSMD7	CXorf36	TST	SAT2	TSG101	JSRP1	1.93629
974	ATF6	GALNT11	RBX1	MARCH2	ADAM33	CCDC95	SMCP	RCN2	ARFIP2	POP4	MYOZ2	1.93629
975	KIAA0391	STX8	SFRS3	MNAT1	NRF1	RPAIN	HDAC6	FAM96A	C9orf80	UBE2Q2	MMS19L	1.93625
976	DHX33	C14orf94	DYNLRB1	ZDHHC18	PGF	BTBD1	FPGS	ARHGEF15	VKORC1	C14orf112	TRIP4	1.93545
977	RPP30	PVRL2	ERGIC3	DNASE1L1	COL16A1	LSM10	ZNF408	DNMT1	ITFG3	TAF10	C15orf15	1.93524
978	NDUFA12L	NHP2L1	ITGAV	TOB2	KIAA1754L	KCTD10	SLC5A5	CSF1R	LYPLAL1	EBPL	ARL8B	1.93443
979	PMPCA	THOC7	LTA4H	MKKS	HIST1H2BB	LHFPL2	SCAMP5	GNG5	UHRF2	RNF135	CABP4	1.93405
980	PEPD	MAGEF1	LRP10	NUP93	SDCBP2	FLJ20850	NCR2	AURKAIP1	POLR2I	DYNC1LI2	FLJ20487	1.93391
981	LOC389286	SPECC1L	NDUFV2	ASB1	ZNF580	ZC3HC1	GDPD5	MCM2	MGC16169	RAB10	GCS1	1.93358
982	MTRF1L	TRAPPC3	SEC11A	FBXO31	RUSC2	PI4K2B	HTR4	TXNL1	CAMLG	DECR1	UBE2Z	1.93294
983	TRIM26	PMS1	IARS	KIAA1542	SEMA6C	RAB9A	EDA	PTDSS1	GSTK1	DNAJA3	WDR75	1.93286
984	TRIT1	ETF1	GANAB	TOPBP1	RPL23	COG2	KLF15	CAMLG	FUS	FLJ38973	MRPL51	1.93239
985	MGC52110	FLJ14668	ACTR3	C19orf39	VIM	OAZ2	MTMR14	DDX27	PSMD6	EFHA1	PTP4A2	1.93223
986	MGC10433	RANBP2	UQCRC1	MRPL37	PTPRS	HECA	LDB1	ZBTB4	C2orf17	HDLBP	C7orf49	1.93102
987	MOSPD3	USP25	TMEM49	ERCC4	CNN2	RAB6IP1	HOXD1	PALM	SMNDC1	UTP18	MGC12966	1.93094
988	PCOLN3	SEC24B	PSMD8	PANX1	ADAM15	DDX41	CWF19L1	POR	ACBD6	NDUFA9	OTOF	1.93042
989	EXOSC1	EXT2	TNPO1	MYL4	CD9	UNC50	DGKA	AMPD2	SLC35B3	KIAA0247	HLA-A	1.92968
990	C16orf69	ZNF274	ZMIZ1	ETHE1	CLTC	BBS2	DLEC1	PSMC5	THRAP1	POLR1D	NPIP	1.92954
991	SLC39A3	TNIP2	WDR45L	CBFA2T2	DBI	RNF10	REEP2	CTNNBIP1	GNB2	CAMLG	SFRS3	1.92779
992	ADPRHL2	BAZ1B	CTSA	IVNS1ABP	ATP5E	B3GALT6	CD34	PSEN2	CCDC92	SLC12A7	HSPC142	1.926
993	PDE6D	SMPD4	PRCP	BRPF3	GPX7	ZNF289	PCK2	POLE3	BAT3	FAM36A	PTPN9	1.92452
994	RPP21	ZNF384	C11orf58	SOX10	NGRN	PSMD9	PRODH2	CTBP1	HDGF	FAM8A1	IER3IP1	1.92442
995	PFKL	CCDC28A	TRIM28	LOC339344	C3orf60	ETHE1	GDPD2	PDIA3	BIRC2	TMEM167	FIS1	1.92436
996	C14orf94	YIPF1	GOT2	CNOT6	MARCKS	C7orf27	ROCK2	SUPT4H1	PEA15	SCOTIN	JMJD2D	1.92372
997	C16orf42	LARP7	STAT3	FOXJ2	NFIC	NOP17	DEFB4	WDR61	SLMAP	PRKRIR	ALKBH7	1.92359
998	USP4	MRPL11	SERINC3	UPF3B	ACTG1	UBP1	PLCB2	SERTAD1	LOC284361	LSM14A	NSUN5	1.9231
999	FAM104A	RTF1	NGRN	C10orf137	ECH1	MTHFD1	IPO13	DDX47	USP4	PHIP	GRIK5	1.92295
1000	HYAL2	BCDIN3	CLK2	GTPBP10	HMGB1	FAM45A	APBB3	SDHC	UBTD2	SURF1	CTNNA1	1.92279
1001	DECR2	NOL1	PLP2	ADCY6	ST14	FLJ39378	IRF2BP1	SH3BGRL3	VPS36	MTHFD1	C14orf124	1.92233
1002	C11orf68	PPME1	PDHB	MLPH	RNF167	DNAJC9	SAPS1	RHO	TNFRSF1A	RNF103	CDK4	1.92214
1003	SCAMP2	C14orf108	SNRPB2	SLC35E1	TBCB	UTP14C	ELK1	TXNL4A	ZNF644	AHSA1	MTX2	1.92207
1004	MTIF3	C10orf61	H2AFV	EED	NSMCE1	GNL3	HP1BP3	ZC3H15	C14orf129	MCTS1	CLOCK	1.92188
1005	HERPUD2	HSPC142	ARHGEF2	SMCR7L	TRIP6	SEC24B	CNTNAP1	IWS1	SON	XTP3TPA	IGBP1	1.9216
1006	WDR77	IRF3	NENF	STK10	MRPS21	PFKM	MYO9B	ATG3	PNPT1	MRPS33	DDX21	1.92158
1007	COQ5	CLOCK	HAX1	C10orf97	HNRPA2B1	LRRC28	IL17RA	IFNGR2	TMEM126B	MAP2K1IP1	TH1L	1.92151
1008	C12orf41	CCBL2	ARF5	ZNF446	FCGRT	CDC16	CPNE6	RDH11	CCNC	SPG21	OS9	1.92132
1009	RABEPK	MRPL34	NDUFA3	COG5	ELAC2	PJA1	CACNA1G	HTATSF1	TTC19	SAPS3	PRCP	1.92113
1010	SF3A3	ZNF544	GOLGA7	C6orf117	GSTK1	PIK4CB	TCL1B	ARL8A	TSG101	IER5	CNIH	1.92103
1011	CCDC107	PCID2	MRPL49	ZSCAN21	TSPO	UFD1L	AP4S1	RALA	ERGIC3	PIGP	COPZ1	1.92083
1012	PPIG	PINK1	ATIC	ZDHHC5	JUND	MYNN	STX1A	MGAT4B	PCNP	PPP3CB	EIF4A3	1.92073
1013	TERF2	ARL6IP4	TMED10	POLR3H	SAT1	PMS2L5	ADRBK1	MRPL43	SEC13	PSMD7	MTA3	1.92034
1014	STX18	NXT1	ECOP	VAMP4	COX17	EXT2	SLC6A13	CHURC1	SFRS3	KRCC1	BLCAP	1.91983
1015	CPSF3L	TAF6	ATP6V0C	RBM14	RPL13A	SNF1LK2	CRTC1	PMM2	KLHDC5	SYBL1	FAF1	1.91946
1016	MXD3	ZBED1	C14orf156	TFAM	SELK	IXL	ANGEL1	BYSL	CMIP	PHF11	AQP12A	1.91901
1017	C12orf45	CSK	SF3B5	DYM	ZNF622	MED11	GJA12	COASY	ADPRHL2	ITGAE	ZCCHC17	1.91826
1018	MTA3	EI24	TH1L	C5orf5	CSNK2B	DFFA	NPAL2	SAT2	JDP2	SPTAN1	STK19	1.91809
1019	DHX16	DHRS1	CNOT7	MRPL34	C10orf104	ARHGEF18	ADAM22	SON	RER1	POLR2H	C14orf152	1.91747
1020	MMS19L	IFT52	PSMA3	PIGF	TWF1	CCM2	JAK3	IGBP1	FUCA2	SLTM	KRTAP4-14	1.91721
1021	SUPT5H	CPSF3L	RGL2	C10orf4	SPINT2	COASY	SEMA4G	HES4	SURF1	GRSF1	ACTR3	1.9162
1022	YARS2	EWSR1	TM2D3	PELP1	MFSD5	LOXL4	GPR21	SFRS2	KIAA0247	GHITM	GPBP1L1	1.91588
1023	GTPBP6	RNF5	PSMD14	TSC1	RPRC1	ALS2	PDE6G	EI24	BIRC6	SUMF1	ZC3H15	1.91487
1024	PES1	MRPL48	HDAC1	ESAM	NOP17	SLC41A1	TSPAN32	PHYHD1	VPS24	FNBP1L	D4ST1	1.91472
1025	MTR	WAPAL	SFRS9	ABCB7	TMEM111	ZNF558	C19orf57	NEIL2	CNOT1	DDX59	TATDN2	1.91446
1026	QRICH1	EHD4	PRMT1	CHERP	ATP1A1	RILP	GLTSCR1	THOP1	ARF5	PPP1R7	RWDD4A	1.91439
1027	BRE	OS9	RAD23B	C3orf39	ARHGEF10L	STAU1	ZBTB22	SEP15	SRA1	PPCS	ZBTB5	1.91414
1028	EIF2B3	ACO1	MYH9	D4ST1	UQCRH	GOLGA4	AVPR1B	PLEKHG3	BAT5	TMEM126B	CCL24	1.9139
1029	THAP11	BRMS1	SNRPF	ZNF75	ABCF1	FAM98A	CNR2	ANXA11	PARN	PIGT	C10orf28	1.91364
1030	BCL7C	ZRSR2	AARS	C3orf9	CHES1	JMJD1B	RUSC2	PSMD14	RUSC1	EDD1	TMEM87A	1.91346
1031	GPKOW	APOO	VBP1	76P	EMD	NGDN	HTF9C	C7orf27	PIGU	THUMPD1	NGDN	1.91321
1032	ZRSR2	THEM2	NDUFA10	CDGAP	KIAA1429	PIP5K2C	ABCF3	EFTUD2	C20orf77	BOLA2	CCDC92	1.913
1033	CCDC55	ANKRD49	LOC162427	GPATCH8	P4HA2	FBXW9	SLC12A4	CHMP4A	MTCH2	C11orf2	C11orf56	1.91234
1034	EIF2B5	AIFM1	TXNDC14	MAPKAPK5	BTF3	PVRL2	CETN1	TSFM	CDK4	SLC35F5	ZBTB8OS	1.91206
1035	PMM2	GTF2E2	SEC14L1	C14orf94	BBC3	AGPAT1	PTGIR	C9orf86	ZFPM1	INTS8	NBPF3	1.91184
1036	TOMM34	TRA2A	LMBRD1	ALS2	HNRPH2	DDX50	EFCBP2	SNX5	POLE4	TUSC1	SNRK	1.91179
1037	LZTR1	PPP2R5E	JAK1	WDR47	TXNDC1	NFKB1	POU5F1	HNRPH2	HGS	C7orf42	ZNF213	1.91175
1038	FAM48A	PMF1	BRD3	LOC51255	EIF4G2	LBH	KRT85	AIFM1	NDUFB11	RNF7	TMEM4	1.91139
1039	MTERFD2	VPS4A	MLF2	C1orf52	CDK5RAP3	ARAF	C17orf59	PARP4	L3MBTL2	SDHA	GPX1	1.91134
1040	MYO9A	CRBN	CLSTN1	LOC130355	UCRC	ZDHHC8	HOXC5	ZFAND5	FAM103A1	TSNAX	TRIM26	1.91114
1041	BCS1L	SDHB	GNB2	TJP1	TXN	DUSP18	PCDHGB5	AKR7A2	PDPR	YIF1A	GOLGA5	1.91112
1042	COG2	CPSF4	GNPAT	C10orf46	RHOT2	ZNF213	KIR2DS4	RUVBL1	ZNF12	C14orf100	VAT1	1.91096
1043	CLK3	C7orf44	SSBP1	NSD1	PPAP2B	LOC339344	SLC5A2	DPP8	NAGK	UBP1	PCID1	1.91057
1044	SMARCB1	FLJ11021	ACVR1B	BAHD1	EIF2AK2	MGAT1	GAPDH	NDUFB3	ZC3H15	POLR2I	RNF135	1.91035
1045	HMG20A	MRPL39	GAK	MTMR9	NDUFA7	ICMT	CLTC	NGLY1	RPAIN	BLCAP	BRE	1.90963
1046	TRAPPC2	C4orf8	WDR26	CHFR	NOTUM	CIAPIN1	IFITM3	TSPYL2	UXT	GLRX5	FBL	1.90944
1047	BCL10	MKKS	RUSC1	XPO5	C14orf179	MGC40499	RPS6	TH1L	EIF4G1	GDI1	TINF2	1.90943
1048	ZFP64	POLD2	PSMD4	COG7	SMARCA4	INTS3	ALDOA	RBM39	TM2D3	GLB1	C21orf67	1.90904
1049	MIS12	STX18	SIDT2	ZNF496	PMM2	AATF	TUBA3	TUSC2	VARSL	LGTN	UBE2R2	1.90883
1050	FAM53C	TBC1D2B	PSMD11	ZNF343	GDI1	NUDT3	IFITM2	IAH1	ECH1	CMPK	NCOR2	1.90864
1051	MCRS1	DDX10	COPS6	CPSF3L	UBE2Z	ZNF690	EIF3S3	TSG101	F8A1	PPP2R2A	HGS	1.90853
1052	LNX2	LMAN2L	APH1A	WDR44	SRI	ZDHHC6	NPM1	ANKRD17	ERBB2IP	NOL11	SKP1A	1.90822
1053	ASB8	ARD1A	C11orf2	RNGTT	C5orf32	WDR81	RPL28	SAR1A	PLOD3	POLS	ANXA11	1.90793
1054	USP8	CDR2	DAG1	CLOCK	LEPREL2	C14orf11	GNB2L1	VPS37C	PSMD1	CNOT2	ZNF403	1.90793
1055	STX4	REEP4	MBD2	ZNF184	HSPA5	TCF20	PTMA	MRPS28	NDUFA9	TIMM10	UQCRC2	1.90738
1056	PLEKHJ1	HELZ	ATP6V1B2	ZCCHC8	ATP5G1	NXF1	ADAR	C11orf24	BAG3	RNF139	SRP68	1.90725
1057	SSNA1	CHD3	FIS1	POT1	TMEM16K	NIT1	CDK2AP1	PSMD6	FLJ20487	TRAP1	UGP2	1.90661
1058	SRRM1	CCDC51	NXF1	WDR20	SEP15	KIAA0284	RPL14	TICAM1	ARMET	AUP1	MED11	1.90654
1059	KIAA0562	COPS6	SEL1L	TNIP2	PTDSS1	ZNF514	TPI1	TMEM147	PAPD1	EI24	HSPA5	1.90636
1060	TRADD	UBL4A	CD93	IQSEC1	SPCS2	MAP2K1IP1	ATF4	KIAA0859	ETF1	HEXA	COX10	1.90635
1061	LOC374920	KIAA1279	GRHPR	UPF2	LTBP3	DCTN6	COX6A1	LSM3	MRFAP1L1	TAF9	AKR1C4	1.90623
1062	CPSF4	ARL2BP	RAB3GAP2	FBLN5	CTNNBIP1	DHX32	EIF1	RBM9	WBSCR22	METTL3	C9orf97	1.90613
1063	PCGF1	HMG2L1	HDLBP	PARP16	PRUNE	CRLF3	H2AFZ	MRPS9	GAA	SEC11C	UQCRQ	1.9054
1064	HECTD3	RAB32	SH3GLB1	POGZ	ANXA7	MRPL17	C7orf24	RPA1	MRPL18	DCTN6	CCDC131	1.90526
1065	MTHFS	TERF2	COPB2	C2orf32	DUSP23	ACO1	RPL11	ZGPAT	WRNIP1	OXA1L	HDAC1	1.90463
1066	VPS8	SEC22B	EIF3S10	HECTD3	COG1	SMYD4	PHB2	DKC1	SLC41A3	RDBP	ERGIC3	1.90413
1067	BMS1L	NDEL1	XTP3TPA	C7orf49	EDEM1	LOC400924	RPL22	MBD2	KIAA1012	FAM98A	TTRAP	1.90401
1068	AP1B1	APTX	C5orf15	TRRAP	DSTN	LOC388969	PSME1	SRRM1	DDX47	UBE2R2	FTL	1.90375
1069	TMEM34	ZNHIT1	TOMM70A	VPS4B	TEGT	GPS2	RPL35A	EIF2S1	NDUFV1	ABCE1	ZCCHC8	1.90338
1070	THAP7	TOMM40	MRPL18	VPS26B	CNIH	CKAP5	EEF2	LSM4	TXNDC14	FBXO7	TRPT1	1.90298
1071	MORC3	KEAP1	MLH1	CTNND1	CENPB	C11orf68	SPINT2	CYFIP1	HDLBP	NUP153	RAB8A	1.9028
1072	CNO	STX4	WDR61	METTL3	MAN2B1	ETF1	RPS26	KIAA0430	CCNG1	SNRPC	FAM39DP	1.9027
1073	NUBPL	BCL2L2	SFRS4	TOR3A	LTA4H	MRPS27	RPL35	FAM89B	KIAA1727	MTX1	PUM1	1.90236
1074	SURF6	XPC	RNH1	MYO9B	C20orf52	GTF2IRD1	NDUFAB1	IQSEC1	NCK2	WBSCR22	KCTD10	1.90176
1075	SEPT5	TRIM26	PSMD2	NR2C1	MANBA	RARS	HIST1H4C	C6orf49	TRPT1	FBXO21	TOMM70A	1.90111
1076	HPS5	HARSL	PYGB	ZFP106	NPTN	C14orf130	TMEM59	NSUN2	PDHA1	C19orf10	HOXD3	1.9011
1077	SAPS1	SIRT2	BLCAP	RNF11	GATAD2A	CCDC32	ATP1B3	ZDHHC4	RNF11	ZRANB2	DYNC1LI2	1.90092
1078	NFXL1	MRPL46	YTHDF2	LOC81691	DENND2D	TAF6	PPT1	CCDC33	USP21	MARS	PARP4	1.90078
1079	CCDC127	SFPQ	CRBN	UBE2R2	ABHD12	MGC21644	SSR4	PSMD1	LOC389286	CETN3	CAMLG	1.90077
1080	NAT9	GNPDA1	YIPF6	VARS	SAPS3	TBC1D20	OAT	DDX50	RYBP	COX7A2	C7orf48	1.89988
1081	SPECC1L	UPF3B	ARMET	PSMD13	NAP1L1	MGRN1	ATP5O	RDH14	MYO1C	C14orf129	C14orf8	1.89963
1082	LOC114984	SF3A3	TNFRSF1A	NDST2	PACSIN2	GCC2	MGST3	TBC1D13	MTIF3	TMEM183A	CIP29	1.8996
1083	RNF26	TTC1	C15orf15	MLH3	XRCC6	USP3	DNAJA1	SCNM1	TRIP12	DHX32	ZNRD1	1.89915
1084	FBXL12	ABCE1	CMPK	BBS1	C19orf24	GBGT1	IMPDH2	TCEA1	CCDC25	SSB	TXNDC9	1.89894
1085	PARG	PFDN1	FEZ2	NOC3L	EIF1AX	BUD13	TINP1	SS18L2	FAM32A	SRP54	EIF3S4	1.89868
1086	LYPLA2	HARS	GOLGB1	FGFRL1	YTHDF1	CSK	EIF3S5	FAM45A	MAP3K7IP3	RUSC1	IARS2	1.89859
1087	ZFAND2B	EFHD2	NSF	HSPBP1	MCM4	SS18L2	CKAP4	C16orf14	TRIM11	NUDC	SSR4	1.89853
1088	ELF2	C3orf37	RABGAP1	ABCC10	GRB2	C14orf169	ACTR3	RPL26L1	JTV1	PRKRA	BCDIN3	1.89828
1089	AMPD2	FBXW4	HBXIP	ZNF646	SNRPG	B3GALTL	GPX1	C21orf33	CCDC95	PNMA1	POLR2I	1.89822
1090	ZNF85	SFRS16	NIT1	ELP4	USP14	EPHA8	ATP5G3	FLJ20850	ANAPC4	IBTK	SAPS3	1.89812
1091	LOC339123	POLR1C	INTS3	SNRP70	ITM2B	POP5	UQCRQ	C14orf11	UNC84A	PDHA1	ANXA4	1.89743
1092	PTGES2	WDR73	MRPS33	EIF2B3	TGOLN2	ZNHIT3	HSD17B12	PKM2	OSBPL9	FNBP4	FKBP3	1.89694
1093	TBC1D20	C12orf44	FLJ20254	POU6F2	COG4	PREI3	PSMB2	NSL1	MRPL33	SNAPAP	CREG1	1.89687
1094	ZCCHC9	RGS19	NINJ1	AMBP	PSMC6	SPRYD4	TXNL4A	NRBP2	HEATR5B	SLC35B3	ATP6V1D	1.89684
1095	C16orf51	C1orf174	NFE2L2	RFXDC2	SDCBP	MRPL16	PFDN5	LSM14A	ZNF148	FIBP	HIST1H3H	1.89654
1096	ZBTB5	WDR37	LSM3	CCDC115	TBCD	COBRA1	MARCKSL1	CKLF	NDUFA8	COX11	CKAP5	1.89654
1097	URM1	EFTUD1	FASTK	TUBGCP6	LBH	ZNF665	SCP2	LONP1	LOC285636	GALNT11	KIR2DS4	1.89618
1098	CCM2	RING1	ADSL	C20orf7	DUT	CCDC109B	TMEM70	BRD8	SF3B4	C16orf80	ZNF664	1.8961
1099	TMUB2	TRIT1	NDRG3	EIF4ENIF1	SLC3A2	MGC16385	ATP5J	STK40	C11orf56	IFT20	NDUFC2	1.89592
1100	HSPBP1	STX12	GYG1	MYO9A	RBBP7	RAB32	FLOT1	GPI	ALS2CR2	DENND4C	ZNHIT1	1.89564
1101	GAL3ST4	IMPDH1	ZNF160	SPAST	CHCHD8	SLC3A2	C5orf15	ARHGDIA	DPM1	TCF25	UFD1L	1.89546
1102	TTC4	C1orf123	AMZ2	DOCK6	ARL6IP1	ZMYM4	HERPUD1	INTS10	RG9MTD1	ATP5L	CHMP2A	1.89546
1103	FXR2	C22orf5	TCF12	CCDC21	RPS13	SCAP	RPS20	POLR2I	FLII	P117	TNIP1	1.89542
1104	C14orf101	WDR45	NCOA6	FLT4	SRRM1	ATP13A1	TUBB	KIAA0284	C7orf27	CLK2	ZNF627	1.89442
1105	PPIL4	TOR1B	YIPF1	OSBPL11	RPL17	ADD1	RPN2	MRPS26	EIF2S1	BRP44L	SF3B5	1.89417
1106	SLC25A17	C14orf173	C22orf9	SMURF2	GNL3	STAMBP	CLNS1A	DNAJB11	C8orf30A	FAM39DP	RAP1A	1.89385
1107	DIRC2	CHMP7	ZNF580	SPTAN1	RAB1A	ADHFE1	MAX	UQCRC1	GOLGA5	STK24	VPS72	1.89335
1108	MRPL28	PIP5K1C	ATP5G1	ZFP90	TSPAN4	STX8	IARS2	PPP1R10	FUK	EIF2AK3	ELOF1	1.89328
1109	RANBP2	NDUFS1	TMEM109	POLM	PITRM1	RTTN	ARF3	UBE4A	ANKHD1	RAB6IP1	UQCRC1	1.89324
1110	DOLPP1	R3HDM1	VPS24	USP40	ATP5C1	SIRT2	RPS27L	TBL2	RALGDS	SCAND1	MYO1C	1.89247
1111	ASCC2	OXSM	M6PRBP1	HS1BP3	HMBS	RTF1	S100A11	MTX2	TRIM44	LYPLAL1	SYVN1	1.8922
1112	ALKBH1	RAB7A	PMS2L5	SLC12A9	OGFR	CCDC90B	RBBP7	TPR	ZNF766	C9orf80	C4orf27	1.89211
1113	TIMM9	SMCR7L	HDDC2	NIT1	SFRS5	ZSCAN21	TALDO1	RABEPK	AKR1B1	TMEM50A	ARL6IP4	1.89199
1114	VPS41	THAP4	PRPF19	NUDCD1	RPL29	C12orf4	MFSD1	CAD	SNRPA	SNRPA	NDUFA9	1.89149
1115	ANKRD54	MTMR15	BLOC1S1	MYO1C	POLR2A	ALG6	ATP6V1D	ABLIM3	CCDC132	CUL1	FAM96A	1.89136
1116	EPN1	GON4L	UBE2D3	RABIF	BRMS1	ACTR8	NDUFS6	INTS5	MAPK6	TMEM32	CCM2	1.89126
1117	SFT2D3	C7orf49	ZC3HAV1	RAB3GAP1	ZMIZ1	TBC1D2B	DSTN	LTA4H	RAB6IP1	IDH3B	HYAL2	1.89071
1118	TDP1	NOC3L	MCTS1	CCDC130	SHFM1	GRHPR	NHP2L1	AOF2	TOP2B	STARD3NL	MANBAL	1.89021
1119	RCE1	ALAS1	NDUFB2	CST3	UHMK1	MAP3K11	EIF3S7	CHST13	BXDC5	TRAPPC3	FAM108A1	1.88996
1120	KIAA1539	URM1	MTX1	PELO	YTHDF3	TBK1	SFRS5	SLC44A2	PARP4	TM2D3	VPS35	1.88979
1121	SCML2	CYB561D2	AP3S2	FNBP4	PEPD	LRRC37B	SPCS2	ITGAE	LSM10	COX7C	PDHA1	1.88975
1122	THUMPD2	FLJ20628	TMEM142C	CCDC131	MORF4L2	GNPDA2	ARPC1B	ZCCHC17	PPP2R2A	ZNHIT1	KLHL18	1.88963
1123	PTPN9	GRPEL1	POLDIP2	TNFRSF10B	ANKZF1	ZFYVE27	TUBB2C	YY1	CCNL1	HYPK	CCDC9	1.88962
1124	C20orf77	DPAGT1	YIF1A	POLA1	PPP1R15B	C14orf124	EIF4B	LSM5	PMS2L5	FMR1	YY1AP1	1.88947
1125	IQCC	TRIM13	CHMP1B	NOTCH4	ISCU	MGC4655	LITAF	CNOT7	ATP2B4	ACAA1	CTSA	1.88944
1126	RAB33B	INTS5	AGPAT1	TNFSF12	TXNL4A	PRKRA	DPM1	F8A1	RWDD1	SEC24C	GLO1	1.88939
1127	ILKAP	EIF2B3	SURF1	GBF1	VPS26B	MARCH9	MKRN1	AP2S1	CTSO	LRPAP1	C16orf69	1.88833
1128	PPP1R12C	REV1	MGC17330	MRTO4	TBCA	TRA2A	PDIA3	TERF2IP	BCL9L	LOC124446	TRIM11	1.88819
1129	C1orf66	MARCH5	KIAA0913	CCDC97	POMP	AP4B1	UGP2	SFXN4	UBP1	FAM18B	UTP11L	1.8881
1130	C15orf44	OAZ2	CIZ1	ANAPC1	XTP3TPA	MGC19604	TOR1AIP1	UMPS	IGSF8	AHSA2	COQ10B	1.88672
1131	MED11	MNT	IMP4	ASXL1	PDHA1	UNC84B	ATP6V0B	NUDC	FAM102A	CCDC90A	NFKB1	1.8867
1132	BCKDK	EDEM1	MGAT1	PHF21A	TRAF3IP2	NOL1	MAFB	C16orf51	SERPINB6	LOC391356	MRPS14	1.88614
1133	C1orf35	AKAP8	MGRN1	TEX10	GNPNAT1	R3HDM1	ATP5I	ZNF703	PUM1	C14orf11	MAPK3	1.88602
1134	CCDC51	UBADC1	ZUBR1	KPNA1	RPS9	RAB21	KARS	DAZAP1	RHBDD2	ZC3H14	BAZ1B	1.88574
1135	PARC	GTF2E1	C19orf42	C14orf101	NDUFA6	C14orf94	ARPP-19	BCL2L12	FEZ2	DR1	CHD8	1.88555
1136	MLLT7	TSC1	CCDC92	MED18	PSME1	KIAA0556	ARPC5L	RNASEH2A	NDUFB2	UTP6	C7orf27	1.88497
1137	SLC15A4	COX10	SDF2	ABHD13	UBE3A	TRIM21	CREG1	ST13	AHCYL1	SUCLA2	MRPS27	1.88475
1138	MINPP1	DNAJC13	DDX42	SETDB1	AXUD1	PINK1	ZMPSTE24	DYRK4	FOXRED1	TNFRSF1A	NDUFA10	1.88471
1139	IPO13	ZNF263	SF3A1	PPM1M	THAP1	ZCCHC8	C6orf48	LRRC42	TMEM69	ACVR1	IER2	1.88467
1140	ZNF44	BCL2L13	PDHX	SNIP1	SRPRB	TRIM26	HNRPH1	HSPC142	TMEM50A	IGBP1	PPP2R5E	1.88457
1141	RP5-1077B9.4	RLF	MRPL4	PLEKHA3	PEX19	NECAP2	JAK1	MRPS36	MGC11257	UBTD2	ATP1B3	1.8843
1142	RPS6KA4	TSR2	PARP4	SP3	PRMT2	BRMS1	SLC38A2	SNUPN	OXA1L	TMEM41B	PDIA3	1.88428
1143	POFUT1	GGA1	SNRPC	ZC3H10	ARL8B	SUPT5H	ZMIZ1	HMBS	SLTM	SMAP1	WSB2	1.88394
1144	STK40	TDRD7	MOSC1	ANXA4	PRDX1	JMJD1A	SQSTM1	C1orf35	DNAJC14	MAP1LC3B	STX10	1.88333
1145	ORC2L	ATP13A1	MAP2K1IP1	ZNF318	TMED10	FEM1A	CNIH	TMEM18	MFN2	TRAPPC2L	HEATR5B	1.88332
1146	ZNF766	EIF2C1	KHSRP	CTHRC1	PLDN	UBE3C	GPIAP1	ZMIZ2	FAM8A1	C7orf11	BTBD1	1.88325
1147	ZNF76	CDCA4	FAM62A	AOF2	PGRMC2	IMPDH1	EIF3S4	GTF2A2	C1orf85	SND1	EXOSC1	1.88298
1148	AAAS	RNF38	SEC24C	PKNOX1	PSCD1	IL17RA	NDUFA13	SLC2A8	ITGB4BP	CCDC55	TNPO2	1.88298
1149	TSC22D4	ANKS1A	MGEA5	C6orf35	TMEM161A	BET1	ADNP	MRPS11	NCOA6	DUS1L	FKBP2	1.88293
1150	ADCK4	ZC3H7A	ZNF403	SPTBN4	RNF11	C4orf8	GOLGA7	APOA2	PPP4R1	CRY1	TBK1	1.88267
1151	NARFL	RBM13	HECA	NR1D2	LSM3	TERF2	SRP54	RPA2	ZNF317	INTS3	CNOT1	1.88255
1152	ZNF579	THAP7	MRPL17	GTPBP8	SLC27A1	C22orf5	PLP2	MTIF3	JARID2	STXBP3	RABAC1	1.88241
1153	ZNF143	DLST	FAM53C	PUS7	RPL36	CCNL1	PSMA3	TRADD	RNF10	C21orf59	ECD	1.88234
1154	TBP	KIAA0355	RPS10	BCL10	NOB1	ASNSD1	C15orf24	NGDN	HNRPDL	RHOT1	RNF185	1.88222
1155	PAQR7	JARID1C	LSM12	PPIE	SMS	SKIV2L2	NOL7	SRP19	LOC286334	HSD17B7	DDX46	1.88219
1156	ZNF428	COMMD9	VPS72	INPP5E	GALK1	NCOR1	SSBP1	SF3B2	EDD1	SNF8	LSM10	1.88157
1157	PARP16	PB1	PSMD7	TCF7L1	ARPC1B	TRIM32	IARS	PLXNA1	PRKAB2	SCAMP3	RPL18A	1.88133
1158	JSRP1	ARL2	RUFY1	MYOZ2	TSEN34	NCK1	SEPW1	DCP1A	HEXA	F8A1	GLP1R	1.88117
1159	PALB2	MAD2L1BP	SEPX1	LSG1	TCF20	SCFD1	CHCHD3	PRPF31	RNF44	ZNF403	C14orf169	1.88082
1160	DHDDS	ZMYM3	LOC51035	HIAT1	PDCD5	DDX56	DYRK1A	TRPT1	R3HDM2	C7orf30	GRN	1.88029
1161	PEX14	UBE2NL	SP100	PTPN23	CHCHD1	CUL1	TMEM183A	FXR1	CTGLF1	DERA	SEC24B	1.87996
1162	SNX15	HMBS	SCAP	MNAB	WBP11	SH2B2	GTF2I	CRTC2	ZNF529	CTSO	TRIM28	1.87994
1163	TFAP4	FAM48A	RNASEN	JMJD1B	CREG1	C4orf27	GLG1	FOXJ3	VPS37C	CHCHD3	MGST3	1.87956
1164	CABP4	LSM6	NSUN5	WDR7	TM9SF2	SDCCAG10	MRPL24	CUL2	HECA	TERF2IP	TSPAN14	1.87918
1165	HSCB	RPIA	HMGCL	RIPK1	PUS1	UBE2NL	LOC162427	CPNE1	DCTN2	MRPL23	DHX32	1.87866
1166	SMARCAL1	UBE1DC1	RALGDS	ESCO1	MAP4K2	CAMKK1	TMEM50A	LGTN	BTBD10	PEX11B	WDR73	1.87757
1167	WDR81	LEPRE1	GTF2IRD1	GFRA1	IGBP1	ZNF410	ARL6IP5	TFPT	ZBTB8OS	C1orf131	HMGCL	1.87726
1168	SIPA1L1	RBM15B	ARHGEF7	DENND3	ARPC5	MGC10433	YWHAB	CACNA2D2	DHX32	SAMM50	THAP7	1.87666
1169	F25965	TAF5L	METAP1	BTF3L4	RBBP4	MEN1	UBE2Q1	NCOA1	TMEM18	NCK2	RNF40	1.87661
1170	ARMC5	DPF2	HEATR2	UBL7	HNRPDL	MYL6B	MRPS35	FARSLA	FKBP3	ZDHHC16	FTSJ2	1.87655
1171	ABCF3	THUMPD2	SMARCD2	NKRF	HMGCL	MPST	RUSC1	THUMPD1	ZNF558	MRPL40	JAGN1	1.87639
1172	PDXP	FUBP1	ZDHHC7	ZMYM4	PHPT1	PTPN1	HSPA9	SFRS1	SYBL1	JAGN1	SIAHBP1	1.87561
1173	IRAK4	GPKOW	PLEKHQ1	SURF2	RBM3	C11orf60	ATP1A1	NECAP2	CNP	ST13	GBF1	1.8756
1174	DKFZp434K1815	BIN3	HGS	POLR1A	ARIH2	SUOX	SERP1	CDC42SE1	SDHA	CHMP2B	HARS	1.87536
1175	SGTA	KIAA0495	SEMA4A	PHF23	SCFD1	FKSG24	RALBP1	BUD13	BUD31	REPS1	CLK3	1.87518
1176	NCAPH2	PAF1	SACM1L	ZNF551	PFDN2	THEM2	STAT3	EXOSC10	FAM50A	VPS45	DCP1A	1.87505
1177	LOC116143	CCDC86	SCC-112	POLR3B	SDHA	EEFSEC	ACTR10	ACBD6	AXUD1	IMP4	MNT	1.87468
1178	CCDC101	EXTL2	NUP107	C7orf11	SIDT2	RNASEN	FAM98A	RFXANK	TRAP1	PHF10	FAM98A	1.87419
1179	HPS6	Magmas	COQ9	MRPS17	CHMP2A	SMARCB1	SUMO2	CLPTM1L	CCND3	CPSF3	APOA1BP	1.87394
1180	NHN1	WDR7	MAPKAPK3	MGC4268	PFDN5	PIK3R4	TXNDC14	LEPRE1	RPA2	TMEM50B	PMF1	1.87297
1181	TMSB4Y	MRPL28	MPV17	NEK1	PAIP2	YIPF3	HSPE1	METTL5	COG2	CRLS1	PTGS2	1.87284
1182	FKSG30	MOSPD1	F8A1	FEM1C	AASDH	SNUPN	NUP133	LARS	TAF6	PGRMC2	NCSTN	1.87254
1183	ADCK1	CDC23	HSD17B7	CIAPIN1	MYO9A	CCDC86	CHMP5	HMGCR	HERPUD2	HGS	MARCKSL1	1.87225
1184	ZNF205	TRIM32	PMS2L3	DDX51	ZNF446	FNBP4	PSMD8	PLEKHM1	PI4K2B	SUMO3	OR11L1	1.87225
1185	WDR85	USP15	TNFAIP1	SETX	KIAA0284	URM1	RHEB	CIAO1	TSPYL4	GLRX2	BMS1L	1.87222
1186	SHKBP1	ILKAP	PPP3CB	DYSF	DTYMK	C20orf7	GYG1	MRPS18A	NCSTN	HSPC142	USP4	1.87215
1187	LOC348180	TEX10	GTF3C1	B3GALT6	MGC10334	SFRS16	ESD	BCCIP	LETMD1	RSPRY1	KCNJ4	1.87128
1188	ELAVL3	AVPI1	KIAA0179	SMYD4	BZW1	HMG2L1	ASAH1	NPEPL1	IXL	SCNM1	C16orf70	1.87052
1189	SH2D4A	ALKBH1	C16orf53	BAZ2B	FNTA	AAMP	TXNDC4	TIMM9	DDX50	JOSD1	STK24	1.87043
1190	ZNF683	CTNNBL1	TCF20	FBXW8	SEC22B	INPP5A	RBX1	C6orf72	SUMO4	KIAA1279	DDX27	1.87028
1191	SPN	RCL1	PAK4	WDR74	PSMA3	INPPL1	AP2M1	TRSPAP1	EIF3S10	NSMCE2	KIAA0391	1.87024
1192	SH3PX3	RNF111	USP11	JMJD2D	MRPL36	LOC90826	TMEM165	PDCD11	TRA16	TSPYL4	MUS81	1.87015
1193	ALKBH4	METTL1	TP53BP1	ZNF142	PSMD2	CTGLF1	CCT5	ZNF688	PHF23	SDHB	SAE2	1.87008
1194	CXorf21	TARBP2	RBL2	UCKL1	G3BP1	DOLPP1	RPS14	C7orf30	TBC1D20	CTDSP1	CTBP2	1.86956
1195	RCOR2	DDIT3	PCNT	RPLP2	LOC144097	CNNM3	WSB2	LY86	MRPL20	TRAPPC4	C19orf10	1.869
1196	DUS2L	RY1	ARHGEF18	LIME1	TMEM9B	FLJ20323	NAT13	SMC3	NICN1	PPP6C	SMYD4	1.86894
1197	ANGEL1	SUPV3L1	PTRH2	ATP9B	GOLPH3	C3orf37	CMPK	MTHFS	FLJ39378	PARN	OR6V1	1.86838
1198	ZC3H10	FASTKD5	BANP	C11orf56	MSH6	NIF3L1	PIGP	SNAPC2	MTRF1L	MTIF3	LOC130074	1.86832
1199	ATPBD3	RNF113A	PREB	SSR3	NUP62	NGLY1	SEP15	CAPNS1	METT11D1	HMG2L1	CGGBP1	1.86803
1200	RNF2	C1orf35	NFKB1	GEMIN4	SHOC2	GYS1	TDG	SERINC3	C16orf72	C1orf31	TRUB2	1.86799
1201	TOM1L2	HYAL2	NCSTN	C12orf4	AMOTL2	GARNL3	C3orf28	RGS12	EIF2B4	TRA2A	MGC10433	1.86795
1202	PMS2	B4GALT2	ABCF1	RPE	SIX5	WBSCR16	PRCP	ALDH18A1	BTBD1	C6orf153	TIP39	1.86795
1203	UBTD1	ATG4A	SGSH	TRIAD3	MDH2	KIAA1505	RHOC	MIER2	SLC39A13	UPF3A	VPS4A	1.86792
1204	C9orf98	FLJ38984	ARHGAP17	SLC25A42	KLHDC4	TSR2	CAB39	HPS6	SEC24C	COG2	ADD1	1.86757
1205	AQP12A	TMEM15	DOCK1	PRDM15	USP10	C3orf63	IQGAP1	MPHOSPH10	ADD1	PDCD7	CSK	1.86752
1206	RHO	C10orf22	SETDB1	TOP3B	RASSF7	HDAC3	PRKRIR	AIP	COG6	NFKB1	PSMD9	1.86734
1207	NFAM1	ZW10	DUSP3	TRIM35	DYNC1LI2	ZC3H10	EIF1B	NEFM	ICMT	DUSP22	C4orf8	1.86722
1208	DUSP18	VPS8	FAM98A	CPSF6	DUSP12	FLJ40142	F11R	RSL1D1	WBP2	FAM62A	ATP5G3	1.86712
1209	C22orf25	TXNL4B	GAPVD1	ZNF449	CNOT6	DNAJC13	PDHA1	LSM10	DACT3	MTX2	C11orf51	1.86653
1210	NPPA	THAP11	FN3KRP	KRTAP4-14	SCO1	LEPRE1	TMCO1	GM632	HMGCL	TOPBP1	RPS26	1.86594
1211	EMID2	TBP	CDC42SE1	ELL	MRPS35	MRPL22	PPIH	TAF12	KIAA0430	MRPL16	FAM50A	1.86558
1212	CAPN10	KIAA0404	WIPI2	HDAC8	SNX6	C11orf69	UROD	PSMD8	TMEM138	SNX6	RAB11FIP5	1.86524
1213	DLL4	TFIP11	NUP153	REXO1	USP33	RNF111	KLHL9	MRPL10	SEC24B	ITGB3BP	RUFY1	1.86481
1214	DKFZp564N2472	SIRT7	HADHA	TDRD3	ZNF451	MID2	PEBP1	MRPL48	MRPL38	IMP3	APOA2	1.86449
1215	HSF4	IQCB1	RNF5	ZNF276	SEC13	PFDN1	SDHA	ZHX2	HYLS1	ASCIZ	BLOC1S2	1.86435
1216	SRCRB4D	MMS19L	ARL2BP	C12orf32	MTCH2	B3GNT1	RAB20	HMGA1	KIAA1754	ARL8B	SAPS1	1.864
1217	AMN	GBF1	TIMM17B	TMEM39B	TNFRSF14	EDEM1	RAB2A	SUPT7L	SOCS4	TXNDC10	NDUFV1	1.86377
1218	SFTPC	RC74	MAP2K1	ARHGEF10L	TUSC4	FLJ20628	ACVR1B	CLINT1	SRP54	GLT8D1	CHPF	1.8637
1219	LYL1	CASP3	DNMT1	RP9	ECHS1	DHX30	GOLGB1	PSMC3	SCYL1	LRRC8D	XKR5	1.86361
1220	IL1F7	KIAA0317	LMAN2L	C10orf28	EXOSC5	OR51B2	NUDC	TMEM93	SAMD1	BRWD2	MRPS36	1.86346
1221	GRIN1	POLR3B	EIF2B3	RINT1	ATP5F1	SEC22B	MSH6	TAF10	CDC16	DERL2	C14orf119	1.86337
1222	UPK3B	ACTR1A	EXT2	TBCCD1	HTATSF1	CENTD2	DDX50	EFTUD1	CCNH	RABGEF1	MRPS11	1.86309
1223	CASZ1	RAB11FIP5	SYBL1	SIRT5	LDLRAP1	DHX16	ATPIF1	C4orf8	MRPS9	HNRPLL	KIAA0247	1.86297
1224	NOX5	DNAJC11	CCDC131	TBC1D20	HBXIP	UBAP1	TRAP1	C14orf32	C14orf124	MRPL22	GSTK1	1.86232
1225	SLC37A2	TOR1A	MTX2	EEF2K	PDCL	C11orf51	ITPK1	APEH	NGDN	KIAA0460	CCDC127	1.86216
1226	CEBPE	GTF3C3	CRKL	ZMYM1	GTF2I	COX4I2	DNPEP	BANP	PFKL	C3orf63	TYW3	1.86205
1227	C9orf37	CTDSP2	TFE3	ELK3	RAB2A	RING1	ANXA7	PQLC1	KIAA0556	DDX27	HERPUD1	1.86164
1228	WDR31	BCKDHA	C17orf63	ARHGEF9	ADAR	TAF5L	NDRG3	SMEK1	PTPN1	CIAPIN1	PLEKHJ1	1.86103
1229	ZSWIM1	ZNF212	SPRY4	HSPC049	NCBP2	ADH5	FOXJ3	SRP54	LRRC28	SLC25A46	MYH9	1.86098
1230	SLC22A7	SLC12A9	AP2A2	SLC39A3	RPL36AL	RPP38	ATP2A2	RRAS	CIAPIN1	PDHB	WDR81	1.86084
1231	MAP3K10	CGRRF1	C14orf94	NODAL	HSP90B1	FAM48A	CTSA	AQR	LHFPL2	FAM50A	INPPL1	1.86079
1232	EDG6	RBM4B	SDAD1	DDX56	MGC7036	OPN5	DCTN3	ITPA	CTR9	USP8	DPEP3	1.86065
1233	C21orf67	MID2	PMF1	MED12	ISCA1	DDX10	CNOT7	ILF3	SLC15A4	PCID2	TRPC4AP	1.86061
1234	KCTD17	GCS1	MAP3K11	TWISTNB	SOX10	WDR73	KIAA0251	WDR46	ACTR1A	RG9MTD1	GTF2H5	1.86048
1235	PLEKHN1	RBM14	AOF2	C15orf29	GSTO1	KIAA0157	DDOST	UBE1	KPNA3	FEZ2	ARPC5L	1.86037
1236	LOC255374	LMBR1L	DUSP22	BAG5	TMEM159	CIT	TOP1	XRCC1	TBK1	EBNA1BP2	CCDC90B	1.86018
1237	TLE6	MKRN2	FAF1	AGXT2L2	ATP6AP2	PMPCA	TMEM126B	C12orf44	UTP14C	TEX2	DHX16	1.85999
1238	MT3	GORASP1	HARS	C1orf181	CRELD1	C12orf41	ZDHHC6	UBE2L3	CCDC43	C14orf130	RAB2B	1.85995
1239	C14orf115	FANCC	JRK	ASTE1	C21orf59	LSM6	SLC12A7	CES2	AUP1	EXT2	ZRANB2	1.85993
1240	GDPD2	C17orf70	CNN2	SFXN1	PPIE	PCID2	BANF1	F25965	WIBG	CRBN	SLC20A1	1.85974
1241	FHL3	CNNM3	BRP44L	AKR1C4	WDR6	ZMYM3	SERINC1	VDP	MED11	ANKS1A	MRPS6	1.85911
1242	PODNL1	SCLY	EIF2B5	FAIM2	TMEM175	TOR1B	KIAA0152	PTGES2	PSMD7	RALY	CHCHD1	1.85908
1243	SLC8A3	MRPS2	TRADD	CPS1	HIST3H3	C20orf111	UNC84A	CHORDC1	COQ10B	ARL2BP	RNF130	1.85906
1244	RPL36A	OSTF1	PPM1A	NMUR1	TMEM87A	EIF2B3	TXNRD1	RNPEPL1	LOC134145	VPS54	EIF4EBP2	1.85903
1245	RPL19	CLK3	ALG6	C1orf176	KLHL25	CCDC51	VPS4B	NIF3L1	LSM7	MYL6B	VBP1	1.85901
1246	RPL23	NEK11	RBM10	ADC	COL4A3BP	ZNF263	MTIF2	NPC1	PANK2	FANCL	VPS11	1.85895
1247	RPL10A	MYBBP1A	VPS4A	ZNF438	PEA15	SMPD4	HDLBP	JARID1C	MAP2K1IP1	MRPL39	GNB2	1.85887
1248	HSP90AA1	C10orf119	CRK	PPRC1	DNAJB2	FLJ11021	DPP8	TSEN54	TCF20	SAT2	RPN1	1.8583
1249	ANXA2	TGDS	DDX41	SST	PTDSS2	LSM2	SEC31A	SCGB3A2	LSM3	COG5	RASGRP4	1.85792
1250	FTL	ZNF331	ASNSD1	GLTSCR1	ELP3	HYAL2	HYOU1	NAT9	ZNF213	FN3KRP	CHD2	1.85782
1251	EEF2	CSTF2	FLJ21127	ZNF767	PDCD7	GCN5L2	CRTC3	PMPCA	C14orf126	RNASEH1	DNAJA1	1.85777
1252	DDX5	S100PBP	SFRS16	ARHGAP22	GNL2	ZNF490	SP3	TIMM10	C4orf8	WDR45	NOLA1	1.8577
1253	PABPC1	APBB3	NAT10	ENAM	NDUFV2	FUBP1	PWP1	BOLA3	MKKS	WDR12	TRA2A	1.85732
1254	RPL29	DHDDS	ARHGEF17	ISOC2	NDUFB5	CNOT1	BXDC5	C4orf14	IFRD2	CCDC109B	CMTM6	1.85727
1255	RPS26	MOSPD3	VPS41	POLD3	TBL2	C6orf62	ACADVL	CHMP1B	MGC16385	CDC16	MRPL46	1.85714
1256	BTF3	YRDC	C4orf27	EIF4G3	SLC30A7	DCP1A	FAM96B	TNFSF5IP1	TRAM2	KIF3B	TMEM138	1.85701
1257	EIF3S6IP	ATG9A	GATAD2A	RABL5	SMG6	STAM	RERE	UIMC1	C14orf130	STAM	ATP5G1	1.8567
1258	RPL13A	SUV39H1	AFG3L2	QPCTL	CFDP1	BCL2L2	ITGB4BP	RNF4	MRPL16	ISCA2	ZNF574	1.85595
1259	EIF3S3	TFB1M	UTP11L	KIAA0256	CHMP7	VPS16	SMC1A	C20orf43	RFX5	C5orf5	URG4	1.85507
1260	CLTC	UBR2	C14orf169	RND3	HADH	MARS2	VPS41	C14orf8	GPATCH8	DHX33	KIAA0251	1.85472
1261	PRDX1	DAZAP1	CCDC90B	RLF	UPF1	DPM2	YARS	USP11	LRRC8D	CCDC53	MIER1	1.85435
1262	YWHAQ	LYPLA2	NECAP2	FTSJ2	TLN1	EFTUD1	PGEA1	PFDN1	KIAA1627	COQ10B	WDR40A	1.85371
1263	UQCRH	LRRC16	THOC1	ZNF206	ZNF687	UTP6	HBP1	CLASP2	PPP2R5E	TMEM69	TMEM126A	1.85361
1264	PHB2	ANAPC1	ABR	PTPN9	GLO1	MCC	NDUFA3	CSNK1D	EID2	SLC26A11	MYL6B	1.85324
1265	EIF1	PPWD1	EZH1	CD248	ZNHIT2	TSC1	UXT	DNTTIP1	NUDT16L1	DCK	RPRC1	1.85291
1266	SLC25A6	MSTO1	UTP6	CXCL16	TMEM29	EXDL2	FAM49B	C16orf42	MAPKAPK3	EXOSC8	HNRPA0	1.8526
1267	UQCRQ	PARP16	ACTR1A	KSR1	BBX	PMS1	TARS	NFKB1	DULLARD	RAB32	CETN2	1.85252
1268	ATP5G2	SURF5	DNAJB2	GUCA2A	SET	EIF2B5	POLS	GOLGA2	ACP2	GPBP1L1	ATP6V0C	1.85229
1269	ATP5C1	USPL1	SNF8	HIST1H3H	ERH	HARSL	YWHAE	SF3B3	LOXL4	ATP13A1	FAM129B	1.85223
1270	ATP5L	FRAT2	SLC39A1	MRCL3	NEK4	C4orf20	CAMLG	AP2M1	TOMM34	UTP11L	TMEM93	1.85189
1271	GPX4	C17orf85	UBADC1	RAP1GDS1	ATXN10	NFS1	IDH3B	PPIH	ZCCHC8	VPS36	CNFN	1.85186
1272	MARCKSL1	CRADD	DIAPH1	RPS29	ELL	SCMH1	PPM1A	ZC3HAV1L	UBQLN2	USP11	ARHGEF1	1.85183
1273	PSMA6	ELP4	ADCY6	RPL23A	ATG4B	MMS19L	KBTBD2	FAF1	TBC1D2B	RNF5	ZNF212	1.85176
1274	NCOA4	FAM119B	NIF3L1	ZNF319	VDAC2	SF3A3	ARPC3	SPFH1	PDIA5	EIF4EBP2	TMEM183A	1.85156
1275	TXN	TWF2	PIAS1	HLA-E	MYL9	WDR37	HTATSF1	TIA1	KIAA0391	WDR40A	HDAC6	1.85156
1276	ATP5H	C20orf29	SPECC1L	FBXL12	RABEP2	MUS81	C11orf2	STRN4	OAZ2	AOF2	PSMC6	1.85155
1277	RPS27L	CAMK2G	TERF2	TMEM66	AK2	PLA2G4F	GRHPR	ECD	KIAA1468	TOR1B	PANK2	1.85138
1278	TXNDC5	ALS2CL	PTPN2	DDX42	GEMIN6	KATNA1	PPME1	GATA4	CRLF3	CNN2	ATP5L	1.85136
1279	GLO1	SLC41A3	SUPT4H1	TMSB10	TELO2	HDHD1A	ZBED5	GYPC	ALKBH6	HELZ	OPN5	1.85128
1280	PCBP2	ZNF143	SETX	CLTA	COPG	C1orf213	COPS6	TTC4	C19orf49	LEPROTL1	MATR3	1.85101
1281	SF3B14	C12orf49	SMAP1	REEP5	DDOST	B4GALT2	NGDN	FNDC3B	NOL1	C22orf5	CRTC2	1.85088
1282	HDGF	NCKIPSD	UNC84B	SGTA	SLC15A4	LZTR1	NFE2L1	PDZD11	FAM98C	ZNFX1	POP4	1.85086
1283	COMMD6	STK25	TXN2	COL4A1	BCAP31	TMEM15	RNF130	SIPA1L1	MGAT1	SMARCB1	CPSF3L	1.85086
1284	NPC2	C8orf41	EIF2C1	IRX3	FUBP3	ZP4	ECH1	MPDU1	USP3	VARSL	UBAP1	1.85076
1285	UFC1	DPH2	ZCCHC8	DGCR14	MFN2	TRIM35	FCGRT	D4ST1	ITGAE	MAPK3	C2orf47	1.85053
1286	UBE1	FBXO42	KIAA0391	AGRIN	STUB1	DNAJC11	C5orf14	BCS1L	ALG6	ZNF289	METT11D1	1.85048
1287	SKP1A	C2orf42	ZMYM6	UNQ501	SLC4A1	STX10	G3BP1	COQ5	LMAN2L	BMS1L	ANKRD54	1.85028
1288	EIF3S5	PANK4	PCID2	PDCL3	C2orf25	OXSM	DDX42	ATP6V0D1	CCDC32	EPM2AIP1	F8A1	1.85016
1289	ATP6V1G1	HCCS	PKMYT1	SH3BP4	MED11	EIF4ENIF1	METTL5	QRICH1	ANKRD54	STX4	NUBP2	1.84994
1290	RPL36AL	SENP2	RAB4B	EBPL	CNOT8	TEX10	ARHGEF7	TCF25	PLEKHQ1	NOL8	FLJ43093	1.84986
1291	ARPC3	KIAA0350	TBCC	IL4R	ATP2C1	DDIT3	SLC3A2	PTDSS2	SS18L2	COPS3	PDCD6IP	1.8497
1292	PPIB	CCDC101	MRPS11	DTX3	SCO2	KIAA0355	ADIPOR1	SYP	BCDIN3	C7orf47	C3orf1	1.84922
1293	UGP2	SLC2A9	RAB11FIP3	ARL4C	LPIN2	ECD	SLTM	C16orf5	JMJD1A	FLJ12118	UQCRB	1.84878
1294	MRPL3	ALG9	SLC25A20	SMOX	STAU1	MRPL46	UBE2Z	FLJ20489	NPLOC4	WDR3	SMPD4	1.84843
1295	NDUFA11	NME6	PRDM2	CDK7	MRPL32	SCLY	CHD1L	RAP1GAP	PIP5K1C	ZNF274	USP9X	1.84839
1296	HSPE1	SLC35C1	RBM4B	SOD3	PARP4	METTL1	GTF2B	GTF3C2	ZNF410	ALG6	RGL2	1.848
1297	HSP90B1	TPT1	STK11	SERPINA5	NPEPL1	FASTKD5	ZC3H15	RHBDF2	INPPL1	ACP2	EI24	1.84775
1298	GABARAPL2	PABPC3	RNF40	CHSY1	CES2	CYP8B1	BAG5	MGC14327	TBL2	MAGEF1	MRPL54	1.8477
1299	FBL	HINT1	ATG4B	FAM108A1	C6orf48	NUBP1	UTP11L	NCOA6	PPP1R13L	GTF2IRD1	C7orf11	1.84723
1300	EIF3S7	UQCRQ	GON4L	RNF125	PDHB	POLR3B	MLH1	KATNB1	WDR75	ACTR1B	SLC4A1AP	1.84711
1301	YWHAB	RPS26	EMD	BASP1	SRRM2	CCDC9	MAPK1	NAGPA	GALNT11	AMY2B	UBP1	1.84703
1302	SEC11A	HSP90AA1	CAD	GLA	SS18L2	CDC23	TOM1	COQ9	TRA2A	DYM	PPP2R4	1.84639
1303	TOMM20	EIF3S3	WDR45	CCDC6	CUL4B	TRIP10	TCF12	GPR81	DUSP22	MAP2K1	MIF	1.84639
1304	DDOST	RHOA	PPM1B	CYHR1	C17orf79	MOSPD3	HARS	CNO	COG3	OXSR1	LSM7	1.84605
1305	CUTA	EIF4A1	GORASP1	JMJD2B	NKAP	KIAA0495	ACO2	C7orf49	TMEM116	BANP	USF2	1.84587
1306	GUK1	TIMP1	DYRK4	CDC42SE1	CHMP4B	NT5C1A	SEC61G	OLFML2B	TNIP1	ZNF33A	XTP3TPA	1.8458
1307	MGC71993	UQCRB	PRRC1	ABHD8	MARCH7	FRAT2	OFD1	TMEM60	ZBED1	C17orf62	TMEM42	1.8457
1308	ZNF664	SSR4	BUD31	CHUK	HDAC1	ABCF3	MASA	GTF3C5	IDH3B	SLU7	ABCF3	1.8456
1309	NPTN	NDUFA1	TMEM127	SETD7	DKFZp434K1815	GGA3	LRPAP1	CEACAM7	CALCOCO1	INTS12	ECH1	1.84558
1310	HIF1A	PSMA7	ZNF331	NSF	UBE1DC1	DIP	EDF1	SDCCAG3	TCERG1	SLC35B2	GPKOW	1.84556
1311	C20orf24	RTN4	RABGEF1	LOC401152	MTX1	FLJ38984	SLC30A9	MKNK2	UNC84B	ATPBD1C	LEMD3	1.84535
1312	SPCS1	CSTB	DDEFL1	SFRS5	RTN3	C15orf39	PLXND1	NME4	IMP3	POT1	ARV1	1.84525
1313	VAMP8	A2M	HD	FLJ21963	RAB7A	MANBA	TMEM109	RPP30	BRD9	CYBASC3	MRPL21	1.84513
1314	TMEM66	EIF3S8	MRPS16	RHBDF1	HEXB	TMEM115	MAPK14	NDRG4	RARS	MGC16824	TIAL1	1.84473
1315	TINP1	KARS	SH2B2	PLP2	SIT1	OR51B6	AFG3L2	ACIN1	PIP5K2C	ZNF384	PRAP1	1.84464
1316	SEC61G	NFKBIA	DDX10	PECAM1	MCAT	TMEM160	RNF34	PLA2G6	RBM15B	PCK2	EIF1B	1.84459
1317	HMGN3	MTDH	DUSP11	RERE	MLLT7	ZBTB11	FH	OXSM	AFG3L2	FBXW4	JMJD1A	1.84448
1318	ATP1A1	RPN2	PANK2	ARL6IP5	PELO	RBM4B	TBC1D9B	AP3B1	TRIM41	ZNF189	VPS25	1.84435
1319	CREG1	PSME2	RHOT2	SLC39A9	ACSL3	C14orf152	PUM2	RNASEN	SLC25A45	GNPTG	OR4D1	1.84406
1320	C20orf3	PCBP2	EIF2B2	SERTAD1	MTHFS	TRIT1	MBNL1	GNRH2	MRPS27	ZNF622	PLA2G2D	1.84379
1321	TNFSF5IP1	ATP5G2	KIAA0082	EML4	SSRP1	TTLL5	LARS	NELF	NFKB1	NTAN1	SYDE1	1.84333
1322	PRDX5	CKAP4	GOLGA3	MGC7036	EIF5	CLK3	GRSF1	TYK2	HSD11B1L	FVT1	OR4D10	1.84315
1323	AP3S1	HMGN3	ARL2	ARMET	CORO1B	APBB3	MYST3	C12orf10	KCTD10	TMEM93	ISCA2	1.843
1324	SEPW1	TSC22D1	C7orf44	TOMM22	CCT6A	HYPE	C22orf9	AGTRAP	LONP1	PRDM4	SHOC2	1.84261
1325	UBE2D3	ZNF706	UMPS	FAP	C21orf33	ATG4A	ABHD10	C17orf85	GCC2	FAM104A	ZW10	1.84246
1326	ADAR	ATP1B3	MPPE1	GABARAPL2	C10orf61	ZNF212	ZNF289	SLC17A7	NSUN5	NOSIP	TOMM20	1.84238
1327	SEP15	KRT10	C9orf97	WFS1	ZNF32	MOSPD1	NAT10	FSD1	USP9X	FTSJ3	TBC1D10A	1.84212
1328	PSMB5	PTP4A2	HMBS	EBP	LOC130074	GBF1	SHQ1	HINT2	SNF1LK2	NUDT9	C18orf45	1.84168
1329	U2AF1	C3orf28	RY1	ISLR	CAB39	VPS8	CDC42	CHID1	RTF1	PFKL	C6orf47	1.84163
1330	ERP29	EIF4A3	REC8L1	MRPS33	ZNF319	PRPF18	ZNF330	HIF3A	ZNF615	IRF3	LHFPL2	1.84151
1331	HERPUD1	PRDX4	KIAA0753	RFC2	NDUFS3	THAP7	SFRS10	MTP18	RAB21	EIF2B5	RPAIN	1.84144
1332	PSMD8	TALDO1	RABEPK	EIF5	NCOA4	LRRC16	LMNA	RASL12	PRKAG1	AATF	RDBP	1.84076
1333	DC2	ATP6AP1	NUBP2	RAI16	CAPN1	CTNNBL1	C1orf63	TRAK1	FTSJ1	C10orf4	TSPYL1	1.84053
1334	EIF3S8	HERPUD1	RPP38	TXN	GUK1	UBR2	ENTPD6	ZNF277P	C12orf4	CCDC84	NDUFA6	1.83977
1335	MRPL47	SNRPD3	KIAA0404	RANBP9	RNF146	TARBP2	TBK1	SARS	PIK4CB	C7orf48	DDX41	1.83962
1336	PCBP1	CCDC56	FAM65A	HPCAL1	ACBD6	GTF3C4	MYH9	TNRC15	C10orf61	MRPS31	ZRSR2	1.83942
1337	PPP1CA	RPS14	TNRC5	ITPR3	ZBED1	C18orf8	ZNF403	ARRB2	MAP2K1	AAMP	FCHO2	1.83941
1338	C6orf49	VAMP8	C21orf6	UFC1	CYFIP1	PTPN9	PSMD13	USP48	IRF3	MORC3	KIAA0907	1.83935
1339	SQSTM1	SFRS5	TRFP	LOC283951	TAGLN2	C20orf29	HNRPA0	TBCC	SUOX	HISPPD1	CYCS	1.83925
1340	ZNF207	IRAK1	TNRC15	C16orf63	AIFM1	CCDC49	SARS	DBNDD1	C9orf25	BCDIN3	TAF7	1.83886
1341	HSD17B12	SIAHBP1	PRR14	MBTPS1	UBTD2	UIMC1	EXOSC7	ZDHHC5	GYS1	FASTKD3	OR1K1	1.83863
1342	ATP6V0B	SHFM1	EXOC3	NDUFB1	PXN	RNF122	C17orf63	OR11L1	TRIM26	COX18	MESDC1	1.83769
1343	ALDH9A1	HSPE1	MID2	UNC50	RBM8A	FANCC	METTL3	CARD10	C14orf108	CTNNBL1	NFE2L2	1.83766
1344	TAF10	PDHB	TYW1	DDAH1	TAF12	UTP20	RHBDF1	ILKAP	CALM3	TAF6	WBSCR22	1.83749
1345	HEXB	NOLA2	DFFA	PSMD14	AKR1A1	ARHGEF1	CKLF	KCNJ4	UPF3B	NIF3L1	C6orf62	1.8374
1346	RANBP1	PAPSS1	COBRA1	EIF4A1	NAT5	NME6	CLK2	KCNH4	VPS4A	SMARCD2	MUTYH	1.8372
1347	C6orf48	PSMC5	SNX11	ARHGEF3	ARPC1A	NEK11	FLOT2	SLC37A4	MED10	C12orf44	PCDH18	1.83702
1348	ENY2	TSPO	C12orf41	GHITM	NFE2L2	CASZ1	PRPF6	CPSF4	RNF38	C18orf21	THOC7	1.83692
1349	SAE2	NDUFA6	PRKRIP1	NDUFB10	CTR9	GORASP1	HNRPF	ZDHHC6	SLC25A26	PMPCA	SMNDC1	1.8369
1350	EIF4B	HSD17B12	ATF6	FKHL18	FLJ11506	LOH3CR2A	SF3B1	UNC45A	ZNF274	RPAIN	CCDC51	1.83677
1351	FDPS	SQRDL	UNC93B1	WDR61	C11orf57	CCDC101	USP3	OR10C1	LOC90826	PMF1	B3GALT6	1.83675
1352	CMPK	HMGB1	RBM14	MTMR4	WAC	SLC2A9	NDUFB2	ATG4A	MRPL23	RAD17	HIAT1	1.83675
1353	GALNT1	PTDSS1	STX1A	KIF3B	POLR2G	LMBR1L	TMEM142C	C11orf56	C14orf153	RY1	PTGER1	1.83653
1354	HNRPA3	ACTR3	MRPS22	HINT2	FAM44B	C2orf42	COPS3	OR6V1	HEATR1	RPP21	ALS2CL	1.83647
1355	CDK4	PRCP	PHKA2	DNAJA3	TCERG1	SURF5	GNPDA1	PRAF2	C4orf27	C1orf181	RUSC1	1.83553
1356	ATP6V1E1	CSRP1	THAP11	FLJ10769	HSPA9	CRADD	WDR13	C9orf16	SDCCAG10	CCDC28A	SKIV2L2	1.83529
1357	SIAHBP1	BANF1	MCRS1	GTF2E2	RSL1D1	PPP1R13B	SNN	COX6B2	DHRS1	PINK1	HIST1H3A	1.83524
1358	XRCC5	VPS28	SLC17A5	GLB1	GOLGA2	JMJD2C	CDR2	FOSB	ANKRD49	KIAA1627	HYOU1	1.83516
1359	PSMB2	CDIPT	COG4	MRPL36	DAG1	TAC3	C2orf17	C16orf58	RNASEN	PIAS1	STAMBP	1.83478
1360	C3orf28	ITGAV	EXOSC5	PIK3R2	MAPBPIP	NSUN3	CCDC92	NKD2	ZNF690	HARSL	HIST3H3	1.83395
1361	SNRPB	RNF103	DAXX	PLXNB3	STK24	FRAT1	C19orf10	SAP130	B3GALTL	C11orf49	UQCR	1.8334
1362	IER3IP1	GSTK1	FMO4	TROVE2	SYF2	TGDS	PMS2L5	FPGS	ZNF514	TGOLN2	SLC5A9	1.83327
1363	DECR1	UAP1	DOM3Z	LDB1	PTRH1	RHOA	TMBIM1	ADAMTS10	GNPDA2	ZFYVE16	ACBD6	1.83311
1364	TAF7	CHMP2A	LARGE	SLC3A2	CSTF1	LGALS1	GNL3	FRMD1	BIN3	KIAA0556	MADD	1.83279
1365	WSB1	FIS1	MCAT	MRPS35	NDUFA8	HSPA1A	ARL6IP4	ZHX3	C14orf101	LUC7L2	TTC31	1.83269
1366	RAB10	GAK	MECP2	TUFM	PSMB1	RPS26	RABIF	B3GALNT1	ARAF	MGRN1	MYADM	1.83269
1367	RPN1	BCAP31	WDR77	TXNL1	RPS15	TIMP1	MRPL16	MGC13379	ZNF418	MRPS11	COQ5	1.83221
1368	DYNLT3	HDGF	ABI2	MTCH2	IAH1	EEF1D	UBE1C	DUSP10	BAP1	C20orf111	SNX5	1.8316
1369	YPEL5	ZC3H15	PTGES2	AKR1A1	SFRS2	DAD1	GBAS	LAD1	LRRC51	TCF20	C7orf30	1.83148
1370	NME4	CDK5RAP3	DPH2	SERINC3	TOP1	SF3B14	ZCCHC8	C10orf76	IMPDH1	CLPP	SERINC1	1.83141
1371	COMMD3	MRPL33	TBK1	RPL13A	RBX1	CAPN2	EIF3S10	TRIM69	KIAA1279	SLC35A5	HTRA2	1.83123
1372	BUB3	ZNF207	PPM1F	UBE3A	C22orf25	PFN1	COMMD8	APEX2	PABPN1	RANBP6	SCG3	1.83121
1373	HNRPA0	PGM1	COQ10B	GLRX5	CRSP7	UQCRQ	RPL26L1	SLC7A5	WAPAL	EIF2B4	TMEM9B	1.83107
1374	KRAS	ARPC1A	SLC25A28	ZDHHC7	SF3A1	IER2	C20orf11	HAPLN4	MKRN1	FOXJ2	GOLGA3	1.83089
1375	AK3	RABAC1	GRPEL1	ZMAT2	GTF2E1	BTG1	G6PC3	GYLTL1B	SNUPN	SH3GL1	USP11	1.83077
1376	SELS	ILF2	VPS39	YIPF1	KIAA0329	NDUFC2	DHRS3	TMCO4	SLC25A11	NPLOC4	RER1	1.83073
1377	NGRN	ATP6V1D	FLJ10241	DDX3X	C2orf33	PTMA	OSBP	C20orf4	TP53BP1	TMEM128	APH1A	1.83063
1378	GSTO1	PCMT1	TMEM15	CSNK1G2	VASH1	PSMB2	WDR12	ENO2	PCSK4	TOR1A	C2orf33	1.8306
1379	BMI1	HSBP1	NUP214	BIRC2	TRAPPC6A	HLA-E	SYF2	MT1X	ZZZ3	FASTKD1	SLC25A6	1.83014
1380	LTA4H	CBX1	EXDL2	GNPDA1	MRPS15	CD9	MAP2K1IP1	C10orf54	GTPBP10	MAP4K3	RSPRY1	1.83009
1381	SFRS10	ATPIF1	RAI16	DNPEP	SAE2	ATP6V0B	LSS	RNF167	MTX2	TXNDC11	LOC285636	1.82998
1382	TXNDC14	NDUFA3	SCAMP5	MFSD1	KIAA0174	APOA1BP	RY1	WFDC3	NGLY1	SCAP	RG9MTD1	1.82951
1383	MLF2	BAT3	CUL2	SGPL1	PHB2	LOC51255	FTSJ2	KRT85	POLE3	DPF2	PIK3R4	1.82879
1384	NOL11	VAT1	IDE	DHRS12	CLDN4	KARS	CGGBP1	IL17RA	GRHPR	LSM6	PNPLA1	1.82859
1385	CNDP2	DHRS7	NDEL1	HTR1D	RPP38	SLC25A6	USP16	CTF1	RPRC1	MPST	CENTG3	1.82841
1386	RRAGA	C19orf56	HOM-TES-103	LYRM5	AHSA1	C20orf108	STX18	CLDN11	RPP21	LYSMD3	C14orf133	1.82808
1387	VPS28	VCP	NAT9	SLC44A1	STOML1	GUK1	CREB3L1	RASGRP4	C7orf23	LMAN2L	C17orf25	1.82796
1388	FAM96A	BPTF	C11orf51	CCNL2	TBC1D13	COPZ1	ZRF1	DIABLO	KIAA1754L	PNPLA8	SDAD1	1.82706
1389	OCIAD2	RUTBC1	NUP188	TMEM29	EBAG9	C2orf30	C1orf54	CDSN	ZNF93	BECN1	C14orf94	1.82705
1390	HIGD2A	PHF11	NGDN	ZNFX1	ZBTB24	PRDX5	RAF1	USHBP1	CCDC90B	MYST1	SRPRB	1.827
1391	NFE2L1	GLG1	C1orf163	YTHDF3	LOC51255	LASP1	BTBD1	ATPBD1B	URG4	DULLARD	NMUR2	1.82686
1392	CD151	ISGF3G	IL17RA	CCDC53	UBE2N	UQCRB	TATDN2	FLJ10815	KCTD18	FBXO25	NGLY1	1.82644
1393	SSU72	RAE1	NIP30	BAT2D1	ABI1	CTBP2	EXTL2	TRIM27	MGC19604	MIS12	C2orf15	1.82594
1394	C1orf9	PABPC4	AS3MT	AGPAT3	ZFP106	RPS14	CCDC109B	MPV17	NPM2	FBXO30	NDUFA11	1.82587
1395	FUNDC2	KIAA1840	C18orf22	C19orf28	RSPRY1	DBI	ITSN1	GHSR	ABCC10	PI4K2B	SERINC3	1.82579
1396	VAT1	HPRT1	BCS1L	RER1	CHST12	TM9SF3	LY86	HISPPD2A	MYL6B	TYK2	CPSF3	1.82565
1397	OSBPL9	NDUFA10	MTHFS	GGA3	ILF3	GNB1	EXT2	LPIN2	C9orf97	BAZ1B	ITFG3	1.82541
1398	HLTF	RPS28	RORC	DPM2	DHX57	CCT3	RGPD5	FRS3	C3orf37	TAF15	TXNDC14	1.82507
1399	TNPO1	SFRS2IP	ITSN2	BAZ1A	HARSL	C20orf52	AKTIP	ZBED4	BET1	ZNF32	ZNF771	1.82485
1400	IRF2BP2	COX7C	NAGPA	PAIP2	PEF1	CASC4	PINK1	MAPKAPK5	HDAC3	USP13	SNX6	1.8247
1401	PAN3	POLR1D	SH2B1	CDADC1	UTP6	OAT	RPN1	C1orf109	URM1	NDUFA12L	FBXO42	1.82467
1402	PFDN2	MRPS33	TMEM39A	MRPL14	ATP5J2	UBE2Z	GTF2A2	SSTR3	SPRYD4	TSFM	UHRF2	1.82462
1403	NAP1L1	CYB5R1	PES1	RSPRY1	TSPAN14	PRPF8	CDC42SE1	HECTD3	PHF2	MGC10433	TMEM150	1.82387
1404	LSM3	DDX42	POLR1B	TBC1D2B	C14orf108	COMMD7	DPP3	ICOSLG	TSC1	SMARCAD1	IL17RA	1.82352
1405	PHIP	NOL5A	FLJ12949	STUB1	NENF	C8orf40	SNX5	CAMK1G	FAM48A	CCDC104	MRPL41	1.82347
1406	OS9	ZNF160	MOSPD3	MFN2	CDC42	CNOT7	KIAA0391	ARID1B	ASNSD1	TOMM40	CX40.1	1.82333
1407	MAT2B	CREB3L2	WNT10B	DYRK1A	CCT7	EIF4B	ARHGEF2	BTN2A3	PIK3R4	APTX	CCDC95	1.82303
1408	PDHB	TMBIM4	TMPRSS6	UBP1	NFKB1	GLTSCR2	TNIP2	KRT32	SKIV2L2	C19orf42	BCKDHA	1.823
1409	DNAJB11	CIB1	UBE1DC1	NOL5A	DEPDC5	NDUFA13	GTF3C1	PACS1	KEAP1	BBS2	C1orf166	1.82285
1410	CSDE1	SEPHS2	LOC51149	DHX30	C20orf29	C1orf122	RUFY1	CTRL	BAZ1B	MMS19L	LEPROT	1.82264
1411	SERINC3	ITGAE	NKIRAS2	BCL2L12	LARP5	PDLIM1	C12orf44	ABTB1	BRP44L	DNPEP	OSBPL9	1.82209
1412	XKR5	RNF11	DHX38	LOC84661	TFB1M	SRP68	UTP6	C7orf26	GARNL3	DEDD2	USP3	1.82199
1413	RABAC1	MBD4	FASTKD5	MLL5	HSD17B10	PDZD11	C2orf47	FLJ43093	COPS6	PRPF18	C12orf57	1.82145
1414	BCAS2	SH3GLB1	U1SNRNPBP	PPP3CB	PPP2CA	TUFM	FVT1	C18orf8	EPHA8	RGS19	TWF2	1.82143
1415	NDUFA5	XTP3TPA	HTF9C	ACTR3	IQSEC1	NDUFC1	C11orf48	TGFBRAP1	ZNF285A	HYAL2	DCTN3	1.82111
1416	C10orf58	TMEM9B	CCDC51	KIAA0859	SLC7A8	ATP6AP1	MARCH5	XCR1	MRRF	ERCC5	STX12	1.82084
1417	APOA1BP	NOL11	POU2F1	FAM35A	CORO7	CYB5R3	USP9X	NUP98	HS1BP3	RPIA	NOP5/NOP58	1.82041
1418	COMMD7	NDUFS4	SIPA1L1	SRPRB	CAPZB	TAX1BP3	EGLN2	MOS	KIAA1604	SAS10	POLE4	1.8204
1419	BAT3	ATOX1	RAB11FIP5	PTPN7	XRCC1	RNF135	BCAS2	PPP1R3F	MGC21675	CALCOCO1	MRPS18B	1.82011
1420	CMTM6	FKBP3	GGA3	ATR	EIF4E2	GRB2	KCTD5	RGS11	EXTL2	FLJ22028	UBADC1	1.82007
1421	LOC130074	ADRM1	PLD2	LYPLA2	NIT1	LOC84661	RBM7	HRH2	ZBED3	DDX56	PSMA3	1.81998
1422	TMEM106C	NAP1L1	C3orf37	GYG1	NUMB	FTH1	RGS3	DDN	MPST	STX18	RY1	1.81984
1423	GBAS	COPS5	GMPPB	TUBGCP2	ADAMTS10	ATP1A1	POP7	WDR45	STAMBP	CASP7	EBPL	1.81924
1424	RAB8A	CETN2	ATG9A	DDX47	PMPCB	LITAF	LSM6	LOC652968	TMUB1	MEN1	HADHA	1.81913
1425	RCN1	FDPS	ERCC3	CMAS	ZNF16	COX7B	TIMM17B	FLJ20487	COL4A3BP	LEPRE1	LOC339344	1.81894
1426	NDUFV1	VPS4B	DNAJC8	SMAD5	EPC1	SERBP1	HDHD1A	EVPL	MGC10433	FBXO18	DAZAP1	1.81893
1427	HIST1H4C	ARFIP2	GNAQ	GLE1L	MTG1	EIF4A3	CD2BP2	TOR2A	C3orf19	TSR2	NUP35	1.81868
1428	ATP6V1D	RNPEP	CDK5RAP2	SCAND1	ZNF140	DUT	PEF1	RNF40	SEMA4F	LOC285636	CMPK	1.81854
1429	COPZ1	POLB	SH2D2A	IGF2R	TNFRSF10C	S100A13	CERK	APH1A	TAF5L	SDCCAG10	NRM	1.81838
1430	LSM14A	C15orf15	C15orf44	NUMB	ASNSD1	EFTUD2	CTCF	KIF21B	ZFAND3	C6orf130	SUPT16H	1.81824
1431	TSPYL1	SFRS3	HYAL2	TLOC1	KDELR1	C14orf112	SPG7	MAPK7	GTF2B	C3orf37	SEC22B	1.81793
1432	CCDC56	PTS	USP5	ARHGEF7	ABCE1	GPI	IFT52	OR4D1	C6orf136	ARAF	C19orf42	1.8179
1433	FAM49B	CDC123	DDIT3	ZNF638	CPT2	SNAPAP	MFN2	C9orf6	R3HDM1	C10orf22	PRDX3	1.81771
1434	LMBRD1	PIGP	ZNF142	NADK	USP3	SPPL2A	GRB2	CBLN3	MRPL48	HIVEP1	ZBTB33	1.8171
1435	SH3BGRL3	TH1L	HSPBP1	IER3IP1	TMBIM1	TXN	EXOC1	OR4D10	BCL2L2	GCN1L1	FLJ14668	1.81634
1436	C16orf61	POLDIP2	ARHGEF1	RAB11FIP5	USP7	TMEM49	KIAA0274	PRR5	OXSR1	RAB11FIP5	RHEB	1.81621
1437	SNAPAP	PRKRIR	ALS2CL	VPS26A	DDX1	CDC42SE2	PAF1	LPPR2	TPRKB	TXN2	GGN	1.81616
1438	POLR2F	RNF139	POLQ	PHF11	LENG1	NOLA3	C16orf42	C17orf59	SMARCB1	SP2	PJA1	1.81609
1439	EBPL	MRFAP1L1	C7orf26	NUP133	NUDC	RAB14	SLC25A11	MARCH2	NIF3L1	FLJ20487	HUWE1	1.81608
1440	ATP6V1B2	DLD	MAD2L1BP	RG9MTD1	MCFD2	BLOC1S2	C14orf124	ZYX	PIAS1	SIRT1	SNRPE	1.81532
1441	UHRF2	COPZ1	GRWD1	STX5	C12orf52	MSN	EIF2C1	LMAN1L	NDEL1	ZNRD1	POU4F1	1.81531
1442	CTSL	PTPLB	CACNA1H	TARBP1	PSME3	SPCS2	CBX6	C16orf7	LOC56964	COPS6	LAS1L	1.81528
1443	PSMA5	SNRPD1	RUSC2	MBD2	UBXD2	ARF4	PRPF8	BOLL	EIF4EBP2	RPS6KC1	BFAR	1.81518
1444	SNRPF	ZBED5	MADD	RPS3A	ZC3H11A	CNDP2	ALG3	GAS2L1	WDR37	CUL2	AGPAT1	1.81382
1445	C14orf119	HLTF	SAPS1	PAIP1	MGAT2	SIAHBP1	EFTUD1	CHRNE	LZTR1	DVL1	MAP3K7IP3	1.81374
1446	LOC124446	LANCL1	RELA	TMEM42	FRG1	C14orf119	USP4	CHN2	CCBL2	ZMYM4	CTR9	1.81311
1447	C1orf63	NUP133	CIC	TMEM30A	FBXW11	SNX9	H2AFY2	TMEM55B	LEPRE1	RBM13	ADPGK	1.81285
1448	NDUFS4	GTPBP9	KLF12	CD70	BUD13	ARMC1	U2AF2	C9orf90	UBE2NL	ZNF766	TRIM44	1.81271
1449	TRAPPC3	TMEM14B	C1orf144	C1orf9	PDCD6IP	MGC4677	RGL1	WDR40A	DPAGT1	VPS8	ANKHD1	1.81245
1450	SUZ12	FAM49B	ZDHHC18	SLC35B2	MADD	NOLA2	SETX	OR1K1	C10orf125	CPSF4	MRPS26	1.81245
1451	LOC497661	YY1AP1	ANAPC1	BBX	C14orf124	LRRC59	GLT25D1	STARD8	SURF6	DCP1B	AOF2	1.81234
1452	IER5	RAB1B	USPL1	CDK5RAP1	BRF1	AFF1	SLC25A14	TMEM112	SETX	TRIM26	SFRS5	1.81199
1453	FNBP1L	CHSY1	DYSF	FLJ14154	LIMS1	TALDO1	STX12	GIPC1	POLR2J2	WBP2	TMEM39A	1.81196
1454	SLC20A1	ORMDL2	KIAA0562	ORC5L	SNAP29	U2AF1	PCOLN3	MYBPC3	C22orf27	FLJ20628	ATG4A	1.8118
1455	GHITM	EIF4E2	TOR1A	RSAD1	FEM1A	SNRPG	KATNB1	MMP14	WDR73	SMPD4	GTF2IRD1	1.81172
1456	MRPL23	MAN2B1	TINF2	PRMT5	C11orf59	TSPO	FLJ10241	PKNOX1	INTS5	MPG	ILKAP	1.81146
1457	TTC19	PSMD7	SLC24A6	PHACTR4	GTF2A2	LAP3	DYNC1LI2	TMEM127	WBSCR16	HNRPA0	TCF2	1.81081
1458	M6PR	KRCC1	PPIL2	DERA	IK	SEC61G	DAZAP2	IL9R	FLJ20323	CCDC51	PMPCA	1.81078
1459	MRPL49	LGTN	LDB1	RASSF1	FAM77C	AKR1A1	THADA	RRH	NOLA1	AP4B1	EIF4E2	1.81021
1460	MARS	YME1L1	ZNF212	RNF130	SNRK	H2AFV	PBXIP1	OR52D1	LOC285074	RABEPK	PADI1	1.8102
1461	IFT20	PCID1	DUS2L	ZBED1	MAN2C1	ARPC2	DVL3	TRAFD1	BFAR	FKSG30	RPUSD1	1.81
1462	NT5C3L	C14orf2	TXNL4B	RXRG	SETX	NDUFS2	ACTN4	LY6G6C	ZNF508	DNM1L	FOXJ3	1.80999
1463	SESTD1	ADIPOR1	AQP6	SNX14	DNTTIP1	SH3PXD2B	TIMM23	MTMR15	EIF2B5	TMEM39A	PRKAG1	1.80994
1464	EEF1E1	TSPYL1	GTPBP6	NDUFV3	KEAP1	PEBP1	DNAJB2	PCLKC	MEN1	GTF2E1	KIAA1279	1.80892
1465	DNAJC9	ATP6V1B2	SMYD5	RNF103	WBP1	CAST	CEP27	OR2B3	BMS1L	RBM28	ABL1	1.80851
1466	GPBP1L1	EIF3S10	SYN2	EHMT1	SRF	HSD17B12	C12orf41	ZNF592	UTP6	LOC339123	ZNFX1	1.80843
1467	SLC25A39	IFT20	REEP2	MAST2	CNOT3	HDGF	SF3A1	C2orf42	DDX10	FLJ39378	BRD9	1.80803
1468	GTF2H5	TRIM37	HYPE	ANKRD25	YTHDF2	PRDX3	HEATR2	SLC5A9	RBM14	C14orf94	SPPL2A	1.80795
1469	FXR1	CECR5	SRCAP	LARP4	NUDT1	ZNFX1	GAPVD1	CRTC1	CPSF4	ZNF263	TMEM41B	1.80769
1470	GORASP2	TIMM13	LRIG2	IRF7	C19orf10	SUMF1	R3HDM1	PIP5K1C	MRPL22	PCQAP	ADIPOR1	1.80744
1471	CDC26	ARF5	C19orf57	LDLRAP1	TRIM33	TMEM167	AP1G1	TMSB10	RGS19	MRPS22	MTIF3	1.80715
1472	ZBED5	KIAA0232	SFTPB	VPS4A	AOF2	C6orf72	GABPB2	TPSG1	DPF2	LSM10	SLC25A20	1.80653
1473	ARL6IP6	PMS2L5	VAV2	KIAA0391	ATP6V1F	HSBP1	FRG1	VIM	PMPCA	PHF2	C9orf80	1.80641
1474	TPD52L2	MXI1	RPAP1	FGFR3	NUBP2	RAB2A	PRPF31	RPL19	DYNLL2	EXOSC7	C6orf194	1.80632
1475	ZNF32	ANKRD10	NHEJ1	SCG3	UIMC1	COPB2	SH3BGRL3	CLEC11A	DNAJC13	PLEKHJ1	PSMB2	1.80631
1476	PPP3CB	MRPS17	CLDN6	EDD1	BMS1L	MARCH6	FAM108A1	EIF3S3	MTMR15	MTA3	ATP2A2	1.80623
1477	RABGAP1	NAT13	REST	HEATR2	MAP3K7IP2	WWC3	CRBN	RPS3A	SF3A3	TBP	STK35	1.80601
1478	RPA3	NAGK	MTF1	OXR1	ALKBH6	C5orf32	RAB3GAP2	ALKBH7	SLC25A38	ZNF562	GIT1	1.80577
1479	PREI3	TEX2	RP5-1077B9.4	VASH1	ARRDC2	PTDSS1	PYCR1	ACTB	TXLNA	SDAD1	HSP90AA1	1.80554
1480	MRPS33	ARHGEF7	KCTD2	SMUG1	C1orf212	C11orf73	TIMM10	ZNF358	SLC25A46	C12orf10	BCAS2	1.80551
1481	SURF1	DNAJC9	C6orf15	PRUNE	GTF2E2	YME1L1	ZNF410	NDUFB9	C12orf41	XPA	UTP6	1.80538
1482	VPS25	FAM8A1	LUZP4	KIAA1033	TAZ	LOC497661	RAP1A	DDX5	PHLDA3	NRM	MRFAP1L1	1.80515
1483	CRELD2	SF3B1	C1orf61	HMHA1	ZCCHC7	KIAA1530	PIK3C3	ANXA2	GTPBP6	DIRC2	MAP2K1IP1	1.80508
1484	C6orf72	LCMT1	IL1RL1	RPUSD3	METTL1	NDUFA3	PPAN	GAPDH	TRIM21	IL10RB	ZNF2	1.80475
1485	IDH3G	TXNRD1	SAP130	MAP1LC3B	RFXANK	SCAND1	SUMO4	C15orf28	DNAJC7	USPL1	AMPD2	1.80467
1486	LOC203547	DDX39	MYOHD1	PIP	DHDDS	ATP6V0D1	PMPCA	CTBP2	OXNAD1	KCTD18	ZFAND5	1.80431
1487	LCMT1	DNMT1	CHRNB2	CIRH1A	APRT	MATR3	IMP4	YBX1	VASP	C11orf51	TSFM	1.80409
1488	DARS	NCK2	CAPN10	POFUT2	C3orf39	CMTM7	STAT5A	H2AFZ	MRPL39	INPP5E	TSC1	1.80394
1489	FLJ10769	HSD17B7	CWF19L1	C16orf30	SNTA1	FAM91A1	PFDN1	GNAS	FLJ11021	ELOF1	PMS1	1.8039
1490	CTDSP2	ADSS	NOC4L	SNUPN	FTSJ2	ALG2	ASCC1	NFKBIA	UBAP1	TLK2	MFSD5	1.80388
1491	SEPHS2	POLR3E	TARBP2	SMPD4	PICK1	CHMP2A	MGC17330	ORMDL3	C11orf51	MRPL46	ITM2B	1.80385
1492	GOLGA3	PANK2	CEP250	WDR26	C16orf44	DNAJC19	HTRA2	C20orf3	FLJ40142	CHMP7	RABEPK	1.80369
1493	C17orf49	SUV420H1	ARL4D	SEPT7	ZSCAN21	ATF7IP	ZNHIT1	C2orf15	ZW10	C21orf57	PVRL2	1.80363
1494	SEMA4C	MGRN1	ANKFY1	PDE6G	RBM22	CCDC50	MRPS27	H2AFV	CDAN1	CLPX	ACSS2	1.80347
1495	C17orf79	PDIA5	CRMP1	PMPCB	LRPPRC	PABPC4	HMBS	EIF3S6	B4GALT2	PPWD1	FAM102A	1.80338
1496	MRPL41	KRAS	BAHD1	ITFG3	VPS45	NDUFB8	FLJ11021	RPS19	TTC5	UBE1DC1	ACADVL	1.80331
1497	P117	UBE2D3	GPRC5D	KPNA6	CCDC14	RNF146	ZFP64	ATP6V1G1	EWSR1	RLF	INTS3	1.80308
1498	AES	TSNAX	MXD3	RDH14	STX18	RNF103	ARHGEF5	ARPC1B	PLEKHJ1	PCF11	SP3	1.80308
1499	TMEM5	TM9SF1	DPF1	ASCIZ	ZCCHC8	VPS28	ANAPC1	FOXO3A	TOR1B	MAD2L1BP	NUP153	1.80307
1500	NGLY1	HSPA9	RRP12	LEMD3	MECP2	REPS1	TSR2	PRDX4	ZNF665	BTBD10	TOR1A	1.80294
1501	ITFG1	POP7	CASZ1	THYN1	PPP3CC	SEPT2	LARGE	HLA-DPA1	AIFM1	FAM58A	RNF111	1.80233
1502	HARS2	ZFAND5	SLC10A1	NKIRAS2	MRPL28	HDLBP	THOC1	CX40.1	MFSD5	ZC3HC1	POLR2A	1.80214
1503	INTS3	PIGG	FNDC4	MARCH7	ZCD1	C7orf30	COG5	HIST1H3C	C1orf160	STX10	SUMO2	1.80169
1504	TMEM126A	SMAD2	CD5	SACM1L	AP4M1	CHCHD1	DUSP11	PPA1	TERF2	KIAA1604	WDR26	1.80157
1505	HBP1	LSM8	ACCN2	NUP43	ANAPC1	RNPEP	ALKBH1	SMARCA4	CES2	PABPN1	PLEKHQ1	1.80141
1506	TRAPPC4	GSS	NHLH1	HTR3A	QTRTD1	MXI1	BFAR	CD99	IRF2	TOMM34	BTF3	1.80126
1507	LOC51035	TBL2	MVK	MAP4K5	TBC1D22B	GNPNAT1	USP11	SLC2A4RG	SEC22B	PIP5K1C	TROVE2	1.80109
1508	SLC35B3	DDX27	RTEL1	STX8	SETD2	SFRS2	HPCAL1	NOP5/NOP58	MYO9A	OXSM	ICMT	1.8009
1509	TTC35	VPS72	CXorf36	ALDH18A1	THAP11	ZBTB8	UPF1	CCT5	KIAA0831	CCDC95	PCNT	1.80054
1510	GPR89A	STK38	TAL1	UTP6	VPS33B	METRNL	SDAD1	SEMA4C	KIAA0082	BRMS1	KIAA1754L	1.80053
1511	GOT2	UTP14C	SLC12A4	IHPK2	TINF2	TMEM32	BTN2A1	SAE2	HYAL2	RFC1	DDX56	1.80036
1512	BECN1	SLBP	CIB2	DAXX	DTX3	SMARCE1	TCF7	SDCBP	UPF2	C13orf7	ZNF260	1.80014
1513	SMAD1	HYPK	SLC6A13	SFRS14	UBXD8	MRPL24	PDCL3	PDIA4	APBB3	SKIV2L	EIF2B3	1.80002
1514	WRNIP1	DCTN6	ZNF8	MGAT2	SLC39A1	LTA4H	DGCR2	DCI	TRIM32	KIAA0082	FAM128B	1.79934
1515	CIB1	DENR	OR7A5	HDLBP	GTF2B	MRPL21	UFM1	COL4A2	MAP3K3	CCM2	LRPPRC	1.79902
1516	GOLGA5	RUVBL2	HOXD9	PRRX2	GPR175	PPIA	RNF44	EIF4A3	NFS1	CCDC86	TRAPPC1	1.79892
1517	M-RIP	HSPC171	KLHL18	LYK5	TMEM34	C22orf32	VRK3	ECHDC2	B3GNT1	BRE	C22orf5	1.79883
1518	VGLL4	HAT1	GNB1L	ROCK1	VPS39	PRMT1	PVRL2	OCIAD2	RFT1	LCMT2	PIGG	1.7988
1519	PAIP1	XAB1	IKBKG	RAB11FIP3	SHC1	CCDC12	TRAM2	CAPG	CHMP7	C6orf70	UBE1C	1.79864
1520	SHOC2	SEC63	CSF3	AP3B1	RTF1	C7orf47	SON	ATP5G1	MPHOSPH10	NCOR1	TXNDC4	1.7986
1521	SLC35A1	MAPBPIP	C22orf26	STK16	TMEM33	GSTK1	MTG1	TUBB2A	CENTD2	ALKBH6	C6orf72	1.79859
1522	LSMD1	NOSIP	TUB	ZNF264	SFRS4	FIS1	DDX6	FKSG2	NOD1	POLR3B	TPRKB	1.79854
1523	SLTM	IQWD1	ZNF306	AIFM1	CGGBP1	UAP1	SLC29A1	GSN	KLHDC3	METTL9	TRADD	1.79843
1524	PPP2R1A	ILK	OVGP1	FBXL11	SMARCC2	MGC16169	M6PRBP1	THY1	C1orf213	STAG1	BCL10	1.79827
1525	NUCKS1	ARMCX3	KCNN1	BRD9	DIMT1L	TBCB	GPKOW	ATP6AP1	TOR1A	THOC2	ZFAND3	1.79827
1526	ESF1	CLK2	CCDC9	MAP4	SEC23B	CAMLG	MRPL11	TCP1	EIF2B3	HMBS	PARP16	1.7982
1527	EXOC1	INTS3	NR0B2	PPM1B	GGN	CRELD2	LMAN2L	MRPS21	FKSG24	SCYL1	TMEM55B	1.79819
1528	C7orf11	PFKM	HOXA11	HIST1H1A	DDX42	PDPR	MAN2A2	ZNF24	YIPF3	IQSEC1	DDX31	1.79797
1529	SLC25A24	RDBP	VPS33B	PPP1R13L	STARD8	MGC3207	TSPAN9	GAA	CAMK2G	BIN3	SPCS2	1.79796
1530	PARN	METTL3	NSD1	ELOF1	POU4F1	MYO5C	BLOC1S1	SCRIB	METTL1	ITFG3	MAD2L1BP	1.79707
1531	P4HA1	TFB2M	CNR2	TRIT1	MRPS31	UBQLN4	ARD1A	C1orf198	CIT	C15orf44	ATOX1	1.79705
1532	PTOV1	IMP3	MAP3K10	GFM2	C20orf72	ARPC1A	E2F6	SPTBN4	KIAA0317	MARK3	LOC497661	1.79683
1533	SCAMP3	RBM6	PORCN	HPS3	ATF6	LYPLAL1	TTC27	MAGED1	OXSM	LOC134145	CCDC50	1.79683
1534	ZNF330	PSMD12	TOP3A	RBM6	AIP	AP2S1	CCNF	ICT1	TOMM40	TINF2	CCDC55	1.79664
1535	IAH1	FTSJ3	ART1	CCDC86	MRTO4	C14orf129	ABL1	DNAJA1	NDST2	PELO	PPP1R7	1.79642
1536	PHF6	HMGCL	MED9	GTPBP3	LSM6	GNPTG	VPS4A	TRIP6	MADD	ERCC3	FAM103A1	1.79602
1537	ZNF217	TMEM4	PDE6G	WDR75	FLJ37078	FAM104A	TSPAN14	CHES1	POLR3C	GPKOW	EIF3S9	1.79526
1538	SEC24C	USP11	NDOR1	C14orf106	TSSC1	LOC286334	AMPD2	SELS	MAN2C1	WDR37	PNPLA8	1.79523
1539	UBE2F	ERBB2IP	GJA12	ALG3	SLC10A3	UBE2J1	TDP1	TM9SF3	C9orf90	ZNF271	EFTUD1	1.79505
1540	RRAGC	ZNF313	ZNF408	PLCG1	EIF2B1	CCDC115	RBBP6	APLP2	EIF4ENIF1	CTDSP2	LSM6	1.79462
1541	C9orf16	GNPTAB	CHRM4	UBE2N	KBTBD2	ZFAND5	DPH2	PIGY	POLR1C	WDSUB1	FAM14A	1.79372
1542	NXF1	TTC35	AMN	MLL3	MAP4K1	GPBP1L1	IFRD2	CCDC56	TRIP10	TMEM34	MYO9A	1.79336
1543	PRPF6	TMEM165	GLE1L	KIAA1267	UBE2D3	PIGT	EDEM1	ABLIM1	MNT	ZNF690	ITGAE	1.79333
1544	RYBP	NUP153	HOXB1	GARS	PARL	NOL7	MAML1	HOOK2	AKAP8	DIP	ARPC1A	1.79323
1545	RPS19BP1	C14orf130	OSBP2	S100PBP	MKRN1	COPS5	MMS19L	IER5	ZNF691	LRRC37B	ANAPC1	1.79319
1546	MAF1	UBE1C	ZNRF4	PGS1	NUP153	CXCL16	GEMIN6	SNX3	MED12	U1SNRNPBP	CRLS1	1.79317
1547	CD2AP	THOC2	C4BPA	KIAA0329	IWS1	SLC35A4	C16orf53	LAGE3	FAM122A	PIGF	M6PRBP1	1.79273
1548	PDCD6	ANKMY2	KIR2DS4	C6orf153	ZFP91	TMED9	GCC1	AHCY	KRTAP4-2	PQLC1	CKLF	1.79242
1549	TRAPPC2L	SNX5	MEPE	USP30	THYN1	ARCN1	EHD4	PKP3	DNAJC11	FAM53B	CIAPIN1	1.79236
1550	LARP7	SDF2	CHRNA2	IQCE	LRMP	DYNLT3	TNS1	CTSH	DIP	HS1BP3	ADPRHL2	1.7922
1551	LIMS1	IVNS1ABP	C1orf89	KIAA0143	CLPX	DHX33	RPP30	SMS	DCUN1D3	RUFY1	MTX1	1.79215
1552	PHGDHL1	RNF138	PRB4	CENTG3	SNFT	ARFIP2	TRFP	ISLR	DARS	ZDHHC3	CPA5	1.79207
1553	SNF8	C8orf30A	FSCN3	SLC37A3	TTC4	DCUN1D5	LRRC32	LAMB2	LMBR1L	EXTL2	PSMD10	1.79188
1554	ZNF289	CFDP1	OXT	MRPL30	LRP5L	GBAS	AAMP	ENY2	PCQAP	TRIM41	TERF2	1.79173
1555	FAM50A	POLR2F	DNAH3	C7orf20	C19orf43	ZCCHC17	CTDSP1	TAF15	DDX55	E2F6	HNRPDL	1.79147
1556	PLEKHB2	MASA	MYL3	C11orf68	SNRPD1	PARP1	ZRSR2	STRA13	CNOT10	ALS2	TAF13	1.79129
1557	SVH	TSPYL4	PRODH2	PIGG	ARL4D	PSMA3	MPP1	SLC20A1	CHPF	MTMR15	SERP1	1.79097
1558	C19orf10	PLEKHJ1	GYPB	PITPNA	PRPH	UBTD2	TADA3L	DPM1	TMEM10	C20orf77	TCF20	1.79086
1559	NUP107	PRMT2	GP9	C19orf12	ZFP95	DHRS7	THTPA	CIB1	TSR2	GTPBP10	LSM14A	1.79074
1560	SRP54	NUP54	GAD2	C1orf172	OSGEP	ADIPOR1	BYSL	PDLIM4	CAD	EFTUD1	HNRPC	1.7905
1561	ETF1	RNPS1	POMT2	NOL8	CPSF3	PGM1	POLR3B	MCM7	FUBP1	TEX10	CCDC109A	1.78974
1562	BRD2	FAM98A	GABRR2	C6orf194	TOMM70A	PHF5A	C14orf169	TINP1	ITPKC	C11orf68	BANF1	1.78953
1563	IBTK	EEF1E1	MC2R	NR4A2	PEX16	ACBD6	ARMC8	HMGN3	CAPN1	CYB5R4	TM9SF2	1.78948
1564	TMEM4	CTSO	FCGR2C	MICALL1	ARAF	CCT7	SRRM1	GARS	TTLL5	ARHGEF10L	C14orf2	1.78912
1565	MGC12966	UTP6	DCHS2	PJA1	DGUOK	ACBD5	HIP1R	EBPL	ZBTB24	C11orf56	CHCHD3	1.78909
1566	CDC37	FAM3C	TSNAXIP1	PDSS2	STK11	CBX1	ZW10	SSR1	WDR55	CLASP1	ZC3HC1	1.78882
1567	UROD	TPD52L2	LOC51233	TDG	NFYC	LYCAT	DDEFL1	TTC3	ILKAP	URM1	ADRM1	1.78845
1568	GLB1	STK24	CTSE	USP52	MAD2L1BP	LOC389286	NDEL1	ITGB7	INPP5E	SHQ1	PCID2	1.78843
1569	PPIA	DUS1L	TNFSF8	GPIAP1	C6orf134	SMNDC1	AKAP8	COPS5	C17orf85	FBXO42	PARP1	1.78837
1570	SFRS2IP	ACAA1	ABL2	RAD23B	CDC23	UBL5	CLPP	H1FX	LYSMD1	SAPS1	TSPO	1.78824
1571	SNW1	LMO2	GNG3	AP1G2	RSBN1L	NSMCE2	MID1IP1	ALDH9A1	BCKDHA	TYW3	ZNF143	1.78788
1572	C5orf14	NUDT9	SLC5A2	C1orf85	GMEB1	LOC389541	HNRPC	PCNA	C18orf8	ZNF212	PIK4CA	1.78671
1573	ARV1	KIF3B	TMSB10	MAP3K4	TTC27	FLJ45445	DDIT3	TARS	UBR2	OPA1	CCND3	1.78657
1574	MRPL37	PUM1	RPL8	C1orf149	CNOT10	PAPD1	HUS1	GOLGB1	NSUN4	THAP11	CARS	1.78651
1575	SEPX1	TMEM142C	HLA-A	C1orf144	LIG1	AGTRAP	IMPDH1	EIF3S8	ZNF509	MAP3K11	CXXC1	1.78651
1576	TADA3L	FLJ12118	VIM	NAGK	SLC25A44	CTSO	RPS6KB2	C20orf24	CCDC51	TFIP11	HIST1H3J	1.78617
1577	FAM8A1	DUSP22	SSR4	CEBPZ	SLC4A1AP	TM2D3	CDC2L5	RHOC	GTPBP3	SPHAR	C1orf198	1.78603
1578	PPP1R7	ELF2	CSTB	DDEF1	WDR70	PRKRIR	C14orf133	HDGF	STAM	AMPD2	SRP54	1.78589
1579	PPP6C	RSAD1	LGALS3	C12orf22	C10orf9	CCDC25	FLJ38984	PLEKHO1	ZNF337	C9orf78	GNPDA1	1.78548
1580	CCBL2	PIP5K2C	CD9	CYP2R1	RY1	SURF1	TRIM32	TOP2B	ATG4A	MGC11257	TTR	1.78479
1581	MTIF2	UBE3C	MARCKSL1	JMJD1A	KCTD20	FBXO25	COBRA1	CETN1	CDC23	EID2	KLHL8	1.7845
1582	FNBP4	PURA	EEF1D	NOP17	ITIH4	MANBAL	GTF2IRD1	CHMP2B	FLJ39779	TARDBP	LOC401152	1.78443
1583	MOAP1	FVT1	IER2	RRM1	NINJ1	PMPCB	GTPBP2	POU2F2	C9orf78	LOC283951	ZDHHC1	1.78433
1584	C20orf72	BRD9	SLC25A6	EPN2	HSD17B14	PNPT1	AVPI1	C17orf79	RNF111	C4orf15	CLK2	1.78423
1585	PRPF19	TP53BP1	PFDN5	MAPK8IP3	MPV17	CDK5RAP3	STX2	RPL13	Magmas	FLJ35779	FLJ20323	1.78418
1586	AFTPH	WDR13	CTBP2	MORG1	EIF2B4	MRPL55	EMD	PDIA6	ZNF346	PUS3	C14orf32	1.78406
1587	CRBN	TULP4	CCT3	FTL	UBE1L	IQWD1	EP400	RNF130	VPS8	IXL	MOSPD3	1.78394
1588	ZRANB2	MPST	ATP5G2	CHD4	TREX1	HDAC1	BCAM	REXO2	WDR70	MTO1	LOC388969	1.78374
1589	NUDT3	CCND3	IMPDH2	TATDN2	CDAN1	GPATCH4	TRRAP	TKT	MRPL46	CCDC130	COG2	1.7834
1590	C7orf48	XPOT	C20orf24	BIRC4	REPIN1	MARVELD1	SSH3	NBR1	MOSPD1	GBF1	AAAS	1.7833
1591	TMEM134	SLC30A9	C20orf3	WDR18	TCEB3	TAF7	PLCG1	JDP2	RC74	KIAA0317	STX4	1.78298
1592	SF3B3	PHF10	MXRA7	TMCO1	TMED7	NRBP2	RASSF1	APOA1BP	NOC3L	ELAC2	SSU72	1.78232
1593	NSF	BMS1L	TUBA3	ARHGEF18	TMEM115	PFDN2	FBXO34	CCT6A	SUPV3L1	GTF2H1	IXL	1.78209
1594	CRLS1	SNX6	PTP4A2	CAPN3	CD27	SLC27A1	EXOSC5	RABGGTB	TMEM15	MED11	RPP38	1.78207
1595	ASNSD1	PCCB	CMTM6	UHRF2	DNAJC11	TMEM14A	PLA2G2D	TEGT	WDR7	ZNF195	BUD13	1.782
1596	GRSF1	CCNB1IP1	EIF4B	MYBBP1A	PTPN6	FAM49B	SOD3	EMG1	NUBP1	CCDC109A	HCFC1	1.78192
1597	TXNL2	PCK2	ZNF706	CDS2	POLL	MYST2	ZNF609	SFRS11	ZBTB11	WDR47	NUP43	1.7819
1598	LOC391356	TNIP1	POLR2L	GM2A	HOXC10	PRPF19	RBM4B	RANBP9	KIAA0753	LIPT1	SCGB3A2	1.78179
1599	TRIM37	SNUPN	DNAJA1	STYXL1	B3GALT4	TXNDC14	SLC9A1	BZW2	TDRD7	DOLPP1	USP40	1.78163
1600	MUT	AOF2	LPP	YIPF3	IVL	C1orf85	NAG	PLP2	TEX10	PIGU	PIAS1	1.78162
1601	NOLA1	C16orf30	TSC22D3	FYTTD1	ATP1B2	MAP1LC3A	RPP38	NDUFV1	ZNF490	WDR7	DBNL	1.78156
1602	SGPL1	CCDC90A	C3orf28	ZNF436	ZDHHC5	NOB1	FUBP1	DDX39	DNAJB13	GORASP1	MTHFD1	1.7809
1603	LYPLAL1	TCERG1	SUMO2	CYB561D2	GCK	EIF4G1	TMEM93	MAPBPIP	KIAA0404	THUMPD2	HIGD2A	1.78017
1604	PPM1G	MUT	HSP90AB1	TAF1C	FAM11A	MST150	GORASP1	ALG5	C19orf54	SUPV3L1	SUMF1	1.78005
1605	MRPL52	MRPS16	BANF1	MDC1	KRT31	TLOC1	SLC25A20	OCIAD1	MSL2L1	CYB561D2	ZSCAN21	1.77997
1606	NAP1L4	ITGB3BP	TINP1	ZER1	REG3A	DHX15	REEP4	BRP44L	MMS19L	TWF2	IMPDH1	1.77994
1607	UTP6	DDX18	DDOST	COG4	PLVAP	TRIOBP	TOE1	ZNHIT3	TRIT1	OBFC1	TBC1D2B	1.77991
1608	TMEM50A	THRAP1	TSPO	NFE2L1	SLC6A12	ADPRHL2	DNASE1L1	MED4	NEK11	AARSL	RUTBC1	1.77988
1609	USP33	ATP5O	PAPSS1	KIAA0495	TACR2	PCID1	CLOCK	COMMD3	OGDH	ZSCAN21	C15orf44	1.77925
1610	XAB1	PLEKHQ1	LRRC59	SLC25A38	XPC	PPP2R1A	PDCL	S100A11	OPN5	CUTC	COQ10A	1.77882
1611	HNRPUL1	NOL8	TMEM66	OR5P2	SNCB	CRTC2	DDR2	MRPL21	UBADC1	LZTR1	VPS37C	1.77844
1612	PLDN	ANGEL2	HINT1	TMEM50A	PKIG	TMPIT	AOF2	TRIM8	SASP	BUD13	CALCOCO1	1.77821
1613	TPRKB	ZNF266	CSRP1	USP25	EPB41	BIRC2	KLHL22	LEPROT	RLF	MARCH5	ALS2	1.77788
1614	ICMT	ZZZ3	GRN	G3BP2	TMEM19	YIF1A	CIT	NDUFB1	GTF2E1	CCDC111	LONP1	1.77759
1615	NT5C2	PITRM1	PSME2	MEF2D	SPRR4	CNO	MKRN2	SIDT2	TFIP11	KIAA0404	CDC16	1.77759
1616	RNF7	FBXO21	SH3YL1	CA5B	NPAS1	SLC39A10	LRRC41	RTN4	C20orf111	HMG20A	UBE2Q2	1.77734
1617	FLJ14668	COPS3	ATP1B3	TAF13	GLTSCR1	TMED3	TBCC	ITGB1	C4orf9	TMEM42	PFDN1	1.77682
1618	METTL3	SNAP29	LEPROT	HCCA2	HLCS	ATP6V1D	PAQR4	ZMPSTE24	SMARCD1	RNMTL1	POLE3	1.77662
1619	C14orf2	ZNF294	HN1L	MPZL1	ACIN1	FBXL11	ASF1B	SNF8	ZNF26	THAP7	IRAK1	1.7763
1620	C1orf122	NPC1	PRDX2	MCAT	OAZ2	BRD4	ZDHHC14	NDUFAB1	STK25	HYPE	SAT2	1.77621
1621	NUP88	MRPL23	RBM39	MSX2	SYMPK	HDDC2	GCN5L2	CYCS	C2orf51	RBM15B	TBC1D22A	1.77611
1622	THOC1	CLK4	BZW2	AGL	CCDC12	HIAT1	JMJD2A	DYNC1I2	S100PBP	PIGA	CDK5RAP3	1.77597
1623	USP16	CCDC109B	PACSIN2	ZHX2	APOA2	TOP2B	EDG4	NDUFB6	C1orf74	FAM11A	HNRPF	1.77595
1624	EIF2AK3	TRAPPC2L	ARL6IP5	STT3A	WDR46	TMTC4	BRMS1	FNTA	GCS1	S100PBP	ANAPC4	1.77573
1625	CCDC90B	RABGEF1	ACTN1	KIAA1840	LDB1	PIGU	SDCCAG3	MAX	HDAC10	PRPF38B	MRPS33	1.77566
1626	C22orf9	PMVK	ATP6AP2	USP1	PRKAG1	PIGP	GTPBP1	PTRH2	ATG9A	CABIN1	ANKRD17	1.77551
1627	SLC12A7	NFU1	PSMB2	PHTF2	MYH3	RBBP4	PIAS1	PPYR1	IL17RA	RC74	MAZ	1.77518
1628	PTEN	RTCD1	RHOC	TMEM32	C9orf16	CRAMP1L	TTC31	HECA	FASTKD5	SAAL1	DSTN	1.77511
1629	RAB11A	POLR2C	CTSH	ALDH3A1	MAP3K12	EFHA1	NAGPA	MRPL24	Tenr	PARP16	SLC15A4	1.77493
1630	MESDC1	DMTF1	BTG1	TNKS	CACNA1B	PWP1	MAD2L1BP	PAICS	CYP8B1	SHPRH	EPC2	1.77486
1631	TRAPPC1	LETMD1	PPP2CB	TSNAX	MVD	NDFIP1	TERF2	ATP6V0E1	MID2	AGK	AKT2	1.77472
1632	CCDC50	RBM26	HNRPDL	WAPAL	ASPSCR1	SELI	SLC39A1	WSB2	TARBP2	PLD2	KCNH3	1.77462
1633	CETN3	PREI3	TIMM17A	PABPC4	C20orf165	PSMB6	ARFGAP1	DDAH2	PTPN4	CLK3	PINK1	1.77458
1634	EXOSC8	UBAP2L	ATP6V0B	ZNF32	SCAMP2	SEMA5B	BCS1L	LENG4	FANCC	DUSP28	SLC39A13	1.7742
1635	MANBAL	ARHGAP17	YWHAB	FAM103A1	ATP13A1	PLXDC2	ARL2	COX17	C1orf166	ILKAP	FAM58A	1.77411
1636	BIRC6	TOPBP1	CCDC56	TCOF1	AGPAT1	C2orf17	GAL3ST4	YME1L1	EXOSC5	UBE2D4	FUBP1	1.77402
1637	FAM18B	C11orf49	TMCO1	MTMR1	ICMT	COX7A2	NDST2	NUDT5	SREBF2	C16orf70	SRRM1	1.77396
1638	SLC39A10	FAM53B	ARFIP2	UBR1	NAT8B	CHSY1	MPP3	SFRS16	GNAQ	WDR44	BRMS1	1.77392
1639	CAND1	FTSJ2	TAPBP	ANKRD27	C11orf68	ATP5I	MGC10433	GALNT11	ERCC3	TMEM115	XAB1	1.77389
1640	NDUFV3	EBNA1BP2	SYPL1	PLAT	SEMA4F	C19orf46	PPM1F	RAC1	MCRS1	PANK4	CNN2	1.77385
1641	AOF2	TSFM	PPP2R5A	SLC35D2	MED12	INTS10	TNPO3	MYL9	MKRN2	LOC285074	HSPE1	1.77373
1642	HRAS	CD2BP2	CAMKK2	SPTY2D1	TNFRSF10A	LOC283951	SLC1A5	CANX	SLC7A3	ELP4	C20orf24	1.77305
1643	C11orf48	GPR107	EPAS1	PTDSS1	WNT7A	HGS	PRAF2	C1orf80	TTC31	C4orf9	SPINT2	1.77298
1644	PIGS	ZCCHC8	VPS28	NOL7	PDZD4	TSPAN17	INTS5	NDE1	LOC339524	ANAPC10	TBPL2	1.77263
1645	SMAP1	PCOLN3	PPP4C	PPHLN1	ELF2	F8A1	ATP13A1	ABI1	ZNF212	ABCB7	APPBP1	1.7723
1646	SMARCA5	VPS16	JUP	FIP1L1	NPBWR2	ERBB2IP	FANCC	PHIP	KATNA1	C16orf68	MCTS1	1.77161
1647	DHX29	LEMD3	SEPW1	NDUFS6	TTC31	L3MBTL2	DOCK6	RHBDF1	OR51B6	DCP1A	ARAF	1.7715
1648	PPME1	C1GALT1C1	IARS2	RAPGEF6	IQSEC2	CETN2	FLJ36840	ARHGEF10L	THAP7	SIN3A	ZNF665	1.77129
1649	TNIP1	HNRPDL	PDCD10	BTBD14B	SRCAP	PPA2	TYRO3	PSMA3	C1orf35	FARS2	C3orf28	1.77118
1650	LYRM5	C16orf53	GDI2	EMP2	GDI2	DDX42	RNF40	TRA2A	FAM119B	COX10	ITPK1	1.77117
1651	WDR12	JARID2	DAZAP2	MESDC1	HNRPA1	RWDD1	RBM14	PCOLCE	PCF11	SDCCAG3	NUP107	1.77087
1652	MRPS36	RBM10	CREG1	DNAJB2	HSPA1A	ATP6V1B2	XDH	KIF22	UTP20	TARBP2	CDC123	1.77057
1653	VRK2	NSMAF	RNF11	GAL3ST4	AP1B1	FBXO9	ATF6	STK24	TMEM115	TMEM57	PLCD1	1.77044
1654	SNRK	MRPL42	CYB561	SNX27	NGFRAP1	ADRM1	FXC1	FKBP3	PTCD1	ZNF767	SART1	1.77016
1655	COPS3	RALY	HSD17B10	CBR4	CNDP2	MIER1	ATG9A	NDUFS8	CCDC17	ZFYVE26	THAP8	1.77006
1656	MLH1	NFKB1	FH	GEMIN6	CYB5R3	MAN2B1	CXorf34	GOLPH3	DGCR14	SRBD1	GOLGA4	1.7699
1657	KIFAP3	JMJD1B	NR2F6	EIF2S2	EGLN2	POLR1D	B4GALT2	HSPC111	TRPC4AP	ANKRD54	CUL1	1.76973
1658	TAOK3	ANKRD27	C19orf53	CCHCR1	H3F3A	SLMAP	MAP3K3	NDUFA12	GORASP1	MRRF	TTC19	1.76973
1659	SAPS3	THYN1	PARP1	SNN	SOD1	DIS3L	GON4L	POLR3GL	C15orf39	C20orf7	NUCKS1	1.76953
1660	C17orf61	UNC84B	SEPT2	POLR2C	LSMD1	GRSF1	GTPBP3	TMEM85	C21orf13	76P	IFITM3	1.76942
1661	FVT1	SLC3A2	STRA13	DDX46	S100A10	HMGN4	KIFC3	DSCR2	C22orf30	FEM1A	TNPO1	1.76896
1662	CFDP1	MANBA	LMNA	HNRPH3	INPPL1	GTF2H5	CD4	PPIE	ACPT	RHBDD1	IQSEC1	1.76852
1663	B4GALT3	PRPS2	UBL5	ETFDH	EEF1G	SLC17A5	ZNF331	COX5A	POU2F1	ARMCX5	ZMYM4	1.76835
1664	MRPL39	C11orf48	TOR1AIP1	PMS1	MVP	MRFAP1L1	ZNF783	TMED3	FBXO42	SEC22A	SNUPN	1.76828
1665	MRPS22	TCTA	UGP2	PLXNB1	DRD1IP	GLB1	DYRK3	GDI2	LSM6	FLJ90709	ECOP	1.76806
1666	ANKHD1	LYRM1	NOTCH2	PSMB2	COL18A1	FLII	BAZ2A	PSMD4	PNPLA1	UPRT	HSP90AB1	1.76805
1667	KIAA1429	HEATR1	GSTK1	SLC38A6	JUNB	SAE2	ZNF574	MPST	RNF122	NKRF	RAB21	1.76797
1668	ANKRD27	BCL10	CBFB	GOPC	GARS	C7orf48	ADCY6	CETN2	NAPSA	ZBTB2	TMEM126B	1.7679
1669	PMVK	PPP1R7	PIGP	ZNF146	CANX	ECH1	LRP1	PITRM1	HYPE	CDKN2AIP	PCK2	1.76756
1670	UBE2B	CRLF3	ADNP	CCDC25	UQCRB	TRIM44	C19orf50	UBE3A	SIRT6	LMBR1L	ZMIZ2	1.76737
1671	FUCA2	NDUFB7	CDK5RAP3	PRKCDBP	RPS21	WBSCR22	COPS7B	GADD45GIP1	NUDT10	IPO13	FAM113A	1.76732
1672	C14orf129	C5orf5	ARID4B	DHX32	AHCY	OSBPL9	TNK2	POLR3K	MCC	TRIM39	ZNF263	1.76711
1673	FLJ12118	CALCOCO1	ALDH18A1	SIPA1L1	COMT	PLOD3	ZFAND3	YPEL3	RPAP1	OXNAD1	SFTPG	1.767
1674	NSUN2	UPF2	LSM1	OAZ1	NNMT	VARSL	CD3E	ABCB6	C20orf29	BRPF1	HSPA1A	1.76695
1675	C1D	CHCHD8	ADIPOR1	PPAPDC2	TUBG1	CEP27	MAP1A	PPM1A	MARS2	NKAP	THAP4	1.76677
1676	POP5	GTPBP6	FLJ10769	C3orf1	SYNGR2	CPSF3	MTHFS	DNAJC9	ADAT1	HEXDC	BEST4	1.76675
1677	LDOC1L	DIP2C	CTNNA1	UBQLN4	MATR3	SLC20A1	ABCD1	SIGIRR	PLAC8L1	BPHL	RPUSD4	1.76648
1678	KEAP1	C17orf71	ADD1	C19orf46	KIAA0664	YY1AP1	FURIN	CEBPG	C14orf152	CHRAC1	SPTAN1	1.76623
1679	PNMA1	PTPN6	ARF4	IRF2BP2	CNIH4	TRAP1	GFRA4	NEU1	OSTF1	LOC644096	AHCYL1	1.76621
1680	THUMPD1	NPLOC4	SEPHS2	TRPC4AP	PHLDA3	MKL2	POLE	ST5	USP5	KIAA0409	ZFYVE27	1.76575
1681	FAM79A	PXMP4	RAP2A	PRKD2	SEMA4C	SMAP1L	GPR124	FER1L3	TGDS	RPP14	C5orf32	1.7656
1682	TNFAIP1	SMARCB1	NUP133	OCEL1	AP3S1	BCL9L	TJAP1	WIPF2	COPS7B	NSUN3	POLR2L	1.76543
1683	CDC16	ACVR1	YME1L1	HOM-TES-103	DDT	OFD1	ZNF665	ANXA4	C2orf42	RBM4B	FLJ10241	1.76531
1684	RG9MTD1	WDR3	RERE	ZMAT3	EMILIN1	SLC26A11	PI4KII	APPBP1	ZNF775	ATPBD1B	TP53BP1	1.76529
1685	ANP32A	ARFGAP3	FKBP2	ZC3H12A	BRP44	UNC84A	ALS2CL	POLS	PSKH1	OSGEP	LARP7	1.76514
1686	AGPAT1	MID1IP1	SERP1	ZBTB4	KIAA0195	PRPSAP1	NIP30	FAM120A	THOC5	ZFYVE27	SLC3A2	1.76502
1687	RAB21	BRD7	PUM1	RAVER2	HSPE1	PSMD10	WDR57	C21orf59	TWF2	REXO4	PRM2	1.76482
1688	UPF2	ZCCHC6	RANBP9	TBPL2	C20orf24	BECN1	USPL1	C6orf125	FILIP1	RBMX2	GRSF1	1.76474
1689	ZBTB8OS	MRPS11	SUZ12	CDCA4	PKP3	C18orf21	CAMTA2	EBP	TRIM61	LOC90826	CCDC38	1.76472
1690	ZNHIT3	COX4NB	SPINT1	RBCK1	DDR1	LOC285636	ACD	ATP6V0B	CSTF2	CCDC32	EIF3S3	1.76461
1691	USP9X	UCKL1	ZFAND5	RBX1	FARP1	ZNF622	LZTR1	NF2	NME6	PHF8	PEF1	1.7642
1692	FLJ25476	FAF1	DYRK1A	SEPX1	RPL28	KIAA0143	ZNF434	GPC1	CASP3	ZFP1	PPIH	1.76387
1693	LRPAP1	DERA	DDX21	RBM17	C1QBP	MGC11257	ISG20L1	ATIC	C8orf41	HDGF2	GORASP1	1.76378
1694	CRLF3	C12orf22	RNF130	CES2	MAFB	MAP3K7IP3	TARBP2	ARMCX6	CCDC101	ZNF16	HSPA8	1.76372
1695	HCFC1R1	ITGA5	SPTAN1	TNFSF8	LAGE3	PDCD6	SLC22A18AS	PPP1CC	ACF	KIAA0157	FNBP4	1.76351
1696	INTS12	CHD8	PPP1CA	SPTLC1	IMPDH1	CTR9	B3GNT3	CCDC28A	WDR47	ATG9A	WDR45	1.76347
1697	MYO1C	STEAP3	IPO9	UBE2O	RPS18	MRPL52	PHF21A	TBRG4	ZNF143	DBR1	SACM1L	1.76277
1698	POLS	CD2AP	ITGB4BP	SDHC	FDFT1	JTV1	PSKH1	AK1	CXorf34	SCLY	UTP14C	1.7625
1699	GSS	PPIH	RHEB	POLS	HSPD1	RPS6KA3	MVK	FLJ11021	TAC3	QTRTD1	MPST	1.76233
1700	VPS45	ISOC2	HSD17B12	ZMYM2	NDE1	TMEM183A	HSPBP1	COPB1	KCNS1	ZBTB9	CBX1	1.76218
1701	NOL10	GNAI3	TIMM13	NDUFA6	HSPH1	RGS10	TUBA2	EIF4EBP2	ZDHHC18	EEFSEC	TTLL5	1.76215
1702	CHCHD3	TMEM168	TMEM106C	KIAA2013	FH	YARS	SKIP	DUSP22	CGRRF1	POU2F1	ZFPM1	1.76211
1703	RPRC1	C11orf60	MCM3	ZNF700	DBN1	TGIF	HYAL2	CNDP2	KCNH7	PCGF6	DHX30	1.76196
1704	BFAR	TBC1D1	ORMDL2	MTR	UFM1	LGTN	RPP14	USP8	CRADD	XRCC6BP1	RPS6KA4	1.76179
1705	ZNF384	PCNT	FAM96B	ITGB4BP	FURIN	KPNA3	GDF5	HNRPH1	PRKAG3	RBM12	GNAI2	1.76165
1706	DBNL	SH2B2	SMARCE1	C6orf66	CD46	TMEM69	C15orf39	ZNF146	GPATCH3	CASP9	ALG2	1.76163
1707	UPF3A	PRKRA	THRAP1	ZFAT1	RPS28	DPP8	SGCD	PEPD	CCBL1	FBXW9	ZNF444	1.7616
1708	SMEK1	BAP1	EGLN2	GNB4	MGC17330	PEF1	CHAC1	HEXA	PIK3R5	FAM119B	ZDHHC16	1.76155
1709	SDF4	EXOSC7	PPP2R1A	TNFRSF11A	TIMP2	HLTF	MC2R	PUM2	SLC25A2	C12orf43	LYK5	1.76153
1710	FBXL10	UTP11L	LRPPRC	KIAA0907	C20orf27	APPBP1	CHRNA2	SFTPG	RNF121	CENPC1	C5orf14	1.76117
1711	WDR13	TAF11	CSNK1A1	SNTB2	PGK1	HEXA	IRF5	BEST4	SARS2	RFT1	FBXW4	1.76114
1712	FAM103A1	PIK4CA	WBP2	DOCK4	SLC38A2	DYM	PRR14	RER1	ABHD5	CIR	IGSF8	1.76112
1713	FAHD1	PPOX	EI24	FLJ12716	HSPA1B	LSM3	BAZ1B	TFG	ZNF8	CDAN1	PRKRA	1.76109
1714	ZNF364	LEPROTL1	COMMD3	NECAP1	PINK1	CCDC55	PLAC4	NDUFS4	NSUN3	ZNF35	ARL8A	1.76104
1715	TIMM17B	RAB22A	RHOQ	SNX4	CCT5	BUD31	KIAA0562	RUFY1	MED9	RPL18A	BTBD10	1.76096
1716	TAF9	DNPEP	SEP15	PRKAG1	FAM14A	TXNRD1	CRMP1	FAM14A	ZNF510	RPL8	RPS27L	1.76089
1717	TMEM93	AUH	BAG3	SMAP1L	ZNF219	NCSTN	PRRX2	COG1	76P	HLA-A	PLEKHM1	1.7607
1718	ZNFX1	SUOX	ARID1A	TFB2M	ZNF281	ADSS	PPP2R5B	TDG	ACTB	VIM	HCCA2	1.76034
1719	MYL6B	ZNF32	TPD52L2	CCDC38	C14orf147	ZBED3	CHMP1B	FAM35A	RPS5	RPL3	C20orf77	1.76032
1720	TBC1D9B	INPP5A	SLC20A1	GTPBP2	GIT1	AXUD1	HPS6	NDUFB7	NDUFB9	PABPC1	LYPLAL1	1.76012
1721	RDH14	PPP1R13L	COPS5	CD160	PXMP3	AASDH	PCDH12	PKN2	ALDOA	EIF3S3	CLINT1	1.76006
1722	MRPS16	BCR	PEA15	ZNF609	TEAD4	CDC42SE1	SNX19	ORMDL1	TPT1	HMGN1	HECA	1.76001
1723	ANKRD17	POLR3C	ARHGEF12	DYRK4	RELB	TEX2	SIPA1L1	CASP3	MIF	IGFBP7	RAXL1	1.75984
1724	MOBKL1A	AATF	TJP1	RTN4R	ITGB1	PDCD6IP	TFAP4	PCBP4	TIMP1	CAPN2	C21orf59	1.7598
1725	PNRC2	ZNF692	SPR	CCDC132	SDSL	TTC8	KLHL25	KIAA0494	HSP90AA1	SLC25A6	TSSC1	1.75976
1726	MGC16169	TRIM21	NCK2	C6orf203	PTPRF	HEATR5B	TINF2	MRPL33	S100A11	NDUFB9	LOC284361	1.75975
1727	GCC2	NDUFAF1	CISH	C6orf120	C20orf55	LSM7	SEC31B	OSBPL9	MORF4L1	PPA1	BCKDK	1.75972
1728	LHFPL2	RABEPK	PHF11	LARS	LOC339229	SDHD	BCL9	SUGT1	HLA-E	CDK2AP1	SLC38A2	1.75971
1729	PHKB	TCF20	SAE2	SRGAP1	RGS10	NUP107	FBXO42	C1orf41	IFITM2	OAT	RP11-529I10.4	1.75971
1730	FLJ46363	C9orf97	PPP2R2A	GRPEL2	PHLDB1	MCM3	RRP9	SH3GLB1	IER2	SFRS11	ZNF32	1.7594
1731	MAGEF1	SSNA1	ASH2L	CRIPAK	RIN2	FAM3C	MAZ	MRPS16	ATP6V0E1	UQCRQ	PPP2R2A	1.75937
1732	RRS1	SUCLA2	ECH1	TMCC1	IER3IP1	YTHDF3	UBOX5	PRDX2	UQCRQ	SSR4	BET1	1.75919
1733	SMARCAD1	GNL2	WBSCR22	ALDH16A1	PPP1R16A	ZC3H14	DEPDC5	SKIP	DAD1	RAN	ASXL2	1.75887
1734	MRPL35	CHPF	C20orf11	MTMR6	SCRIB	LY86	MED9	MPG	SSR4	HIF1A	INTS10	1.75879
1735	ANAPC4	DERL2	ITFG1	HCCS	HMHA1	C22orf27	C17orf68	ATP5B	EIF3S3	UQCRH	HYPK	1.75856
1736	COMMD8	MTR	PRUNE	QKI	EIF4A2	MCTS1	EDG6	NSMAF	ATP5H	BTG1	RPL36	1.75845
1737	AASDHPPT	SH3GL1	DMTF1	NIP30	C6orf1	NUP153	CLK3	KCMF1	RPS9	PDIA3	BANP	1.75828
1738	ZBTB7A	SMC6	NDFIP1	CAND1	S100A13	METTL9	SUPT5H	MRPS25	ATP6V0B	EIF3S8	GON4L	1.75823
1739	RHOT1	HS1BP3	NIT2	FAM119B	RHBDF1	DACT3	C1QTNF1	EHD1	CCDC6	TEGT	RNF103	1.75795
1740	POLD2	ABCC10	CCT6A	NDUFA3	KIAA1522	C19orf10	ZNF85	SDHB	NDUFC2	MGST3	HMGN3	1.75782
1741	RPUSD4	SMAP1	TMEM126B	ZNF564	LGALS1	ZBTB8OS	LMBR1L	ISCA2	SELS	RPN2	ADSL	1.75761
1742	C1orf181	GRB2	RUVBL2	C14orf169	FOXP1	MRPL51	NOS1AP	MGC10433	HMGN1	CCT3	DHX15	1.75742
1743	RBM22	TMEM93	EDF1	POLR3E	PIK3R2	TM2D1	ET	GRSF1	KARS	TMEM49	KIAA1522	1.7571
1744	MRPL16	SLC25A32	YARS	GOLGA5	ATP6AP1	COQ5	TAF15	WDR54	MRPS24	CTBP2	SNRPF	1.7565
1745	ISCA2	ATF7IP	PSMD10	MUTED	TMBIM4	VPS26B	MXD3	UFD1L	PSMB2	FTH1	MRPS9	1.75636
1746	PRPSAP2	CDK5RAP1	AKAP11	C15orf15	C14orf2	SERTAD2	P2RXL1	POLE4	BRI3	UQCRFS1	NDST2	1.75627
1747	KIAA1219	C12orf10	PPA2	FNDC3A	TES	IFT172	MYBPC3	GP9	CNOT7	ANXA5	TTC17	1.75625
1748	SLC3A2	PIK3C3	ADRM1	TDP1	ANAPC11	PDIA3	RP5-1077B9.4	GNB1L	DSTN	CTSH	WIPI2	1.75622
1749	MRPL22	WDR19	FAM108A1	SF3A3	PRDX4	C1orf41	EGR4	LOC284361	SLC25A6	SUMO2	LMBR1L	1.75581
1750	SLC4A1AP	BTAF1	EIF4G1	RBM9	ATP6V1G1	CHCHD4	KIF5A	SMC4	DBI	PSME2	JDP2	1.75573
1751	FN3KRP	GTPBP8	SEPT11	VBP1	STAG2	HEATR1	MAPK8IP3	HECTD1	EBPL	ANXA2	VPS16	1.75557
1752	IQWD1	ANKRD17	NCOR2	BAZ2A	KIAA0738	ATP5G1	NHLH1	MRPS18C	SPINT2	IMPDH2	BRP44L	1.7555
1753	C1orf54	NUDT3	RAE1	CCDC95	YWHAZ	ALS2CR2	SEC22B	VPS29	C11orf31	DEK	TBCC	1.75529
1754	ZCCHC17	MPG	MINK1	PIK3C2B	MVK	C1orf52	SLC17A7	FBXO21	ACTN4	AP2M1	CAD	1.75491
1755	BTAF1	GMEB2	TRIM44	UBE2J2	DCI	GRAMD1A	C7orf26	MYL6B	YWHAQ	PRDX4	RNF13	1.75454
1756	PRPF38A	IFT57	DPP8	CCDC90A	FLJ38973	MTIF3	PTPN18	STAU1	LASP1	ARL6IP5	TAF5L	1.75443
1757	ZNF33A	TRAPPC6A	TRIM37	TREM2	CHSY1	CLK2	PAPPA2	SLC29A1	NSMCE1	SEPW1	RTF1	1.75428
1758	LTV1	ZNF451	RBM5	C1QDC1	TRPM4	PHF10	MED25	RTN3	C20orf52	HSPE1	TTC1	1.75419
1759	C4orf14	HERC1	TOP2B	NRBF2	BCL9L	SRP54	WDTC1	C18orf22	MAGED1	C10orf104	NCKAP1	1.75416
1760	NOSIP	PRDM4	LSS	MYST1	C9orf89	MRPS33	ERCC4	SSBP4	DC2	IER2	HMBS	1.75406
1761	SNUPN	GPATCH8	TPRKB	CECR5	NUDT16L1	AEBP2	BCL7B	SERPINE2	UQCRH	SPCS2	OFD1	1.75388
1762	ARHGAP17	MADD	UBE2D2	TESK1	TPI1	PSMC6	MPDU1	FAM14B	C6orf51	NOLA2	DNPEP	1.75368
1763	SKIV2L2	C3orf63	ETHE1	HIF1AN	PXMP2	IDH3B	ITPKC	EIF3S1	TPI1	ZNF207	ANKS1A	1.75365
1764	HAGH	CAND1	FAM8A1	RNPS1	DAK	BTBD10	ARHGEF11	ADCY3	HNRPAB	TMED10	EIF2B5	1.75345
1765	SHQ1	TDP1	RGPD5	TRIM24	C19orf46	CHD8	GNAQ	FLJ14668	GLO1	TMBIM4	DUSP23	1.75305
1766	ZFP106	RIOK2	B4GALT3	C16orf58	RPS24	COPS7A	ASB1	FBXO9	CTTN	COX5B	ZNF146	1.75304
1767	RHOG	RPS6KC1	COPZ1	FLJ22671	TSC22D1	PDIA5	NNAT	LMBRD1	EIF4B	C3orf28	C20orf7	1.75282
1768	ZNF84	C9orf78	ITGAE	KIAA1797	COASY	KIAA0460	DMBT1	DNTTIP2	LOC84661	TOMM20	KIAA0892	1.75176
1769	EXOSC10	ZNF85	WSB2	SUMO1	TCEB1	FAM58A	ARHGEF1	TRIP12	CMTM6	CSRP1	PRPSAP1	1.75174
1770	MRPS18B	SLC25A38	TMEM14B	PRPF4B	NDUFB9	COG6	BRAP	IL17RC	PTP4A2	TMEM14B	MRPL55	1.75169
1771	FBXO21	PHF17	AKAP13	ARID4B	CBX3	TMEM173	FXR2	FAM104A	GPX1	SEC61G	SF3B4	1.75141
1772	RPAIN	DEXI	CDC16	C17orf39	PLEKHQ1	SLC39A14	ACCN2	DERA	C8orf40	ENY2	CTNNBL1	1.75137
1773	ZNF302	WBSCR16	ATPIF1	TGIF	SLC25A29	TFB1M	STRA6	ZNF593	NDUFC1	SNX3	C12orf44	1.75126
1774	KIAA0284	C20orf111	METTL5	DISP1	CDKN2C	PPAPDC2	ASB6	MRPL37	ARL6IP1	CCNC	UNC84B	1.75092
1775	PREB	TPP2	UBAP2L	CXCL13	SLC25A22	C12orf31	KCTD20	TCIRG1	PACSIN2	C18orf45	CCDC111	1.75064
1776	HEATR5B	DFFA	MTMR4	TBC1D2	PLEKHA1	HCCA2	CDK5RAP2	C16orf48	RPS14	BMI1	IKBKG	1.75056
1777	THOC2	C1QDC1	DLD	COQ9	CTSA	BCL10	ACBD4	ISOC2	PSMB1	LAMP2	PARP6	1.75054
1778	VPS54	PELO	FAM102A	ITGAE	FAM109B	PTS	SRCAP	MRPL19	FAM39DP	GUK1	INTS5	1.75033
1779	ZNF189	LYRM4	GOLGA4	CNNM3	VASP	PPP4R1	ANKRD40	RAD54L2	NDUFA1	SNRPD3	GDPD2	1.75013
1780	VARSL	GTPBP3	PEX11B	CHGA	PLTP	IMP3	ZNF219	JMJD1A	TMEM165	SERBP1	KRTAP5-8	1.75009
1781	PRCC	MTMR4	CHPF	YARS	CORO1A	NIT2	DUX1	ABCD4	NGRN	GUSB	TRAPPC3	1.75009
1782	CLDN12	STYXL1	TXNDC9	CD19	DNAJA1	GLRX2	TMEM24	SLC22A18	NDUFA13	DENR	CAPZB	1.74998
1783	CBLB	ZNF189	IDS	EXOSC8	CTSH	SLC39A13	VAV2	PSMF1	BOLA3	C19orf56	EID2	1.74977
1784	KIAA1627	PIGB	PEF1	KIAA0415	HOOK2	MGC21675	RORC	MARCH5	SNAPAP	BCAP31	GALNT11	1.74975
1785	IER5L	C1orf66	FAM50A	LPIN2	PRPSAP1	MFN2	GABRB2	FIP1L1	C22orf28	SCP2	COPS5	1.74966
1786	C16orf53	INPPL1	PTS	STOML2	SELS	SLBP	PRSS7	LPHN1	U2AF1	SMARCE1	DUT	1.74962
1787	ZDHHC16	GCN5L2	STAT5A	POLE	STK35	PEPD	PAX8	PSMC4	CLTA	BANF1	HSD17B12	1.74918
1788	RBM8A	POLR1B	UBP1	SEMA3G	C1orf2	ZNF746	CIC	SILV	PAPSS1	FAM128B	ZC3H10	1.74906
1789	IFRD2	HECTD3	PSMC3	MRPS15	TRIM24	CLOCK	CACNA1H	KIAA1267	OCIAD2	CEP27	C1orf164	1.74896
1790	NINJ1	ANAPC2	ATP5D	TBC1D14	CLN3	TMEM142C	FZR1	PRKRA	SUMF1	SQRDL	CEBPZ	1.74896
1791	UBLCP1	PPIE	SP3	MTHFS	ERBB2IP	UBE2A	PF4	IHPK2	RNF7	KTN1	DNAJC13	1.74856
1792	LSG1	FASTKD3	RHBDF1	PCNT	SLC37A4	CLDN12	LRRC61	ALAS1	BTG1	NDUFB10	HSBP1	1.74832
1793	WDR41	C11orf57	MBD4	UBQLNL	FNBP1L	DNMT1	FLNC	SCARA3	TMEM49	UAP1	SLTM	1.74799
1794	POLD3	SLK	ADK	WHSC1	ZDHHC8	SOCS4	ADAM11	POU2F1	HERPUD1	RIN2	ZNHIT3	1.74778
1795	PLCD1	FASTKD1	LMAN2	FYCO1	KIAA0141	C16orf72	CDX1	DDX28	FAM128B	MBD4	FAM14B	1.74743
1796	CNOT6	PIAS1	DGKD	DSCR3	CASP6	RNF13	DNAH3	MTR	MDH2	WSB1	GLB1	1.74738
1797	KIAA0082	URG4	USP14	FBXW11	AFF1	IGSF3	CEND1	FUS	CDC42SE2	APOA1BP	DDOST	1.74735
1798	NXT1	LRRC40	MRC2	SNX19	SUCLG2	KIAA0232	ZNF306	DHX15	TUSC1	DC2	AFG3L2	1.74719
1799	GLT8D1	DNAJB2	PDHA1	NICN1	SIPA1L3	HIP2	SPTBN4	PPP2R5C	TH1L	TNPO1	DUSP22	1.74696
1800	SPIN1	PSMA2	EIF1B	PJA2	FLJ10154	SAMD1	KCNJ5	VARSL	ABHD14B	PACSIN2	HAT1	1.74673
1801	COL4A3BP	RFXANK	ACP2	NAT12	C1D	SYF2	NR0B2	NUDT22	ARPC1B	CSDE1	C14orf108	1.74651
1802	CENPB	YIPF3	LETMD1	TLCD1	TAF15	DIP2C	RNPEPL1	ACAA1	NDUFA11	SEPHS2	GPS2	1.74627
1803	CLPP	MUTYH	C14orf11	ANKMY2	OSBPL5	WIPF2	SH2B1	USP7	GPI	PRDX5	C22orf9	1.74623
1804	FLJ12529	NCOR1	FKBP3	ALKBH6	ZC3H15	AOF2	FHL3	ARHGEF17	PPIA	CHSY1	SMCP	1.74613
1805	PDLIM2	SETX	SLBP	ZNF148	MEGF6	PNMA1	DFNB31	TRAPPC2L	DNAPTP6	TNS3	HSPA9	1.74609
1806	GPS2	HDHD1A	ZBED5	LIG1	PPP2R3B	LUZP1	ADM2	PRPF6	H2AFV	SHFM1	DDX42	1.74595
1807	ACBD6	DARS	POGK	SHB	SUZ12	C16orf33	FKBP8	SUPT5H	KRT10	COPS5	SH3GLB1	1.74579
1808	ATPBD1C	DCTN5	DPM1	ALKBH1	TOMM20	C14orf126	CAMK2A	PORCN	ECOP	C8orf40	CD276	1.74551
1809	MPST	STX10	GLG1	NACA	TMEM51	TRIM11	LUZP4	MTF1	BNIP3L	DNAPTP6	RAB5B	1.74542
1810	RAB2B	TAOK3	STX6	C13orf8	LIN7C	RAE1	ZNF510	ARL2BP	SSU72	SERINC3	SNAPAP	1.74531
1811	MAN1B1	KIAA0082	C1orf54	KCNE4	YIPF5	NOL11	FSCN3	DNAJC7	C22orf16	ANXA4	PTDSS1	1.74529
1812	METT10D	EXDL2	UBE2N	FLJ10213	RCN1	KIAA1737	PRX	C14orf179	STK35	HSD17B4	HELZ	1.74508
1813	FLJ20628	TRAM2	FMR1	FAM125B	ATP1B3	PPCS	RHOBTB2	DDB2	COX5B	TMEM9	C3orf17	1.74465
1814	NMRAL1	PCBP4	UFD1L	CCDC24	VEZF1	KIAA1754	SLC12A9	SPIB	TXN	ACADVL	TIMM10	1.74452
1815	IRF3	RPP40	RNF139	DNAL4	ZNF706	MAP1LC3B	MEPE	SPOP	COX5A	MTDH	NAT12	1.74449
1816	UBE3A	BCL7B	RWDD1	SLC9A8	SIAHBP1	M6PRBP1	RTEL1	SAS10	LRRFIP1	KRT10	KIAA1604	1.74448
1817	ZNF75A	LCMT2	HEXA	TDRD7	VDR	FOXRED1	DDN	MAP7	COX7B	UQCRC2	DBI	1.74442
1818	SCYE1	FPGS	PHF10	RIPK5	PSEN2	PLEKHQ1	NOX1	BCAS2	SEC11A	CLNS1A	CDC42SE1	1.74431
1819	CD2BP2	KIAA0831	IDH3G	DAB2	FMR1	WBP2	ARID3B	MKNK1	CDK5RAP3	AP2S1	DNAJC11	1.74427
1820	ETHE1	RBM28	TRAF3IP2	EPRS	ZBTB33	CHCHD3	ECE2	SELT	ACTR3	SIAHBP1	ORMDL3	1.74403
1821	PIGY	SIPA1L3	AASDHPPT	NAGPA	TAX1BP1	SDHA	GNB1L	TMED2	PRDX6	CLPTM1L	SEC61G	1.74394
1822	TMEM41B	RNASEH1	LONP1	C17orf68	WNK1	IFRD2	BAHD1	PRM2	CCDC56	NDUFA11	SLC30A9	1.74361
1823	TRAFD1	TTC27	DENR	HKR1	TCF3	EPS15	DHX38	PPP2R5E	FARSLB	VCP	AMY2B	1.7436
1824	SNAPC5	POLD3	LSM7	FLJ10357	HELZ	CECR5	ERN2	PRPS1	FAM91A1	CCT7	TMBIM4	1.7436
1825	PSCD1	BCKDK	UBE2G2	C9orf9	SPRED1	MRPL23	ZNF76	MVK	CHCHD1	TARS	SPSB3	1.74348
1826	UTP14A	BRE	GAS2L1	JARID1A	C1orf19	GIPC1	FKSG30	MRPS33	ARL6IP5	KLF10	UBE2A	1.74326
1827	MRPS9	NFS1	TCTA	CTR9	NARF	TMEM63B	OSBP2	REPS1	TALDO1	ATP6AP2	C11orf2	1.74325
1828	HIP2	C16orf51	SRP54	TM6SF2	PPP1CB	ZNF93	KCTD17	ITGA5	COPB2	SH3GLB1	MED10	1.74284
1829	MRPS27	ZBTB24	TMEM41B	DDEFL1	NDUFA4	TMEM138	GNB3	MESDC2	NOLA2	CIB1	EHD4	1.74268
1830	SFRS16	LSM2	SALL2	KNG1	AIF1	EIF2B4	POMT2	KDELR1	XRCC5	RAC1	PTCD1	1.74267
1831	NRBP1	DIP	PIK3C2B	ZHX3	CREBBP	LRRC8D	PLD2	GNPTG	TAGLN2	LSM7	RANBP2	1.74234
1832	PTPN6	FMR1	BRD2	DIAPH1	CHP	TBL2	MTHFR	COX4NB	MTMR12	MTCH2	COPS3	1.74223
1833	SMPD4	SMAD7	PCOLN3	WDR5B	GSTP1	RAB7A	PDE1B	NOL5A	C6orf125	CHMP5	FUBP3	1.74212
1834	RWDD3	RPS6KA1	LAMA5	KIAA0892	TCEA1	POP4	LRIG2	PPP1R7	HSD17B10	CDK4	KCNE4	1.74208
1835	UBADC1	CLINT1	PPME1	SETD8	PSMA6	BCAS2	CA7	GTF2E2	LSMD1	MRPL41	GTPBP6	1.74193
1836	SCNM1	CENTA2	LSM8	TACC3	SH3BP5	LMAN2	HABP4	TROAP	GUK1	TRIM28	VPS28	1.74153
1837	HMG2L1	ASCIZ	MPST	NAT9	ACAA2	SNRPC	EGFL9	LZTR1	NDUFS2	PDCD6	PFDN2	1.74149
1838	C1orf131	CRSP3	CNOT2	C5orf21	UGP2	EIF2B1	C8B	WDR26	GUSB	UQCRC1	DHDDS	1.74146
1839	DDX23	RDH14	MGST2	ORC3L	ZNF668	CRYZL1	C22orf26	HSPC268	NT5C3L	NIT2	UIMC1	1.74084
1840	RNF34	SNTB2	RAD23A	PIK3CB	PCDH1	CHMP1B	IL11	YPEL5	ANXA11	SEC13	SEC61A1	1.74083
1841	MAP2K3	CES2	SDHD	MORN2	RWDD1	PDCD7	FLJ12886	CDC5L	PDHB	NSMCE1	ZNF75A	1.74065
1842	ZNF443	HSPBP1	BCL7C	C7orf27	C18orf10	ZNF529	PLA2G4B	COX7B	ITGAV	RNPEP	PDHB	1.74063
1843	C22orf5	DUSP12	ACY1	UBTD2	BLOC1S2	ACVR1	EPB49	PHKB	GNB1	GNB1	EIF2S2	1.74062
1844	FLJ14803	NECAP1	SLC3A2	JAG1	TBC1D14	HMGCL	PCLKC	JAGN1	HBXIP	NDUFB8	DYM	1.74044
1845	C6orf130	CSGlcA-T	SFRS10	C1orf124	SMARCA5	EIF2C1	KEL	FDPS	JOSD3	PCMTD2	PTMS	1.74043
1846	SNX9	C1orf164	TTRAP	UBL4A	CMPK	TMEM4	OR2C1	C5orf32	SNRPG	CHCHD1	SUFU	1.74036
1847	HDAC6	UNG	ZNF364	CEP68	RRM1	FN3KRP	PIK3R5	GABARAP	TMEM126A	DHRS7	FAM36A	1.74028
1848	TNPO3	SNX27	OLFML2A	FRAG1	TNS3	ACSS1	AMN	FIBP	SFRS2	ACADM	SEC24C	1.74011
1849	CSNK1E	ARHGEF1	ORC4L	VPS18	PUS7	MASA	ZNF324B	FAM82C	P4HB	NOL5A	GSG1	1.74004
1850	D21S2056E	STXBP3	COASY	ABI1	CECR5	FAM14B	HLA-A	C19orf42	CHMP2A	FAM96B	HECTD3	1.7399
1851	PCCB	TTF1	UBE2A	KIAA0152	RPL18A	CCND3	FN1	C19orf48	LOC389541	FAM49B	ACVR1B	1.73988
1852	NUDT16L1	CBLB	PYCR1	SENP7	C9orf7	UBE1C	POSTN	LSM2	RNF103	BOLA3	KIAA0355	1.73984
1853	FAM82C	GYS1	C4orf8	SARS	HIST1H3B	IFNGR1	HSPA1A	TMEM173	NDUFB5	ATOX1	RHOC	1.73925
1854	C14orf111	WDR57	CREB3	SOCS6	GBA	ASNA1	VIM	ALDOA	BBX	PFDN2	SPRED1	1.73874
1855	TXLNA	RAI16	FAM63A	SPOP	CCDC58	MRPS7	EEF1D	ENTPD6	KIAA1217	UBE2V2	ARL6IP5	1.73861
1856	TTC1	FLJ14154	BXDC5	RBM13	SERPINB1	MLZE	TEGT	UBP1	CCDC50	CDC123	GTPBP1	1.73854
1857	HTATIP	LIG1	ELF1	TERF1	DHX15	CCNH	C20orf3	YRDC	GOLGA7	RGL2	MRP63	1.73817
1858	UVRAG	BRWD2	FAM89B	IPO4	MYLIP	IMP4	RPS16	FAM108A1	SEPN1	HPRT1	CCDC23	1.73807
1859	CIAO1	RPL18	KIDINS220	ARFGAP3	SLC25A5	RAB20	S100A10	TXNL2	RAPH1	RPA3	KLHL22	1.73804
1860	CHMP7	NDST2	HNRPF	EPM2AIP1	YWHAH	SACM1L	MIF	WIBG	YPEL3	TTC35	ZNF76	1.73804
1861	KCTD10	TESK1	CTGLF1	TRIM43	POLDIP2	NUP35	HLA-E	CCDC127	MRPS26	DNAJB11	GUK1	1.73786
1862	MSL2L1	OBFC1	PPIH	FLJ38663	CDC42SE2	NUDT16L1	DSP	COPE	MAF1	BNIP3L	DNAJC9	1.73771
1863	RFK	C1orf181	USP3	SLC4A1AP	GTPBP9	ANKRD16	SNRPD3	PDCD2	C14orf100	STAG2	SH3PX3	1.73761
1864	TRMT12	IBTK	MGC10433	SFXN3	Kua	DHRS1	FSTL1	EXOSC9	EMP2	C1orf9	LETMD1	1.73759
1865	TMEM138	CASP7	IK	MIS12	CCDC6	LETMD1	NPC2	PRKCD	MGC13114	ATP6V1B2	PLOD3	1.73741
1866	TOR1A	CRYL1	NFE2L1	DTNBP1	C9orf25	ADSL	UQCRFS1	ANKZF1	CREG1	CYB5R1	C18orf8	1.73716
1867	TMEM161A	PMPCA	LHFPL2	ZNRD1	MLL5	MYO1C	HLA-G	HNRPLL	TMED9	HLTF	SPECC1L	1.73696
1868	FOXJ2	SERTAD3	PIP5K1C	RORA	CRSP3	CYGB	LUM	RY1	C1orf63	TMEM14A	FBXL3	1.73676
1869	DDX56	RAPGEF6	C14orf124	ALMS1	TMEM30A	NAT10	SLC25A6	AHDC1	PIGT	FNTA	ALKBH6	1.73643
1870	EPC2	KIAA0753	KIAA1279	LRP16	ERGIC2	GTPBP10	IGFBP7	LIG3	PDCD10	BAG3	SCP2	1.73641
1871	C20orf111	RNF10	ZBTB5	WDR19	RBM5	VPS37A	FTH1	TMEM183A	SRXN1	SLC35A1	C1orf35	1.73634
1872	IFNAR2	EXOSC10	DNAJC9	FLJ40142	CBX1	TMEM116	LIPA	STX4	WDR40A	C5orf32	LOC389286	1.73599
1873	TJAP1	SECISBP2	TERF2IP	EIF2AK3	SNX3	NLGN2	EIF3S8	RAD23A	DDAH1	MRPL24	ZNF446	1.7358
1874	OAF	SMARCC2	SMARCB1	DNAJB14	ARHGEF17	WDR12	TMED3	TMUB1	VCP	RAB9A	USP39	1.73569
1875	BANP	C9orf6	IMP3	SLC2A8	TXNL5	C13orf23	HIF1A	MMRN2	ATF7IP	ARMC1	UBQLN4	1.73543
1876	C9orf89	CCDC59	SLC2A1	BTBD7	LASS2	BRP44L	AKR1A1	GPBP1L1	PIGS	PCNP	HNRPH3	1.73535
1877	SLC35A4	GNA12	KIAA1219	TSPAN8	ARL6IP4	OS9	PTDSS1	GSS	TSPO	RNF130	TMEM10	1.73529
1878	CDR2	C9orf82	PCCB	KRIT1	ATP9A	NSF	PGM1	WBP1	AP2B1	WRB	TEX10	1.73499
1879	GTPBP10	ECD	POP7	TYSND1	ABHD14A	B4GALT3	TM9SF2	C7orf44	REPS1	AKR1B1	SIRT6	1.73475
1880	LYAR	ADD1	BCAS2	ZC3H3	SFRS10	C1orf51	TSC22D1	MRPL28	SLC27A1	ORMDL2	SMARCC2	1.73475
1881	PSCD2	ZDHHC24	POLR3E	MRPS23	TM7SF3	ISCA1	DNAPTP6	POLA2	NRBP2	HNRPH2	PPCS	1.73461
1882	DPH2	PSCD2	EMG1	SUSD1	C1orf122	RALY	SQRDL	RPIA	PLEKHA1	LOC162427	ERCC3	1.73458
1883	SPRYD3	CCDC44	ZNF330	C19orf50	DPM1	FAM50A	HSPD1	ALDOC	NUDT5	CAST	ZNF638	1.73418
1884	APBA3	C16orf76	RAP1A	NCOA5	RAB8B	ZNF508	RPL36A	FIS1	RFWD2	CRAMP1L	ETHE1	1.73372
1885	SLC35A5	ZNF195	PSMD13	BNIP1	RABGGTB	RNF44	ZNF706	GGA3	FAM44B	HMGN4	AXIN1	1.73331
1886	SUPV3L1	SCMH1	NGLY1	C22orf29	GNAS	PPP1R7	IDH1	PTCD1	C5orf32	PSMD12	DDX10	1.73313
1887	TRAPPC6A	MAPKAP1	GOLGA5	ALG14	C5orf15	DULLARD	CTTN	CASKIN2	C12orf62	MRPS6	AP3B1	1.73309
1888	IQCB1	NAG	LRRC32	CAST	WSB2	PMVK	PSME2	PIK3C3	SF3B5	PPP1CB	ZP4	1.73304
1889	GPS1	REV3L	NUDT9	GARNL3	HIP1R	SLTM	MXRA7	C18orf55	ACADVL	HNRPR	FRMD1	1.73264
1890	TSC1	RAB11FIP3	UTP14C	NIP7	C3orf28	TCTA	DEK	THOC7	MRPL21	RAB8A	SLC41A3	1.73254
1891	CES2	COG4	TSPAN14	GPR107	VCL	PSMD5	RPL36AL	ZFR	SERINC1	C6orf125	EXOSC10	1.73237
1892	UTP11L	MSRA	SFRS2IP	CIDEB	P4HB	MKRN1	UCRC	NUDT16L1	UAP1	ARMCX3	TFIP11	1.7322
1893	MAP4K3	C4orf20	RBM22	ASCL2	PSMD7	ZSWIM1	NDUFA6	PGA5	CMPK	SMYD2	PPP2R1A	1.73186
1894	SRPRB	TMEM11	RAB15	BRMS1	BRP44L	KIAA0196	TXN	SYF2	NDUFA6	TIMM13	GAK	1.73178
1895	UNC45A	IRF2	KIFAP3	LIMK1	COPS2	C14orf153	CDK4	DTNBP1	BCAP31	SRPK1	NOC3L	1.73175
1896	COX18	ZNF12	GNL3	NDUFS1	HSPC268	MCEE	HSBP1	C21orf6	HPS3	NFE2L1	ZC3H11A	1.73156
1897	YEATS2	HYI	TBL2	RFT1	POLE4	PRKAG1	DDX47	C1orf158	PNPO	MRPL14	ARHGAP17	1.73129
1898	PSMA2	C20orf20	PPP1R10	TSPAN10	KIAA1443	TRIM41	RNF103	ZFP91	C6orf72	LOC440248	DPF2	1.73116
1899	DLST	RNMTL1	AIFM1	RBM28	TDG	AUP1	ATP6AP1	DERL2	SSBP1	AP2B1	ZNF582	1.73106
1900	RP9	GTPBP2	HMG2L1	NARG2	TFAP4	WAPAL	UQCR	ANKS1A	ZCCHC17	BRD3	SGPL1	1.7306
1901	UBL4A	MEN1	RBM16	MOBK1B	C20orf11	SMURF2	TSG101	CDC34	TRIM4	IVNS1ABP	MFN2	1.73032
1902	HS1BP3	CIT	FBXW4	FLJ20699	NFKBIE	ZNF615	PSMC5	PUSL1	SQRDL	NAP1L1	SIN3A	1.73029
1903	C2orf24	RAD9A	LRPAP1	C17orf25	NDUFB3	SEC24C	NAGK	R3HDM2	EIF3S4	CD2AP	TRIM43	1.73025
1904	TOPORS	INTS12	PIK4CA	FAM80B	SCAMP1	SMAD7	PACSIN2	CDH22	TRAPPC5	GYG1	HMG2L1	1.73023
1905	WDR47	PIP5K3	TNIP1	TBK1	LOC284361	THOC7	PDIA6	PELO	FLJ10769	VKORC1	IFT172	1.73004
1906	IXL	MGC16824	ATG3	COX10	NDUFA12L	LMO2	COMMD3	MAP2K2	TOMM20	AHCYL1	NFE2L1	1.73
1907	C10orf4	ZNF133	SCFD1	TNFRSF19L	SYK	ARL2	SKP1A	RPRC1	IRAK1	SLBP	PQLC1	1.72986
1908	KIAA0495	NAT11	DCP2	PHIP	YIPF4	CDR2	ECOP	SKIV2L2	FBXO9	TATDN1	C14orf11	1.72973
1909	UBE1DC1	CARM1	TOR3A	AOF1	PCCB	SLC30A9	PSAP	KHSRP	PHF11	SNX9	WDR37	1.72968
1910	RFXDC2	CSNK1D	EFTUD1	ZNF694	LOC91461	SRPK1	TNS3	MRPL54	SLC20A1	ATP6V1H	GBAS	1.72953
1911	MRPL55	PAPD1	SAPS3	CWF19L2	SYPL1	TPRKB	IK	LZIC	TMEM9	PIM3	ATPIF1	1.72947
1912	ACD	GEMIN6	UBQLN2	ASB6	RHEB	ZNF274	FBXO9	EP300	ALG2	ILK	TMED3	1.72934
1913	PHLDB1	CXorf34	HIP1R	CIC	MORN2	PFKL	HMGB1	PPAP2C	ACBD5	C20orf43	MAP2K1	1.7291
1914	DPH4	KIAA0409	C6orf130	SRPK1	MYH9	C2orf47	PFDN2	CGGBP1	FAM62B	COMMD8	DUSP12	1.72899
1915	NOC3L	BSDC1	EXOC1	TFDP2	KIAA1826	EDD1	CDC123	BAHD1	MLF2	TMEM5	NAT10	1.72866
1916	ZNF690	UVRAG	MKKS	C14orf10	FAM35A	YIPF1	TACC1	KPNB1	PABPC4	TMEM77	TARBP2	1.72851
1917	DPAGT1	TBCC	RCC1	ACP1	DECR1	RPRC1	VBP1	PDRG1	NDUFA3	PLOD3	RNF5	1.72843
1918	PDRG1	PHKB	SNRK	RTCD1	C3orf26	CCBL2	NDUFA9	PPP1R8	MRPS36	RPS28	EXOSC7	1.72832
1919	GBL	CRTAP	SMG7	MTX2	UQCR	TMEM41B	NFKBIA	MTCP1	UQCRC1	ARPC5	MGC40499	1.72818
1920	TRPT1	BCORL1	FLJ20323	SLC25A13	LMNA	FBXW4	CD46	MRPL39	KRAS	RUVBL2	HARSL	1.72814
1921	SEC23IP	SH2B3	OXSR1	TAF5L	CDYL	GOLGA3	ATP6V1H	ATF4	SEPT2	PARP1	COMMD3	1.72772
1922	C3orf63	OGFOD1	GLT25D1	LOXL4	GOT1	NUP54	RPL36	C6orf106	CRLS1	SUCLG2	AIFM1	1.72764
1923	ASCIZ	IKBKG	ERCC1	GANAB	HSBP1	ITGAE	PTP4A2	MED19	CCT7	LSM8	C1orf91	1.72756
1924	ZNF580	PHLDA3	C19orf21	RASD2	DKC1	ARFGAP3	PPP2CB	TNIP1	MYCBP2	GLTSCR2	RDH14	1.72743
1925	SLC25A25	DMXL2	MID1IP1	POLE3	IVNS1ABP	ALS2CR13	SIDT2	BSG	CLK2	TJP2	COMMD9	1.72737
1926	FLJ20487	DDX54	PPM1G	ANKMY1	COX5A	PRKAB2	PRDX2	QTRT1	RAB2A	ADSS	SECISBP2	1.72675
1927	GTF2E2	MOSPD2	MLL	PLK1	SNX2	VPS4A	GGPS1	PELP1	MRPS35	UBAP2	MASA	1.72673
1928	FLJ11171	CCDC49	HTATSF1	C9orf25	NDUFS2	ANKRD10	TAF10	MFSD5	SLC39A10	PPP1R2	SLC30A3	1.72664
1929	CHID1	MED28	UNC50	SH2D3C	TFB2M	SFRS3	CHSY1	C6orf66	FBXO25	RBM5	FN3KRP	1.72658
1930	PRAF2	ZMYM4	MRPL16	C6orf151	CDC42SE1	C2orf4	ILF2	BANF1	ATP6V1E1	LHFPL2	PCOLN3	1.72649
1931	RFFL	GTDC1	UBE3C	PSCD4	C14orf112	TRAPPC2L	NUP153	PRMT8	ADIPOR2	VEZF1	MRPL14	1.72636
1932	CASP7	PALB2	GPC1	SMG5	DNAJB6	C17orf25	SERINC3	MLLT1	ARCN1	P4HA2	ZNF451	1.72635
1933	DDX20	THOC5	CLINT1	TSPAN14	LRRC42	PGEA1	PECAM1	CIR	RAD23A	FLJ10769	SF3A3	1.72609
1934	NPLOC4	MAP3K3	RNF44	CHAF1A	RWDD4A	FLJ14668	CALCOCO2	SLC15A4	YWHAB	HNRPDL	TRAPPC4	1.72585
1935	ARRB2	IPO4	SLC7A6	SMEK2	BUB3	PANK2	PHF11	SMARCC1	KIF3B	NDUFB7	DECR1	1.7258
1936	MGC13379	ZBTB11	PPCS	CROCC	CHCHD5	CALCOCO1	CSRP1	COPS2	ATP6V0D1	SF3B2	NUBP1	1.72579
1937	TEAD3	PDCD11	NAT13	C18orf21	NCDN	LEPROTL1	LSM4	JMJD1B	ADIPOR1	ALDH7A1	TMED1	1.72566
1938	SMG5	PHF21A	PTCD3	2'-PDE	IQWD1	DUS1L	TBCB	RNF26	RBM4	MGST2	PITX3	1.72536
1939	EIF2AK2	C14orf10	TUSC4	USP48	MRPL48	CSNK1D	ATP5G2	MAP2K3	MST150	SMURF2	KIAA0143	1.72515
1940	ZC3H7A	FMO4	RPP21	FUK	NFKBIA	DLST	ANXA11	PPIL3	PHF5A	TFB2M	TARDBP	1.72495
1941	ARHGEF18	RBCK1	PRKRA	C1orf19	ASCIZ	FAM11A	TSPO	C4orf27	C17orf61	NT5C3	PSMA2	1.7249
1942	CSNK1G2	ZNF26	GORASP2	RANBP6	ANXA4	ANKMY2	PSMD4	TMEM142B	ARPC1A	NT5C3L	MARCH9	1.72433
1943	UBR2	CASP9	KIAA0460	DGKZ	THOP1	VIT	TMED10	UBAP2	CTSA	NME4	HSD17B7	1.72422
1944	SAMM50	JMJD2A	RBM13	VPS13D	PPIH	ARHGAP17	SNRPB	ITFG3	ANXA6	DNMT1	OXSM	1.72409
1945	CAD	C6orf134	USP9X	ZNF403	UFD1L	HAT1	SNRPA1	EDC4	ISCA2	AKR7A2	MUT	1.72406
1946	C10orf137	CAMTA2	DIDO1	BTBD12	ATP5H	FBXO21	BTF3	NOC2L	DUSP23	VPS25	TNIP2	1.72374
1947	STAM	DOHH	RNF7	SFMBT1	SF3B14	ALKBH6	TPP1	ANP32B	C11orf2	ANKRD10	NIT2	1.72355
1948	MRPS2	PTCD1	GCN5L2	HDAC4	VPS37C	FTSJ2	RER1	ALDH16A1	SNX9	ADRM1	ZDHHC5	1.72329
1949	PARP2	PARP2	INPP5A	CCDC91	TBC1D2	FAM62A	RAP2B	DDX55	NSMCE2	RAB1B	CNTROB	1.72263
1950	SP4	ZNF508	NCKIPSD	DZIP3	PIGG	INTS5	TAF7	RC74	PARP1	TMED9	CYB5D1	1.72215
1951	MPPE1	EDEM2	MRPL35	RIF1	C16orf35	C20orf71	DECR1	TMEM32	SUMF2	TMEM43	BZW2	1.72212
1952	C11orf51	TRIP10	ZFP106	SCAMP3	FKBP3	PDCL3	ATP5G1	TAF6L	C17orf49	FNBP1	SSNA1	1.72175
1953	NAGA	CHIC2	NOSIP	DICER1	EAF1	PDHX	CANX	ADIPOR1	SLC26A11	SYAP1	DNAH3	1.72163
1954	HISPPD1	GAL3ST4	PNO1	POU2F1	ZC3H3	FAM53B	REPIN1	UBE4B	GPBP1L1	LCMT1	PIP5K1C	1.72153
1955	TRIP4	IL17RA	CALCOCO1	GRSF1	PRDX2	C14orf101	PTS	PRCC	TXNDC11	ANKRD27	BBS2	1.72127
1956	WIBG	HMG20A	TRIM32	KIAA0556	LOC203547	RANBP2	GUK1	PRMT7	BRD3	YARS	ATP13A1	1.72126
1957	FBXO18	FRAG1	SNX27	HIRIP3	RABAC1	BFAR	COPZ1	ACP1	RAD23B	ARPC5L	FAM8A1	1.72124
1958	SECISBP2	OSBPL11	MUT	ZNF435	AKR7A2	CCDC100	VAMP8	NT5C3	DRG1	SURF4	SEPN1	1.72124
1959	RGS19	PPP1R13B	IGBP1	ZNF346	ATPAF2	EIF4EBP2	PSMD11	NSMCE4A	NFE2L2	WDR26	PGEA1	1.7212
1960	EID2	LYK5	SNAP29	MTF1	HSPA4	EPC2	TMEM106C	ATP6V1D	DYNLT3	SNX2	FLJ35779	1.72114
1961	C14orf179	PRPF18	AKAP10	PIK3R4	KLHDC5	TBC1D1	SPTBN1	BAT3	GNA12	PDIA5	MGC21644	1.72098
1962	RFC1	PRIM1	STX10	CXorf34	RG9MTD1	C10orf11	ADI1	NUTF2	MXI1	IMPA1	TXNDC10	1.72092
1963	EFTUD1	CLASP1	PRPF31	APH1A	SLC25A12	KEAP1	FUS	SDAD1	CIP29	TIPARP	SLC35B3	1.72085
1964	ERAL1	RNF14	TADA3L	GZF1	DNAJB11	NPLOC4	ORMDL2	NTAN1	NOL7	SERTAD2	CCDC130	1.72061
1965	GORASP1	NOD1	UBE1C	SUCLG2	ACTR10	VASP	TROVE2	CSNK2A1	MARCH6	DCUN1D5	GRWD1	1.72031
1966	HMBS	C1QTNF1	EHD4	PNN	TMED2	LONP1	EIF3S12	PTCD3	DCUN1D5	ZNF364	SLC25A42	1.72019
1967	RBM10	CTB-1048E9.5	ZCCHC6	ARID2	ISOC2	WDR45	MMP14	BAZ1B	DCTN3	PPIA	RILP	1.72015
1968	RNF111	C1orf77	TUBA2	MAP3K7IP3	TMEM39B	NXT1	ERGIC3	KRT3	BCL6	CHORDC1	TCF25	1.72012
1969	PTPN18	LUC7L	CXXC1	TRIM52	CRBN	LOC51057	C14orf156	MRPS22	VBP1	STAU1	PEPD	1.72001
1970	MUS81	MAPKAPK5	RAB32	SNTA1	RNF2	EI24	ASH2L	PNO1	NFE2L1	EIF1AX	FLJ45445	1.71978
1971	MITD1	EP400	DUSP12	CGI-115	KIAA0247	VPS45	SORL1	ZDHHC7	AHSA1	NUP85	ALDOA	1.71959
1972	C11orf24	NFKBIE	PSMA2	NEK3	UNC84B	PMF1	GALNT2	PTPRA	TMEM111	NT5C2	PEX14	1.71913
1973	MYNN	PCF11	IPO13	PKNOX2	ESRRA	SLC25A19	UBP1	SETD3	SLC25A36	CLK1	RAP2B	1.71893
1974	MFSD5	CEP192	C19orf22	ANKRD39	IPPK	STEAP3	C1orf149	ABCF3	C16orf69	NCSTN	C9orf90	1.71892
1975	BCKDHA	OPA1	COPZ2	PARK7	SERGEF	KIAA0430	LMBRD1	SCAP	FIS1	RNF10	FXR2	1.71869
1976	ZNF140	ASXL1	RGL1	EXDL2	PITPNM1	ADCK1	ATP6V1B2	DARS2	CHSY1	LOC401152	RBM22	1.71865
1977	B4GALT7	BNIP2	RAB7A	TBC1D22A	PNRC2	DUSP22	ENAH	C19orf53	C3orf26	SRP72	WDR70	1.71863
1978	RPS6KC1	ACVR2A	MPHOSPH10	B4GALT4	SFRS11	PPP1R13L	ENY2	UBE2Q1	PFDN2	STOML2	FARSLB	1.71823
1979	C12orf30	PNKP	ZNF32	SFRS12	HLX1	ATG4D	HNRPU	CRSP7	NDUFB6	PKIG	LCMT1	1.71823
1980	FLJ20323	BOLA1	GIMAP5	ZCWPW1	NOSIP	ZBTB2	SEPX1	PRPF8	PSMB6	POLR3E	RBM10	1.71807
1981	MRPL10	ZNF562	SFPQ	RHBDF2	TRIM14	MAP2K1	BANP	EIF2C1	ARHGEF2	MOAP1	GNA12	1.71805
1982	DEXI	C19orf54	PIK4CB	ANGEL1	MYBBP1A	SH3BP5L	FKBP1A	SURF2	KLF10	TNIP1	PHF5A	1.71792
1983	C6orf1	TGS1	GTPBP2	PLD2	MTX2	SNX27	CDK5RAP3	NCKIPSD	AMY2B	UBE2A	OCIAD1	1.71782
1984	GCN5L2	EXOSC5	CTR9	SPTBN1	GUSB	ANGEL2	KIAA0247	TTC14	PGM1	MRPL45	WDR12	1.71772
1985	TMUB1	MAN2C1	TBC1D5	CGI-09	ANKRD9	STK36	DLD	SLC25A10	FAM96B	PTS	MTIF2	1.71769
1986	ANAPC1	ADAT1	DNAJC16	MFRP	DNPEP	DNAJC7	MRPS33	TMEM9	CBX1	C22orf13	CNO	1.71764
1987	ECSIT	CUTC	SSB	POMT2	B3GNTL1	KCTD18	LANCL1	SHKBP1	SCYL2	HSPC171	STX8	1.71749
1988	CDC23	ZNF16	FUS	HD	PSMA4	IFT80	POGZ	RTBDN	C20orf72	C1orf80	EXT2	1.71713
1989	GTF3C3	KIF2A	C14orf159	LRRC37B	GPX4	ZNF384	SEPT11	GNA12	EFHA1	ZRF1	C1orf63	1.71684
1990	MTMR14	NAGA	UBXD8	MCTS1	ACAA1	AMY2B	DCTD	SDHD	SEP15	RAB7A	DNAJC8	1.71682
1991	ZNF195	C5orf21	GSDMDC1	EIF3S9	CSNK1A1	ZNHIT1	C7orf42	GALK2	C7orf11	PNPT1	PNMA1	1.71675
1992	ZNF511	SNX15	FLJ14668	RCL1	MARCKSL1	CHPF	PIP5K2C	FBXO11	ZNF146	C12orf11	TLOC1	1.71653
1993	IRF2BP1	STRN4	UBE3B	POLR3D	COMMD3	RP11-262H14.4	UBE3C	POLR2B	ACTR2	PGM2	FLJ10769	1.71585
1994	TRAF7	PHKG2	ZC3H15	ACBD5	MED4	DTWD2	NDUFA10	FBXO44	VPS4B	NSUN5	C4orf20	1.71574
1995	PELO	TMEM115	POLR2A	TAF10	ECHDC2	GTPBP3	AURKAIP1	LYRM4	MKL2	FAM102A	ADSS	1.71573
1996	ZNF508	NOC2L	BAT2	FUSIP1	LYPLAL1	USP6	VDAC1	B3GALT6	BTF3L4	ARHGEF3	SQRDL	1.71563
1997	MTO1	ZNF271	AQR	RP3-402G11.5	CHCHD6	FAM117A	TPD52L2	FASTK	SH3GLB1	C10orf32	NOSIP	1.71554
1998	ERF	AARSD1	POLE3	KLHL17	DNAJC7	RGS19	SGPL1	LENG8	PDCD6	CAND1	RAD23B	1.71554
1999	INTS5	UBE2D4	BTN2A1	DUT	ACY1	C7orf23	MTHFD1	RABL4	RPN1	ATP5G1	SYBL1	1.71537
[truncated: 1 more rows]
