# Supplementary material for: Selecting control genes for RT-QPCR using public microarray data
Source: BMC Bioinformatics. 2009 Feb 2;10:42. doi: 10.1186/1471-2105-10-42 (PMC2640357; doi:10.1186/1471-2105-10-42)
Supplement: Additional file 2 — Top 2000 diverse cancer candidate control genes. Excel file containing top 2000 genes as resulted from combining the eight different types of cancer from the EXPO data set. [file 1471-2105-10-42-S2.xls]

## Sheet: Sheet1
Rank	exp0.breast	exp0.prostate	exp0.colon	exp0.endometrium	exp0.kidney	exp0.lung	exp0.ovary	exp0.uterus	Meta.list	Meta.score
1	CALM2	HNRPA1	RPL9	RPS29	RPL41	RPS11	SRP14	CALM2	CALM2	4.299
2	HNRPA1	CALM2	RPL37	RPL24	RPS20	RPL30	RPL9	LAPTM4A	RPL27A	4.03591
3	NACA	MRFAP1	RPS13	CALM2	RPL39	RPS29	RPL27	RPL39	HNRPA1	4.01809
4	UBA52	MORF4L2	RPL30	ATP5A1	RPL27A	RPL27	RPL21	RPL27A	RPL27	4.01379
5	LAPTM4A	RPL39	RPL24	MORF4L2	RPLP1	RPS15	H3F3A	RPLP1	RPL9	4.01147
6	RPL27A	RPL27A	RPL27	MRFAP1	RPS13	RPL21	CALM2	RPL37	RPL30	4.01027
7	RPL30	RPLP1	RPL38	HNRPK	UBB	RPL38	CCDC72	RPL30	RPS13	3.92175
8	RPL9	RPL9	CALM2	HNRPA2B1	RPL21	HNRPA1	TUBA6	RPS13	RPL24	3.86894
9	RPL31	RPS4X	NACA	C2orf25	RPL27	HNRPK	HNRPK	RPL24	RPS29	3.85309
10	RPL37	RPS24	CD63	ANAPC13	HNRPA1	RPL37A	YWHAG	RPL27	RPLP1	3.84528
11	RPS11	RPS11	MORF4L2	PSMD6	EEF1G	RPL41	MTPN	HNRPA1	RPL37	3.84369
12	RPS29	RPL37	CLTC	UBE4A	HNRPK	RPS20	C2orf25	RPL6	RPS11	3.80869
13	RPS24	RPS13	LAPTM4A	RPL39	PSMC1	RPS27	RPL37A	NACA	HNRPK	3.79935
14	RPS13	RPL30	DYNLL1	RPL27A	RPL37A	RPS3A	RPL41	RPL38	RPL38	3.70521
15	RPS21	RPS27A	HNRPK	RPL31	RPS3A	RPL39	RPS3A	CCDC72	NACA	3.7005
16	UBB	RPS29	SRP14	RPL23A	RPS27	RPL27A	RPS20	EIF4A2	MORF4L2	3.66723
17	RPS27A	RPS12	VPS26A	RPL9	TPT1	RPL23A	RPL39	RPL14	RPL39	3.6584
18	RPS15	RPL24	GPBP1	RPLP1	RPL23A	RPLP1	RPS27	SRP9	SRP14	3.64568
19	RPL32	RPL27	RPS20	RPS11	RPL9	RPL37	RPL10A	DDX5	LAPTM4A	3.63965
20	RPL24	EEF1G	RPL27A	RPL30	RPL10A	RPL10A	RPL27A	MRFAP1	MRFAP1	3.61553
21	RPL27	RPL21	RPL31	RPS13	RPS18	RPL31	RPL31	UBA52	RPL31	3.58844
22	RPL38	NACA	RPLP1	TMSB10	RPL34	RPL9	RPLP1	FAU	RPS20	3.56943
23	RPL36A	ACTG1	RPS11	RPS27A	RPL37	RPS4X	RPL37	MORF4L2	RPL21	3.53412
24	RPS17	RPL19	TMSB10	RPS12	RPL31	RPS13	RPL23A	CD63	RPS15	3.51283
25	RPL6	RPL6	RPS15A	RPS21	RPS4X	RPS15A	RPS4X	PTGES3	RPL6	3.48745
26	RPL35	RPS17	RPS24	RPL32	RPS15A	RPS21	RPL30	CLTC	RPL41	3.45287
27	MYL6	RPL38	RPS12	ACTG1	RPS11	RPS24	RPS11	HNRPK	RPS24	3.41768
28	CD63	RPL11	RPS29	RPS15	RPS24	UBB	TPT1	SRP14	RPS17	3.4085
29	FAU	RPS25	ACTG1	HNRPA1	RPL30	RPL24	RPS29	HNRPA2B1	RPL23A	3.40487
30	MRFAP1	EIF4A2	RPS15	RPL27	RPS27A	RPL5	RPS15A	TOMM7	RPL32	3.40322
31	ATP5A1	RPL14	RPL5	NACA	RPS21	RPL32	TMSB10	GABARAP	RPS4X	3.37032
32	USMG5	EIF3S6IP	UBB	RPLP2	RPL5	CALM2	RPS13	ATP5H	CLTC	3.35249
33	PARK7	DDX5	RPL32	RPL6	RPS29	H3F3A	RPL5	YWHAG	CD63	3.3488
34	HNRPK	FAU	EEF1G	RPS17	RPS12	RPL17	RPL24	CCNI	RPS27A	3.32615
35	SRP14	HMGN2	RPLP2	RPL38	RPL24	RPL19	RPL32	C14orf166	RPS12	3.32441
36	DYNLL1	LAPTM4A	HNRPA1	RPL35	RPS15	EEF1G	RPS15	C2orf25	RPS15A	3.31746
37	SLC25A3	CLTC	RPL19	CCDC72	RPL17	RPS17	RPS17	CCT8	RPL37A	3.30168
38	ATP5F1	SRP14	H3F3A	MYL6	NACA	K-ALPHA-1	NACA	CNBP	RPL10A	3.29703
39	GABARAP	USMG5	RPL6	RPL14	RPL19	MYL6	HNRPA1	MORF4L1	EEF1G	3.2952
40	MTCH1	GABARAP	RPS17	RPS25	RPL38	RPS25	RPL38	HSPC152	CCDC72	3.29406
41	C14orf166	PTGES3	RPL35	UBA52	RPL32	TUBA6	RPL19	TXNL1	RPS21	3.28982
42	PPP1CC	ATP5F1	RPL15	FAU	RPL6	FAU	RPL6	RAP1B	RPL5	3.2742
43	SEPT7	HNRPK	RPL11	CLTC	RPS17	UBA52	MYL6	ATP5J	RPS3A	3.26811
44	RAP1B	ATP5H	K-ALPHA-1	PTGES3	CALM2	CLTC	K-ALPHA-1	STRAP	DYNLL1	3.26322
45	CAPZA1	EIF3S5	MYL6	SRP14	CD63	MORF4L2	CD63	MTPN	RPS27	3.26123
46	NDUFB5	MTCH1	RPS8	DYNLL1	H3F3A	LAPTM4A	MORF4L2	AP3S1	H3F3A	3.25283
47	TXNL1	HNRPA2B1	CCDC72	PARK7	LAPTM4A	USMG5	ATP5A1	DYNLRB1	ACTG1	3.24461
48	HADHB	PTTG1IP	TUBA6	ATP5F1	MRFAP1	JTB	MRFAP1	HADHB	FAU	3.24325
49	C2orf28	COX4I1	EIF4A2	NDUFB4	CLTC	SRP14	LAPTM4A	COPB1	C14orf166	3.23776
50	PSMC1	DYNLL1	USMG5	C11orf10	HMGN2	COX4I1	USMG5	C2orf28	C2orf25	3.22597
51	COX7A2L	ATP5C1	PTGES3	C14orf166	MORF4L2	SEC61B	PTGES3	ANAPC13	HNRPA2B1	3.22302
52	RBMX	PSMA6	DDX5	BAT1	SRP14	SSR2	CLTC	EIF2A	RPL19	3.21878
53	SFRS4	CLIC1	SLC25A3	CNBP	GABARAP	NDUFB1	DYNLL1	KHDRBS1	MYL6	3.21141
54	RNF20	C14orf166	COX6C	TXNL1	SEPT7	AP3S1	PARK7	GPBP1	TUBA6	3.19514
55	RPL37A	XRCC6	MRFAP1	UBE2E1	RAP1B	PSMC1	ATP5F1	TAF7	UBA52	3.18944
56	RPL41	DYNLRB1	COX4I1	XRCC6	PPP1CC	POLR2B	ATP5C1	TTRAP	MTPN	3.18807
57	RPS3A	TXNL1	TOMM7	SEP15	JTB	RBMX	CHCHD2	NOL7	RPL14	3.18106
58	RPS20	VDAC2	PARK7	SEPT7	MTPN	HSPC148	ATP5H	MRPL32	PTGES3	3.17761
59	RPL39	CNIH	EIF3S5	MTPN	SNRPG	SNW1	SNRPG	KIAA1191	RPL35	3.1671
60	RPS18	VPS26A	ATP5H	CAPZA1	CCT8	RWDD1	SDCBP	SELK	RAP1B	3.16593
61	RPL23A	NDUFB5	PSMA6	RAP1B	C14orf166	SUMO4	CCNI	ACTR10	GABARAP	3.15439
62	RPL10A	EIF3S12	HNRPA2B1	NDUFB5	XRCC6	SS18L2	TBCA	PREI3	PARK7	3.15388
63	RPLP1	ASCC3L1	NDUFB4	TNFSF5IP1	TIMM8B	RPS18	C14orf166	PUM2	PSMC1	3.14909
64	RPS4X	PSMD6	YWHAG	NDUFA12	GLG1	TPT1	NDUFB1	USP7	ATP5A1	3.13903
65	RPL34	ACTR10	PPP1CC	ATXN10	PITPNB	TMSB10	ATF4	SNW1	USMG5	3.13156
66	RPS15A	BCAS2	ACTR3	AP3S1	PWP1	RPL34	RAP1B	NIPA2	RPS25	3.12306
67	RPS12	SNW1	NCOA4	DYNC1I2	RPL26L1	ACTG1	CAPZA1	RWDD1	EIF4A2	3.10513
68	ACTG1	RPL37A	DYNLT1	TFG	POLR2B	RPS12	ADAR	YTHDF1	YWHAG	3.1049
69	H3F3A	RPS3A	GNG5	POLR2B	APPBP1	RPS27A	SEPT7	RNF4	SEPT7	3.09469
70	RPL5	RPS20	GABARAP	PSMC1	KHDRBS1	RPLP2	TNFSF5IP1	RBM16	XRCC6	3.08266
71	RPL17	RPS27	ATF4	COX7A2L	SFRS4	RPL36A	XRCC6	COPS4	ATP5F1	3.0734
72	RPLP2	RPL10A	SPCS1	METTL5	WDR45L	NACA	TCEA1	SUMO4	RPLP2	3.07282
73	RPL21	RPS18	C14orf166	RBMX	EIF3S2	RPL8	SFRS7	PRKRA	RPL36A	3.05278
74	UBC	RPL23A	CAPZA1	BIRC2	SNW1	RPL6	DYNLRB1	ZNHIT3	RPS18	3.03179
75	EEF1G	RPL34	C11orf10	KIAA0174	BCAS2	RPL15	EIF4H	C9orf80	RPL34	3.01662
76	RPL12	RPL31	CNBP	PSMC6	EXOC1	RPL4	ISCU	RAF1	DDX5	3.01196
77	RPL15	RPL5	MTCH1	PUM1	PUM2	RPL35	AP3S1	SCFD1	RPL17	3.00707
78	RPL11	RPS15A	RAP1B	ZMPSTE24	YTHDF1	RPS7	TFG	CCDC131	PPP1CC	3.00262
79	RPL4	RPS15	C2orf25	SKP1A	OFD1	EEF2	TIMM8B	AQR	CAPZA1	2.99124
80	GNB2L1	UBB	NDUFB1	GPBP1	VPS52	RPS8	HADHB	C19orf50	EIF3S5	2.98975
81	RPS8	RPS21	ATP5J	PITPNB	MFAP1	CD63	DYNC1I2	RPS20	K-ALPHA-1	2.98519
82	RPL14	RPL32	XRCC6	HSPC148	CCDC90B	RPL14	MRPS24	RPL41	TXNL1	2.98062
83	CCDC72	RPL17	SEPT7	KIAA1191	FBXL12	EIF3S6IP	MAT2B	RPS27	PSMD6	2.97813
84	K-ALPHA-1	RPS6	NDUFB5	MRPL32	CCDC131	EEF1B2	METTL5	RPL10A	SNRPG	2.97045
85	RPS25	RPL36A	XPO1	NDUFB6	MAML1	HMGN2	ANAPC13	RPS4X	AP3S1	2.9573
86	MORF4L2	RPLP2	MTPN	ACTR10	B2M	ATP5A1	COX7A2L	RPL31	TNFSF5IP1	2.95446
87	TUBA6	UBC	TNFSF5IP1	RPL26L1	UBC	MRFAP1	POLR2B	RPL23A	ATP5H	2.95265
88	EIF4A2	RPL8	LASP1	TTRAP	ACTG1	EIF3S6	PSMC1	RPS11	MTCH1	2.9505
89	DDX5	H3F3A	SFRS7	GORASP2	RPL36A	COX6C	RBMX	RPL9	CCNI	2.94858
90	HMGN2	RPL35	AP3S1	SFRS4	RPLP2	PARK7	EIF1B	TPT1	CCT8	2.94723
91	EIF3S6IP	RPL4	CYFIP1	BCAS2	EEF2	SLC25A3	PSMD6	RPS24	POLR2B	2.94289
92	EEF1B2	RPS5	STARD7	USP7	RPS16	RPL26	KIAA0174	RPS15A	SNW1	2.93773
93	MRLC2	RPS8	KCMF1	SNW1	RPS25	ATP5F1	TAF7	RPS12	SFRS4	2.93736
94	RTN4	CCDC72	ASCC3L1	PUM2	RPL35	DYNLL1	PITPNB	TMSB10	PUM2	2.93536
95	TOMM7	ATP5A1	PSMC1	AARS	RPL4	YWHAG	MRPL32	ACTG1	TPT1	2.93147
96	PTGES3	UBA52	C2orf28	C22orf28	MYL6	EIF3S5	GPBP1	RPL5	CNBP	2.92035
97	SOD1	TOMM7	KIAA0174	YTHDF1	RPL12	HNRPA2B1	KHDRBS1	RPS29	TOMM7	2.91682
98	NDUFB4	CD63	PSMD6	MAEA	RPL15	GABARAP	SKP1A	RPS27A	DYNLRB1	2.90949
99	SNRPD2	PARK7	HBXIP	HIAT1	RPS7	SNRPG	OSBPL9	RPS21	VPS26A	2.90686
100	PSMA6	EIF3S6	PITPNB	DNTTIP2	EIF4A2	NCOA4	ZFAND5	RPL32	ANAPC13	2.90283
101	PTTG1IP	K-ALPHA-1	COX7A2L	EXOC1	RPL23	DYNLT1	NDUFB3	EEF1G	RBMX	2.90103
102	HNRPA2B1	YWHAQ	C19orf43	SYF2	RPL14	CCNI	RPL26L1	RPS15	KIAA0174	2.8927
103	YWHAG	COX6C	ZMPSTE24	COPS4	EIF3S6IP	MTCH1	PWP1	RPLP2	RPL4	2.8924
104	EIF3S5	CCNI	ACTR10	RBM16	RPL35A	NDUFAB1	RBPSUH	RPL21	UBE4A	2.8903
105	CCNI	NDUFB4	RPL26L1	CNOT2	TOMM7	ATP5C1	NDUFS2	RPL19	HMGN2	2.88809
106	NCOA4	SLC25A3	SFRS4	DPP8	UBA52	NDUFS5	YTHDF2	UBC	TMSB10	2.88773
107	COX4I1	ATP5E	UBE4A	CCDC90B	EEF1B2	ATF4	PUM2	RPL36A	DYNC1I2	2.88426
108	RPL36AL	MRLC2	PUM2	C1orf52	DDX5	C11orf10	SARS	RPS17	GPBP1	2.88329
109	SNRPG	TUBA6	TRIP12	MAML1	CCDC72	PPP1CC	UBE4A	RPL35	RPL26L1	2.88141
110	ATF4	CNBP	FAM35A	SCFD1	FAU	RAP1B	SRP68	MYL6	RPS8	2.87755
111	SEC61B	RPL36AL	RWDD1	CCDC131	TUBA6	ARPC3	SFRS4	RPS25	EIF3S6	2.85958
112	CLIC1	SNRPD2	COMMD3	TBK1	RPL26	CAPZA1	GOLGB1	TUBA6	COX7A2L	2.85827
113	SPCS1	PHB2	CTCF	ZZZ3	EIF3S6	C14orf166	COMMD3	ATP5A1	UBC	2.85041
114	CNBP	ATP5G2	TSEN34	RPL37A	NCOA4	SEPT7	BUD31	EIF3S6	SLC25A3	2.84204
115	CCT8	NDUFB1	RNF20	RPS3A	PTGES3	XRCC6	NIPA2	USMG5	RPL15	2.83983
116	NCL	DYNLT1	MAML1	RPS20	PARK7	ATP5J2	C22orf28	DYNLL1	MRPL32	2.83585
117	PFDN5	COX7B	RAF1	RPL41	DYNLL1	C2orf25	ZUBR1	PARK7	NDUFB4	2.83554
118	TINP1	YWHAG	DUSP11	RPS27	PABPC3	ADAR	NRD1	COX6C	PITPNB	2.83483
119	HSPC152	NDUFAB1	RPL37A	RPL10A	YWHAG	PSMC2	SUMO4	SLC25A3	COX4I1	2.8329
120	PSMC2	NDUFS5	RPS3A	RPS18	TMEM59	CAP1	GOLGA4	ATP5F1	SEP15	2.83202
121	XRCC6	ATP5B	RPL41	RPS4X	EIF3S5	CCT8	VPS52	YWHAQ	RPL11	2.81483
122	C2orf25	PPP1CC	RPS27	RPL34	PHB2	MTPN	RBM16	NDUFB4	UBE2E1	2.8132
123	ATP5J	UQCRH	RPS18	RPL37	EIF3S3	SEP15	TSEN34	EIF3S5	HADHB	2.80967
124	MTPN	SSR2	RPL10A	RPS24	TINP1	MORF4L1	KIAA1267	SDCBP	PSMC2	2.80799
125	NARS	UBE2E1	RPL23A	RPS15A	MTCH1	SFRS7	BLOC1S1	PTTG1IP	TIMM8B	2.80741
126	SEC31A	SNRPG	B2M	RPL5	YWHAQ	TM9SF2	PRPSAP1	SNRPG	EEF1B2	2.80649
127	CYFIP1	CCT8	RPS21	H3F3A	PSMA6	TCEA1	MFAP1	TBCA	SFRS7	2.80531
128	XPO1	C14orf2	RPS4X	RPL17	HNRPA2B1	TXNL1	NCOA6	NDUFAB1	TCEA1	2.80421
129	SEP15	PSMB1	RPL34	RPL18A	PPT1	ISCU	CTCF	RTN4	NDUFB5	2.80113
130	UBE2E1	NARS	RPS27A	EEF1G	SEC61B	C14orf4	FLJ12529	C11orf10	EIF3S6IP	2.79975
131	TNFSF5IP1	PPT1	RPL36A	RPL19	CDK2AP1	DYNLRB1	DUSP11	PPP1CC	BCAS2	2.79974
132	ISCU	SEC31A	RPL21	RPL21	C2orf25	TNFSF5IP1	ZCCHC8	MTCH1	HSPC148	2.79649
133	NDUFA12	COX6B1	RPL13	RPL15	SEP15	SFRS2	MAML1	CCT4	ATF4	2.79281
134	HEXB	RAP1B	HLA-A	RPL36A	HSPC152	VPS26A	TMEM60	SPCS1	PSMA6	2.789
135	VPS26A	ATP5J	RPL17	RPL12	PSMC2	MRPS24	RAF1	XPO1	MAML1	2.78257
136	SFRS7	TCEA1	RPL8	RPL4	ACTR3	DYNC1I2	DMTF1	VDAC2	RBM16	2.77219
137	DYNLRB1	PSMC2	RPL12	RPS7	CYFIP1	TIMM8B	ZNHIT3	TINP1	CNIH	2.77114
138	DYNC1I2	CYFIP1	UBC	UBC	RPL7	SEC11A	CCDC131	GNG5	RWDD1	2.77085
139	CNIH	SEPT7	RPS7	RPL11	HEXB	ANAPC13	PMS2L5	MRPL3	RPS7	2.77013
140	ATXN10	ATXN10	RPS16	RPS8	CAP1	HADHB	MGC40405	PSMB1	KHDRBS1	2.77003
141	C11orf58	HADHB	RPS5	RPS16	GNG5	QARS	XPO6	XRCC6	ACTR10	2.76564
142	QARS	MTPN	GNB2L1	RPS5	PSMB1	C1orf151	NXF1	SFRS7	ATP5J	2.76424
143	SEC11A	CAPZA1	RPL4	RPL29	EIF3S7	MAT2B	FLJ11021	SEPT7	C11orf10	2.75306
144	ANAPC13	GNG5	EEF2	K-ALPHA-1	TM9SF2	KIAA0174	ZNF384	UBE2E1	ATP5C1	2.74691
145	ASCC3L1	PSMA4	LDHA	EIF4A2	VPS26A	C6orf51	AQR	CAPZA1	UBB	2.7435
146	TIMM8B	NDUFA12	RPL14	EIF3S6IP	TXNL1	SELK	C19orf50	SF3B14	CYFIP1	2.7311
147	STARD7	PSMA2	EEF1B2	HSPA8	XPO1	YPEL5	HSD17B7	SEP15	SUMO4	2.73072
148	HNRPM	C11orf58	RPS25	TUBA6	STRAP	EDF1	LASS5	TCEA1	YTHDF1	2.72717
149	EIF2A	YPEL5	RPL35A	EEF1B2	DYNC1I2	COX7A2L	NUDCD3	CYFIP1	SKP1A	2.72677
150	METTL5	TNFSF5IP1	RPL23	CD63	TNFSF5IP1	C3orf10	ZBTB11	SEC11A	C2orf28	2.72332
151	KIAA0174	STRAP	ATP5E	ATP5E	EIF4H	GARS	HDAC3	MDH1	BIRC2	2.72332
152	POLR2B	KRTCAP2	FAU	DDX5	RAB13	PITPNB	TBC1D9B	NDUFB5	TFG	2.71709
153	C2orf30	C2orf28	EIF3S6IP	EIF3S6	SEC11A	BTBD1	CLP1	PSMC2	RPL12	2.71689
154	BIRC2	DYNC1I2	ATP5A1	LAPTM4A	RNF13	UBE2D3	ATXN2	SFRS5	METTL5	2.71599
155	PSMD6	UBE1	EIF3S6	USMG5	TCEA1	PSMD6	RPS18	TNFSF5IP1	GNG5	2.71178
156	MAT2B	C3orf10	HMGN2	COX6C	UBE2E1	ALG5	RPS21	NDUFA12	YWHAQ	2.7097
157	HBXIP	TIMM8B	MRLC2	SNRPD2	CNIH	C5orf15	RPL34	PSMA2	XPO1	2.70808
158	BTBD1	SKP1A	ARPC2	SLC25A3	ADAR	UROD	RPS24	CNIH	STRAP	2.70665
159	GPBP1	AP3S1	ATP5F1	CDK2AP1	SKP1A	GORASP2	RPS27A	SFRS2	NDUFAB1	2.70421
160	COPS2	TFG	CLIC1	EIF3S3	ATXN10	SRP68	RPS12	PSMB4	ADAR	2.70237
161	PSMC6	KIAA0174	SNRPD2	TOMM7	BIRC2	CDK5RAP3	ACTG1	VPS26A	CCDC131	2.70228
162	YPEL5	OSBPL9	ATP5C1	EIF3S5	C11orf58	KHDRBS1	RPL17	ATXN10	NCOA4	2.70177
163	PITPNB	ERGIC3	NDUFAB1	NDUFS5	KIAA0174	NDUFB3	RPL36A	SSBP1	C11orf58	2.69802
164	ACTR10	PSMC1	EIF3S3	LRRFIP1	TFG	C11orf59	EEF1G	DYNC1I2	BTBD1	2.69461
165	NDUFB6	LMBRD1	UQCRB	YWHAQ	RBBP7	SARS	RPL12	EIF4H	ASCC3L1	2.68934
166	TOP2B	BIRC2	SDCBP	ATP5H	ASCC3L1	UBE4A	UBC	HNRPM	EIF4H	2.68807
167	SELK	NDUFB6	JTB	SOD1	UROD	EIF3S2	RPS7	SPCS2	HSPC152	2.68597
168	C19orf53	RBX1	TMEM59	GABARAP	PDCD10	MRPL32	RPL4	CCNC	JTB	2.68521
169	ALG5	STARD7	NDUFA4	SNRPG	KARS	SFRS4	RPL35	EIF3S12	SPCS1	2.68513
170	C5orf15	BTBD1	PTTG1IP	CCNI	METTL5	SKP1A	RPS8	PSMB7	USP7	2.68104
171	UROD	PSMC6	SNRPG	COX4I1	SFRS7	RPL26L1	EIF4A2	C11orf58	MFAP1	2.67722
172	VBP1	POLR2B	YWHAQ	MTCH1	TRIM44	PUM2	RPS25	XRCC5	SELK	2.67534
173	LRRC47	HSPC148	COX6B1	RPL36AL	OSBPL9	YTHDF1	RPL14	PCBP1	NDUFB1	2.67361
174	HSPC148	NOL7	RPL36AL	CCT4	PSMA4	NIPA2	RPL23	ISCU	ATXN10	2.67159
175	MRPL32	PSMB2	ATP5J2	NDUFAB1	SFRS2	KIAA1012	UBA52	ASCC3L1	EXOC1	2.66972
176	RPL26L1	FUNDC2	NPTN	SPCS1	ALG5	BCAS2	EEF1B2	COPB2	SRP9	2.66603
177	TRIP12	ARMCX6	VDAC2	CCT8	BTBD1	USP7	FAU	C3orf10	MAT2B	2.66146
178	EIF3S2	EIF4A3	SEC61B	PPP1CC	HSPC148	GOLGB1	ATP5E	MRPS24	NDUFB3	2.65924
179	FUNDC2	DCTN3	CCT4	COX6B1	UBE2E3	C22orf28	HMGN2	NDUFS6	SRP68	2.65891
180	YTHDF2	UFD1L	TBCA	TINP1	GOLPH3	NDUFA10	SRP9	RAB13	VDAC2	2.65785
181	USP7	RRAGA	TALDO1	PFDN5	ERGIC3	NRD1	EIF3S6	TFG	SARS	2.65563
182	SARS	PUM1	TINP1	NARS	MRPL32	DCTN3	SLC25A3	U2AF1	PSMB1	2.65386
183	NDUFB3	TRIP12	CCT8	ATF4	RBMX	SRP19	EIF3S3	YME1L1	TBCA	2.65361
184	RWDD1	HBP1	PSMB1	ATP5J	UBE2D3	UBQLN2	ARPC2	PSMA1	SSR2	2.64756
185	SRP68	PSMD14	ARPC3	XPO1	DDX1	BLOC1S2	JTB	POLR2B	VPS52	2.6459
186	SNW1	SACM1L	CCNI	TXNDC5	RBM39	TMEM126A	NDUFB4	NOP5/NOP58	NDUFB6	2.64385
187	UBE4A	KCMF1	NDUFA12	SF3B14	PJA2	BUD31	SOD1	PSMC1	SNRPD2	2.6375
188	KIAA1012	C19orf53	NARS	XKR5	RBPSUH	MRPL18	PSMA6	UGP2	TAF7	2.63683
189	BCAS2	KIAA1012	HEXB	ARPC3	GUSB	NDUFA3	EIF3S5	KIAA0174	EEF2	2.63669
190	PUM2	UBQLN2	CAP1	STRAP	UBE4A	FAM35A	LRRFIP1	TMEM14C	TINP1	2.63079
191	TCF12	PUM2	PSMC2	NDUFC1	ECOP	NDUFB2	YWHAQ	CSNK2B	MRPS24	2.62816
192	C22orf28	SARS	PSMA2	ADAR	NDUFS2	EXOC1	HNRPA2B1	RBMX	PWP1	2.62646
193	THOC7	USP7	SF3B14	IARS	USP14	SACM1L	ATP5B	ADNP	PSMA2	2.62578
194	UBQLN2	PSMD2	SSR2	APEX1	SARS	DIABLO	NDUFAB1	MAT2B	NOL7	2.62186
195	BTF3L4	IARS2	SEP15	GPX4	ADNP	GOLGA5	TMEM59	METTL5	KIAA1191	2.62026
196	GOLGA4	CBX1	MDH1	PSMB1	KCMF1	FAM108A1	NDUFA4	RBM39	SEC61B	2.62014
197	ANKRD13A	SFRS4	CNIH	PSMC2	PSMD2	DNAJA3	GABARAP	COPS2	CTCF	2.61864
198	NRD1	NDUFB3	ATP6V0E1	QARS	KIAA1012	KIAA1267	CNBP	PSMC6	SDCBP	2.61837
199	ZUBR1	TMEM126A	ATP2A2	TCEA1	COMMD3	RBM4	COX4I1	BIRC2	RPS5	2.61761
200	GTF2A2	CLNS1A	NOLA3	SFRS7	SRP68	MRPS14	CCT4	PMPCB	C22orf28	2.61636
201	VPS52	NAT5	DYNLRB1	TIMM8B	AARS	C19orf10	PPP1CC	COX7A2L	SEC11A	2.61431
202	SMNDC1	SAPS3	PFDN5	VPS26A	SEC24B	USP3	XPO1	PSMD6	PSMC6	2.61217
203	DNTTIP2	RPL26L1	ATP6V1G1	KRTCAP2	RWDD1	GOLGA4	NCOA4	HBXIP	ARPC3	2.60949
204	COPS4	PSMD11	TXNL1	SEC31A	RRAGC	VPS52	SPCS1	C5orf15	ATP5E	2.60689
205	RNF4	DRG1	C1orf151	SSBP1	CBX1	CTR9	VDAC2	USP14	TSEN34	2.59319
206	EXOC1	COPS4	TCEA1	DYNLRB1	GOLGB1	FAM32A	DYNLT1	C19orf43	AQR	2.59314
207	VPS4B	YTHDF1	SFRS5	EIF4H	SYF2	RBM16	DNAJA1	C15orf15	NARS	2.59067
208	SUMO4	POP4	MRPS24	C11orf58	EIF4A3	RNF20	CCT8	EIF1B	DUSP11	2.58813
209	MLH1	RBM16	UBE2E1	PSMA2	NFU1	CRTC3	NDUFB5	STARD7	ISCU	2.58575
210	RBM16	MAEA	STUB1	CNIH	DRG1	NOP17	GNG5	SDHD	HNRPM	2.58509
211	CRTC3	SYF2	KRTCAP2	C1orf151	HEXA	MFAP1	ACTR3	KCMF1	TMEM60	2.58327
212	MAEA	PRR13	KARS	RAB13	H2AFV	TSEN34	HSPC152	DDX47	CAP1	2.58307
213	FAM32A	EXOC1	PDCD10	HADHB	YIPF6	C17orf79	SF3B14	NISCH	ZNHIT3	2.58173
214	IK	MFAP1	EIF4H	PSMB7	FAM108A1	DPP8	SEC61B	DDX1	C3orf10	2.5812
215	SYF2	NDUFA9	PSMB7	MRPS24	UBQLN2	MLH1	UBE2E1	UBE2D3	FBXL12	2.57976
216	NOP17	DPP8	ADAR	COPB1	POP4	C1orf52	SSR2	SKP1A	HBXIP	2.57848
217	DPP8	BUD31	ISCU	C2orf28	IK	SMAP1	ATP5J	EIF2AK1	CCT4	2.57768
218	COMMD1	FBXO7	PSMA4	HNRPM	SPPL2A	SLC30A9	TXNDC5	PPP2CA	DPP8	2.57766
219	MFAP1	ZNHIT3	PPT1	PCBP1	GORASP2	CUEDC2	ATP6V1G1	NDUFB6	DYNLT1	2.57556
220	CTCF	FAM32A	DYNC1I2	EDF1	CLNS1A	SHOC2	STRAP	BTBD1	OSBPL9	2.57427
221	ASNSD1	C14orf11	EIF2A	TOP2B	VPS4B	ZNHIT3	ARPC3	PUM1	RPL23	2.57287
222	SCFD1	LEMD3	TIMM8B	HBXIP	ZMAT2	HNRPH3	NARS	HSPC148	EIF2A	2.57225
223	SS18L2	MGC16169	METTL5	ISCU	EFTUD2	BLOC1S1	GLO1	ZFAND5	RNF20	2.57178
224	NCOA6	CTCF	VAMP8	STARD7	NUB1	ZCCHC8	MORF4L1	PITPNB	GORASP2	2.57035
225	MAML1	NCOA6	DNAPTP6	MAT2B	CRTC3	NCOA6	CREG1	TRIM44	NRD1	2.56821
226	NGLY1	THOC1	TMEM4	COPS2	WIPF2	TRIAP1	PSMC2	CDK5RAP3	COPS4	2.56677
227	TRIAP1	LARP7	SPCS2	TSPYL1	DIABLO	NGLY1	SEP15	CLNS1A	C1orf151	2.56645
228	C1orf142	MAML1	PSMD14	TMEM14C	DPP8	TMEM60	ARL6IP1	KLHDC2	COX6C	2.56545
229	FLJ12529	FBXL12	MAT2B	C19orf56	DNTTIP2	TMEM29	MDH1	ZMPSTE24	RPL36AL	2.564
230	GTF2B	TMEM60	COPB1	EIF2A	PREI3	XPO6	SSBP1	TRIP12	KRTCAP2	2.55991
231	C1orf52	TRIAP1	VPS29	KCMF1	PPP2R5E	MAML1	IARS	PWP1	PTTG1IP	2.55871
232	C4orf27	TBC1D15	TFG	ADNP	KIAA1267	CCDC55	QARS	RNF11	GOLGA4	2.55755
233	TMEM60	DUSP11	ANAPC13	KHDRBS1	NRD1	ZBTB8OS	SEC31A	RPL26L1	KCMF1	2.55536
234	XPO6	PPP1R8	HADHB	C5orf15	PSMD7	CCDC131	CNIH	LRRC47	RPS16	2.55429
235	PMS2L5	MGC14327	EDF1	DDX1	BLOC1S1	TBK1	KRTCAP2	PSMC5	EIF3S3	2.5531
236	USP4	ABCF1	PCBP1	IER3IP1	FAM32A	FLJ20254	SFRS5	TCERG1	C1orf52	2.54887
237	MGC4268	PANK2	COPB2	EIF2AK1	TMEM29	FBXL12	CYFIP1	NDUFA10	CLIC1	2.54553
238	FBXL12	RPL41	GOLPH3	FKBP3	RBM16	C1orf142	GPX4	UBE4A	EIF3S2	2.53824
239	CCDC131	TPT1	ATXN10	YTHDF2	PPP2R2A	MGC4268	PSMA2	SFRS4	MORF4L1	2.53614
240	LARP7	RPL18A	C11orf58	NOL7	SHOC2	PMS2L5	NOLA3	SRP68	FAM32A	2.53392
241	DUSP11	RPL13	HNRPM	BTBD1	SUMO4	LARP7	NPIP	GORASP2	PUM1	2.53085
242	HARS	RPL12	APPBP1	UXT	USP3	AQR	RAB13	ETF1	DNTTIP2	2.53022
243	AQR	EEF2	NOL7	VBP1	ZCCHC8	HELZ	CAP1	NDUFS2	SFRS2	2.52718
244	BFAR	RPL3	RBMX	VPS29	NOP17	C19orf50	ASCC3L1	AARS	SEC31A	2.52581
245	FLJ11021	RPL15	CSNK2B	PRPF8	TSEN34	KIAA2013	COPB2	GTF2A2	RAF1	2.52451
246	RNF111	GNB2L1	SEC11A	ANP32B	RTCD1	CCDC115	SFRS2	NDUFB3	RAB13	2.52293
247	BTAF1	RPS16	DDX1	SELK	CTCF	MTR	PCBP1	FUNDC2	PREI3	2.52231
248	LASS5	RPS7	TMEM14C	TAF7	FLJ12529	FLJ11021	C11orf58	DRG1	QARS	2.52152
249	TBC1D15	MYL6	UBL5	EIF1B	SMARCC2	C1orf212	C1orf151	PPP2R5E	DRG1	2.52145
250	TRIP4	RPL23	YME1L1	NDUFA5	TMEM60	LASS5	CDIPT	FAM35A	NDUFS2	2.52113
251	QRICH1	SRP9	LRP10	SAE2	CCNH	SCAMP2	UBXD4	EFTUD2	NDUFS5	2.52071
252	HDAC3	EEF1D	SELK	SDHD	PSMD12	CHD8	C3orf10	BCAS2	PMS2L5	2.51955
253	RPP30	EEF1B2	EIF4A3	MRPL20	MLH1	UTP14C	UGP2	TXNDC14	AARS	2.51901
254	TIMM9	LRRFIP1	MRPL32	ATF7IP	ZNHIT3	TRIP4	XRCC5	MRPL53	GOLGB1	2.51648
255	ZNF143	SERF2	C2orf30	SERINC1	POGZ	C9orf23	LASP1	MRPL18	FUNDC2	2.51433
256	RPS27	UQCRB	BTBD1	TRIM44	TMEM41B	TBC1D15	CNIH4	IMMT	COPS2	2.51369
257	B2M	COX6A1	NDUFB6	CSDE1	THOC1	HDAC3	U2AF1	BXDC5	STARD7	2.51136
258	TPT1	SFRS5	C3orf10	ZC3H15	MRPL45	RPP30	HBXIP	HIAT1	NDUFA12	2.51012
259	TMSB10	JTB	POLR2B	RNF11	CDC123	MBTPS1	LTA4H	RBM4	PSMB7	2.50902
260	RPL19	SEC61B	BIRC2	KLHDC2	CCDC55	HEATR5B	HNRPM	NDUFB2	LARP7	2.50864
261	RPL13	CD81	ENY2	PWP1	SKIV2L2	SLC4A1AP	KARS	ARCN1	FLJ11021	2.50749
262	RPS6	TBCA	EIF1B	PPP2CA	RNF103	WDR73	RBM39	C22orf28	YTHDF2	2.50521
263	RPS16	CHCHD2	COPS2	UBE2D3	RIC8A	TOR1A	GOLPH3	SEC24B	NCOA6	2.50412
264	RPS5	CIRBP	TAF7	TRIP12	BFAR	ZNF410	ADNP	DCTN3	DDX1	2.5039
265	EEF2	ATF4	GLG1	ZFAND5	TRIAP1	ARAF	PSMD14	NDUFA9	ACTR3	2.50149
266	RPS7	EIF3S3	LMBRD1	CLSTN1	PHF10	CLP1	BIRC2	C15orf24	C19orf50	2.49936
267	RPL35A	SLC25A5	PSMD2	EIF3S2	C4orf27	FLJ20487	PSMD2	SACM1L	UBE2D3	2.49845
268	RPL23	SPCS1	KIAA0528	OSBPL9	PMS2L5	C20orf4	CS	SEC13	SYF2	2.49691
269	RPLP0	C2orf25	NDUFA2	KIAA0528	CHCHD8	PRPF18	KIAA0907	DNTTIP2	KIAA1012	2.49691
270	SRP9	C11orf10	NDUFB3	SRP68	FLJ14668	SART1	ANP32B	C2orf17	SFRS5	2.49668
271	ATP5E	PCBP2	HSPC148	CLNS1A	ABCE1	TLK2	NOL7	CAMLG	RTN4	2.49489
272	CLTC	ARPC2	MYD88	SUCLG1	DUSP11	NUP214	COPS2	C17orf79	DCTN3	2.4942
273	EIF3S6	ATP5J2	RNF149	KIAA1012	LARP7	MUS81	EIF4A3	EXOC1	TRIAP1	2.49128
274	RPL26	NDUFB9	UBE2E3	ETF1	GTF2B	ZNF143	FAM96A	DCTN2	ZMPSTE24	2.48887
275	LRRFIP1	TALDO1	RNF13	LMBRD1	KLHL8	RPL18A	DC2	ZUBR1	LMBRD1	2.48836
276	JTB	PFDN5	SARS	THOC7	C4orf14	RPS16	PSMA1	TOMM70A	FAM35A	2.48443
277	UQCRB	MGC71993	GUSB	NDUFS2	CCDC115	RPS6	HSPC148	SNRP70	TMEM59	2.48315
278	ATP5H	TCEAL4	C19orf53	KRT10	LDOC1L	RPL12	PSMC6	MRFAP1L1	COPB1	2.47897
279	SDCBP	ATP6V0E1	DAP3	DRG1	PMS2L3	RPL11	VPS29	SLTM	NIPA2	2.47762
280	NDUFAB1	NCL	THOC7	FUNDC2	NGLY1	RPS5	ATF7IP	FAM32A	TBC1D15	2.4775
281	ATP5C1	COX5A	NDUFS2	NDUFB3	C1orf52	EIF4A2	BTBD1	MAEA	TRIP12	2.47229
282	TMEM66	SEP15	SH3GLB1	SARS	SCAMP2	RPL23	C15orf15	BUD31	UBQLN2	2.46991
283	NDUFA4	C14orf4	ZFAND5	PREI3	PLRG1	RPS26	EIF2AK1	FNBP4	RNF4	2.46918
284	TMEM59	HSPC152	KHDRBS1	RBM4	TBK1	DDX5	BRI3	ANKHD1	MRPL18	2.46875
285	DYNLT1	COX8A	GORASP2	NAT5	ARHGEF18	PABPC3	KIAA1191	DIABLO	BUD31	2.4687
286	PCBP2	C12orf57	IFNGR2	RAC1	MGC40405	CCDC72	APPBP1	NRD1	FLJ12529	2.46802
287	TBCA	SERINC1	NIPA2	MASA	TBC1D15	HSPA8	PUM1	PRPSAP1	PCBP1	2.46294
288	COX7B	EIF3S7	TXNDC12	PPP2R5E	RNF34	ATP5E	FKBP3	ABCE1	SF3B14	2.46039
289	NDUFS5	C1orf151	AARS	TCERG1	TRIP4	SRP9	LMBRD1	DNAJA3	KIAA1267	2.45579
290	NPTN	COPB1	PWP1	ARCN1	DHX29	EEF1D	NDUFB6	NDUFS4	C5orf15	2.45546
291	SSR2	NDUFA13	EFTUD2	MRPS35	C20orf116	RPL13A	LSM3	ASNSD1	C19orf43	2.45427
292	GPX4	TXNDC5	KIAA1191	FAM35A	NUDCD3	TOMM7	C6orf49	TM2D3	GNB2L1	2.45393
293	ATP5G2	ARPC3	LRRC47	NDUFB2	RNASEN	PTGES3	GARS	CCDC50	RBM4	2.45097
294	C11orf10	CCT4	C22orf28	NDUFA9	C19orf50	MRLC2	ACTR10	GOLGA4	DIABLO	2.44998
295	ADAR	DNAJA1	PUM1	TOMM70A	FLJ11021	PSMA6	FDPS	SHOC2	RBPSUH	2.44893
296	NDUFB1	SEPW1	NDUFB2	RNF4	FAM33A	HIF1A	SELK	MFAP1	MRLC2	2.44803
297	ATP5B	HMGN3	REEP5	PSMB6	SEC24C	SERF2	FUNDC2	HNRPH3	GOLPH3	2.44797
298	ATP5J2	ANAPC13	PSMC5	RWDD1	LASS5	RTN4	DDB1	MRPL49	PSMA4	2.44748
299	BAT1	GPX4	C11orf59	EFHA1	C1orf142	SDCBP	MRPL36	HMGN4	EDF1	2.44347
300	COX6B1	QARS	SRP68	TSG101	C1orf212	SNRPD2	CLSTN1	ARMC1	GPX4	2.44249
301	CCT4	ACTR3	BXDC5	LSM14A	AQR	EIF4A1	TXNDC14	EIF2B1	SSBP1	2.44118
302	GNG5	MDH1	SNW1	BXDC5	NOLA1	PTTG1IP	C2orf17	C7orf42	RPS6	2.44055
303	ATP6V0E1	CAPNS1	MRPL18	MRPL18	RUSC1	CHCHD2	CHMP5	SNRPC	TBK1	2.44045
304	COX5A	EDF1	YTHDF2	CUEDC2	WDR73	ATP5H	UROD	MARS	UROD	2.43813
305	ARPC3	UQCRFS1	PREI3	SEC24B	ZCCHC3	NDUFB4	GUSB	VPS52	HDAC3	2.43784
306	CREG1	UFC1	ATP6V1E1	FLJ14668	NSMCE2	UQCRB	PREI3	CTCF	KARS	2.43509
307	PSMB1	PRDX3	TMEM126A	TMEM126A	PEX11B	EIF3S3	TOMM70A	TSEN34	EIF1B	2.43445
308	STUB1	XPO1	C15orf24	DCTN2	ZBTB8OS	TMEM59	ECOP	MRPS36	MAEA	2.43365
309	COX8A	NDUFA1	CBX1	ZUBR1	CECR5	SOD1	ETF1	EDD1	CHCHD2	2.43357
310	HERPUD1	HSPE1	DRG1	C15orf24	SUPT5H	YWHAQ	AARS	ST13	COMMD3	2.43064
311	KRTCAP2	MRPS21	PSMB6	SACM1L	KIAA0391	NPTN	MAPK6	PDCL3	RPL8	2.42707
312	VDAC2	SUMO2	VTI1B	CIP29	R3HDM1	PCBP2	NDUFB2	HNRPLL	VPS29	2.42448
313	MORF4L1	SERPINB6	EXOC1	C14orf119	TOR1B	TMEM66	BTF3L4	TAF9	ARPC2	2.42341
314	CAP1	RAB13	DCTN3	SAPS3	RPP30	CLIC1	RAB10	ZMAT2	COPB2	2.42215
315	TCEA1	EIF4H	POP4	NUP54	COG2	NDUFB9	JMJD1A	DDX50	SOD1	2.4221
316	NPIP	MRPS24	KIAA1012	SNRP70	SLC4A1AP	RPL36AL	YTHDF1	RNF34	ALG5	2.42155
317	NDUFA13	NDUFS6	DNTTIP2	PDZD11	WDR3	CNBP	SNW1	TRIAP1	PSMD14	2.4192
318	C14orf4	UBL5	SCOTIN	YIPF6	NUP214	COX7B	SPG21	ZDHHC7	NGLY1	2.41769
319	NDUFC1	ADAR	OSBPL9	PRKRA	CHD8	NDUFA4	USP7	RNF20	BAT1	2.41661
320	MDH1	DEK	MAEA	TMEM126B	UIMC1	TBCA	DCTN3	GTF2B	SEC24B	2.41594
321	EIF3S7	AP2M1	GOLGB1	FAM32A	C4orf8	COX5A	FAM35A	UBE2R2	MGC40405	2.41155
322	IARS	CAP1	GOLGA4	UBQLN2	C17orf71	SPCS1	BCAS2	THOC1	APPBP1	2.41066
323	STRAP	SEC11A	AUP1	NDUFS4	LRRC37B	TEGT	PSMB6	UNC50	ANP32B	2.41054
324	UBE1	SELK	FAM32A	DIABLO	SART1	GNG5	NDUFV2	MAML1	CLP1	2.41043
325	AP3S1	MFSD1	HAX1	SUMO4	CLP1	ATP6V0E1	COMMD7	PIGG	PCBP2	2.40921
326	RAB13	PSMB7	SEC24B	NOL11	ECD	MGC71993	GTF2A2	DPP8	MGC4268	2.40785
327	SSBP1	MRPL32	DCTN2	GNL3	RPL18A	HSPC152	EFTUD2	FLJ12529	TMEM14C	2.4071
328	MFSD1	FKBP3	ANKRD13A	TMEM111	GNB2L1	PSMB1	TMEM126B	C1orf52	C1orf142	2.40708
329	PSMA2	PDCD10	BCAS2	ATAD1	RPS6	VDAC2	MAP2K1IP1	ZCCHC8	ATP5J2	2.40662
330	C1orf151	SETD7	MRPL53	GOLGA4	RPL3	SF3B14	HAX1	COMMD1	PSMD2	2.40646
331	NOLA3	TAF7	ZDHHC7	SYBL1	RPL8	BAT1	DRG1	C4orf27	SS18L2	2.40182
332	CUTA	GOLGB1	FLJ14668	KIAA1267	RPL11	DNAJA1	RWDD1	MGC12966	EIF4A3	2.39792
333	COPB2	PSME1	SYF2	RRAGC	RPS5	NARS	FLJ38973	NCOA6	CRTC3	2.39702
334	PDCD10	PSMA3	NRD1	DNAJA3	RPS8	MDH2	TPRKB	SKIV2L2	VBP1	2.39491
335	PSMB7	SSBP1	TMEM111	LEMD3	RPLP0	GPX4	HBP1	RNASEN	RPL26	2.39435
336	PSMA4	COX7A2L	NFU1	HNRPH3	K-ALPHA-1	TUBB2C	BXDC5	MAP1LC3B	XRCC5	2.39396
337	GOLPH3	TOMM20	USP3	RNF103	RTN4	COX8A	RBM4	SS18L2	PRPSAP1	2.39387
338	ALDH9A1	HBXIP	RNF4	C1orf122	PTTG1IP	TINP1	DNTTIP2	MARCH7	CCDC90B	2.39317
339	SFRS2	EIF3S4	MRPS14	TSEN34	USMG5	NOLA3	MYD88	HARS	NOP17	2.39281
340	EIF4H	VPS29	NOP17	POGZ	TMEM66	KRTCAP2	YY1AP1	NXF1	TRIP4	2.3928
341	CDIPT	CHMP2A	CCDC50	GOLGA5	MRLC2	SFRS5	MRPL18	DMTF1	THOC1	2.39227
342	C3orf10	PSMB3	IK	ANKRD13A	SRP9	MRPS21	SAPS3	BIRC6	BFAR	2.39186
343	EDF1	NDUFA6	VPS52	MFAP1	RPL13A	STRAP	FLJ14668	C2orf33	DNAJA1	2.38834
344	DPM1	TOP2B	VPS24	RNF20	EEF1D	CNIH	DIABLO	CDC26	NDUFB2	2.38774
345	MRPS24	SDHD	PRPSAP1	VPS52	CAPN2	SEC31A	NDUFS4	FBXL12	VPS4B	2.3857
346	TSPYL1	XRCC5	RBM16	VPS4B	ATP5F1	UBE2E1	ASNSD1	ERBB2IP	EFTUD2	2.38524
347	UBL5	NDUFA2	SNRPC	SHOC2	SDCBP	ATP5J	NUP54	UTP6	C15orf24	2.38522
348	APEX1	IER3IP1	HIAT1	STK24	ATP5H	PSMA2	C7orf42	ZCRB1	ASNSD1	2.38393
349	TFG	SMARCE1	SUMO4	VPS24	TBCA	CYFIP1	DNAJA3	ABCF1	SHOC2	2.38353
350	TMEM4	ATF7IP	ASNSD1	NGLY1	ATP5C1	EIF3S12	MRFAP1L1	LARP7	C19orf53	2.38152
351	ECHS1	KLHDC2	SLTM	ZDHHC7	ARPC2	UGP2	TMEM111	DUSP11	LRRFIP1	2.38058
352	CSNK2B	PRPF8	COPS4	C7orf11	PCBP2	ATXN10	IK	REPS1	BXDC5	2.37976
353	RBX1	HNRPM	GOLGA5	TRIAP1	CCNI	EIF4H	WBSCR22	MGC4268	ZCCHC8	2.37971
354	ERGIC3	FBL	ALG2	ASNSD1	NPTN	STUB1	ARMC1	SMARCC2	YPEL5	2.37963
355	TMEM14C	C19orf56	METAP1	THOC1	SERF2	SPCS2	UBE2V2	TMEM60	EIF3S12	2.3795
356	C1orf63	YY1	PARL	GTF2B	PABPC1	PSMA4	NOL11	MGC40405	ADNP	2.37852
357	CS	ANXA7	RBM4	HNRPLL	SNRPD2	C2orf28	YIPF6	TBK1	TMEM126A	2.37808
358	ZMPSTE24	KIAA1191	LEMD3	RAB6IP1	DYNLT1	GOLPH3	RRAGC	CCNH	ZFAND5	2.37732
359	EIF2AK1	COPS2	KIAA1267	TAF9	NDUFS5	LASP1	ABCE1	BTAF1	PSMB6	2.37689
360	PSMD14	YME1L1	ZMAT2	PIGG	CNBP	RPL7	MRPS14	FBXL10	PPT1	2.37493
361	SKP1A	C14orf156	GTF2B	MGC12966	ATP6V0E1	UBE1	SLC30A9	FLJ11021	XPO6	2.3734
362	XRCC5	WDR45L	TRIAP1	CTCF	GPX4	COPB2	C4orf14	MRPL45	PPP2R5E	2.37281
363	VPS29	NOP5/NOP58	NGLY1	COMMD1	VDAC2	RBBP7	SNRPC	C1orf142	STUB1	2.37266
364	PSMD2	EIF3S2	RNF34	YIF1A	ATF4	C11orf58	GOLGA5	C20orf116	C15orf15	2.37101
365	RNF11	KARS	CRTC3	RBM23	TNS3	PCBP1	ANKHD1	ZNF403	NPTN	2.37001
366	ATF7IP	VBP1	SS18L2	GRHPR	DYNLRB1	PSMD14	FAM44B	PMS2L5	ZUBR1	2.36921
367	IER3IP1	LRRC47	CCNH	RNF34	ARPC3	RAB13	EDD1	MGC14327	NDUFS4	2.36876
368	LRPPRC	ADNP	SHOC2	JOSD3	SFRS5	KARS	RNASEN	XPO6	UGP2	2.36736
369	TXNL5	CSNK2B	XPO6	UNC50	MORF4L1	HSD17B12	INTS8	TRIP4	ETF1	2.36565
370	RNF13	VPS28	MFAP1	PPP1R8	PPA1	EIF2A	CRTC3	LCMT1	EIF2AK1	2.36534
371	C19orf43	GPBP1	HNRPH3	NOLA1	SSR2	PSMB7	CTR9	KIAA0020	HNRPH3	2.36465
372	KCMF1	CS	TMEM60	PLRG1	C11orf10	RNF13	C17orf79	STAMBP	IER3IP1	2.36287
373	ANP32B	C19orf43	CCDC90B	NCOA6	MAT2B	CCNC	CUEDC2	TBC1D14	PDCD10	2.36232
374	NDUFA5	TRIM44	HNRPLL	PMS1	AP3S1	YY1	UHRF2	RNF111	TMEM66	2.36009
375	PMPCB	RBMX	XAB1	LRRC40	CTBP2	CDIPT	SNRP70	C16orf69	GOLGA5	2.35999
376	DDX1	APPBP1	HARS	ZNHIT3	ATP6V1G1	KIAA0143	POGZ	BFAR	GTF2B	2.35927
377	MRPL20	BCAP31	ABCF1	C12orf62	CCT4	HNRPM	NUDC	RAB21	LASS5	2.35597
378	NEDD8	DDX1	FBXL12	CHCHD8	CAPZA1	KCMF1	VPS4B	TTC1	TRIM44	2.35572
379	NOL7	ATP6V1F	R3HDM1	FLJ12529	SEC31A	SFRS3	RNF20	C4orf8	TOP2B	2.35566
380	FKBP3	ANP32B	CCDC12	RAF1	STUB1	ATP6V1F	NGLY1	ZZZ3	PHB2	2.35491
381	SFRS9	UXT	SCFD1	HARS	LMBRD1	UBL5	UNC50	PRDM4	PFDN5	2.35433
382	TTRAP	PPP2CA	FLJ12529	LARP7	NCL	TTRAP	HNRPH3	C4orf20	GTF2A2	2.3467
383	LMBRD1	SF3B5	PLRG1	FLJ10769	KIAA1191	RBX1	UBE2R2	NIT1	RPL35A	2.34669
384	LRP10	UBE4A	RIC8A	MARCH7	ECHS1	AKR1A1	PPP1R15B	LSM6	HIAT1	2.34368
385	LSM3	GOLGA5	RAB21	CCDC12	AP2M1	VPS29	SMARCC2	RWDD4A	RBM39	2.3432
386	UXT	LRPPRC	RNASEN	MGC4268	C2orf28	USP14	CHCHD3	ZBTB5	COMMD1	2.34305
387	TAF7	PSMC5	TBC1D14	DUSP11	CDIPT	ECHS1	LYCAT	CCDC115	NXF1	2.34205
388	LTA4H	EPS15	IFT20	ATP5G1	UGP2	METTL5	DPP8	HDAC3	CUEDC2	2.34172
389	APPBP1	LRP10	C1orf52	CTF8	PSMA2	NDUFA6	THOC1	MED19	SART1	2.34127
390	UBE2D3	C5orf15	C1orf31	FBXL12	PCBP1	BIRC2	NUDCD2	KIAA0391	COX7B	2.33991
391	POLR2G	GOLGA4	MGC40405	USP4	ARL6IP1	EIF2AK1	HECA	C1orf212	FLJ14668	2.33728
392	LOC51255	UBE2D3	MGC14327	SMARCB1	SNX3	SNX3	WIPF2	ZBTB11	MDH1	2.33654
393	YY1AP1	MAP2K1IP1	EXT2	AQR	TMBIM4	TMEM14C	MLH1	C7orf36	CSNK2B	2.33551
394	PSMA5	RBPSUH	MGC4268	ARL5A	LASP1	HBXIP	ZCRB1	TBC1D9B	NDUFA4	2.33429
395	C6orf49	C17orf79	STX8	SPAG7	SSBP1	RBPSUH	PDCL3	TBC1D15	USP3	2.33401
396	NISCH	PREI3	TBK1	UTP14C	SPCS2	GABARAPL2	C2orf47	TYW1	COX6B1	2.33281
397	C15orf15	GTF2H5	DMTF1	FBXL10	EIF2A	IER3IP1	JTV1	SLC35B2	CBX1	2.33163
398	C11orf59	C15orf24	CRLF3	C1D	GLO1	PSMC6	MRPS36	COPS7A	TOMM70A	2.32969
399	ECOP	CCT6A	LARP7	TMEM60	DNAJA1	NOL7	MTX1	FTSJ3	PLRG1	2.32857
400	WSB2	FAM8A1	BFAR	NGDN	C1orf151	UBE2I	C1orf52	TIMM9	PABPC3	2.32852
401	GSTO1	ENY2	NXF1	C14orf11	ATP1B3	ANP32B	MUT	HEATR5B	CCDC55	2.32742
402	TOMM70A	SUCLG1	COMMD1	C2orf47	C1orf63	WDR45L	SS18L2	ZNF410	RNF13	2.32541
403	UFD1L	AARS	AQR	BTAF1	DEK	ZFAND5	PLRG1	COBRA1	C17orf79	2.32538
404	DDX47	PGM1	ZDHHC16	RDH14	COPB1	SFRS9	MGC12966	ACAD9	MRPL20	2.32275
405	MRPL47	PRCP	CCDC55	PMS2L5	TMEM14C	TSPYL1	BIRC6	C9orf97	SCFD1	2.32136
406	SUCLG1	ATP6V1E1	STAMBP	MGC40405	FUNDC2	FAM96A	TAF9	KIAA1627	IK	2.32036
407	RBPSUH	KRT10	C19orf50	XPO6	TCEAL4	RBM39	C2orf33	CUL2	BTF3L4	2.31736
408	NDUFA10	GORASP2	BTAF1	VPS72	PSMB7	ENY2	SNRK	ATXN2	ATF7IP	2.31611
409	IFNGR2	C6orf49	COG2	TTC1	CHMP2A	SERP1	C1D	UIMC1	RRAGC	2.31478
410	EIF1B	TOMM70A	LDOC1L	FLJ11021	KIAA0143	BRI3	ARL5A	SLC4A1AP	HEXB	2.31477
411	DCTN3	AHSA1	PMS2L5	KIAA0020	C14orf4	MRPL20	R3HDM1	CLP1	NDUFS6	2.31154
412	WDR45L	COMMD3	C1orf212	MGC14327	LTA4H	COPS2	NUP35	FLJ20487	TM9SF2	2.31007
413	KHDRBS1	RWDD1	FLJ11021	STAMBP	STARD7	DDX1	SPAG7	MRPL46	MRPS14	2.3094
414	PWP1	TSG101	DHX29	JOSD1	RNF11	MBD4	C10orf61	SAP130	CTR9	2.30774
415	ATP6V1E1	MRFAP1L1	PRPF38A	C19orf50	KRTCAP2	NDUFB11	HNRPLL	SART1	CDIPT	2.3073
416	FAM35A	TCF12	COBRA1	OXSR1	GSTO1	EIF4A3	NGDN	NUBP1	C4orf27	2.30668
417	RRAGA	FAM96B	TRIP4	LCMT1	DPM1	ZMPSTE24	METAP1	ZNF143	MRFAP1L1	2.30583
418	MAPK6	TMEM85	TBC1D15	PCID2	NDUFS6	PMPCB	PMS2L3	RPL37A	NCL	2.30524
419	GOLGB1	ZC3H15	SUPT5H	MANBAL	CUTA	LMBRD1	GCC2	RPS3A	C2orf17	2.30214
420	KIAA1191	PWP1	NIT1	CCDC55	YPEL5	ATP5I	NOLA1	RPS18	DNAJA3	2.30103
421	UNC84A	KIAA0528	RNF111	QRICH1	ZNF207	LRPPRC	TMEM29	RPL34	LRRC47	2.30043
422	UBE1C	SLC30A9	FBXL10	C9orf23	FBL	ACTR10	FBXL12	H3F3A	IARS	2.29973
423	PUM1	SRP68	HDAC3	RAB2B	NDUFB6	PSMA5	PPP1R8	RPL17	ATP6V1G1	2.29961
424	OSBPL9	UROD	C1orf142	BFAR	PSME2	OSBPL9	CTDSP1	RPL15	NUDCD3	2.29833
425	ATIC	GTF2A2	ZCCHC17	C4orf20	WSB2	DHX15	ADIPOR2	RPL8	HARS	2.29764
426	YTHDF1	PSMA5	ZZZ3	TMEM69	UBE1	C20orf52	FAM116A	RPS7	MGC12966	2.29631
427	GORASP2	RNF20	TBC1D9B	MED19	IER3IP1	VBP1	RBM6	RPS16	EIF3S7	2.29626
428	CLSTN1	SEC24B	TRIT1	CHD8	TAF7	ANXA7	C4orf27	RPL4	CLNS1A	2.29395
429	COMMD7	MRPL18	WDR73	NDEL1	PSMA3	KIAA0907	C1orf31	RPL11	ERGIC3	2.29167
430	ETF1	KRCC1	TSC1	KIAA0391	COX7A2L	ATP6V1E1	CTF8	EEF2	SACM1L	2.29146
431	SERPINB6	CNIH4	RWDD4A	DPAGT1	CSNK2B	ARMCX6	MRPS17	GNB2L1	ZMAT2	2.29134
432	RPS10	COPS5	CLP1	TBC1D9B	PSMA1	SNRPB2	MAP1LC3B	RPS5	BLOC1S1	2.28997
433	SLC20A1	NDUFS2	ZW10	ALG6	U2AF1	SF3B5	MRPL10	RPS8	YME1L1	2.28461
434	NDUFA8	KHDRBS1	SART1	RAB21	RRAGA	RNF11	RUSC1	RPL35A	NDUFC1	2.28423
435	GTF2H5	RBM4	C12orf41	FASTKD1	SERPINB6	C19orf43	MARCH7	K-ALPHA-1	YY1	2.2836
436	MRPL53	ETF1	PRPF18	NUDCD3	CCNC	RNF149	VPS54	RPL23	KIAA0528	2.28318
437	MRPS35	NRD1	UIMC1	RWDD4A	SNRPB	NDUFB6	HARS	HMGN2	WDR45L	2.28257
438	BRI3	SEPHS2	SAP130	CDC23	C15orf15	TAF7	C1orf142	EEF1B2	SERF2	2.28083
439	RNF149	C14orf100	KATNA1	NIT1	SERBP1	AARS	TERF2IP	PABPC3	RNF11	2.27934
440	SRP19	BXDC5	ZNF143	TCF20	YY1	TRIP12	CIAPIN1	ATP5E	TXNDC5	2.27863
441	HBP1	YY1AP1	TPT1	CCDC115	GPBP1	C15orf15	BET1	EEF1D	LEMD3	2.27808
442	MYD88	NDUFV1	RPL18A	TRIT1	SMARCE1	GPBP1	SNF8	EIF4A1	PSMC5	2.2779
443	IMMT	GARS	RPS6	ANKRD49	PCID1	PSMC5	WDR26	HINT1	ATP5B	2.27771
444	RANBP2	OS9	RPLP0	HDAC3	C3orf10	PPP2CA	USP8	SNRPD2	FKBP3	2.27439
445	PREI3	LSM14A	RPL3	FAM53C	PSMB2	PRCP	MRPL45	CHCHD2	ZZZ3	2.27367
446	TMEM85	VTI1B	RPL29	TIMM9	YME1L1	MRPL33	LARP7	LRRFIP1	DCTN2	2.27363
447	DRG1	SUMF1	PABPC3	COBRA1	NOL7	EIF1B	TBK1	ARPC2	RNF34	2.27292
448	NDUFB2	CTR9	RPL26	ZBTB11	RBX1	NDUFA5	KIAA2013	SERF2	NIT1	2.27224
449	PRR13	NDUFS4	SRP9	C7orf36	ZMPSTE24	TRIM44	BFAR	PSMA6	NUP54	2.27148
450	MRPL33	TXNDC12	COX6A1	TBC1D15	TNPO1	POLR2G	MGC4268	JTB	KIAA0907	2.27028
451	PSMB6	NDUFB2	COX7B	MITD1	GUK1	SMARCE1	STAMBP	SOD1	ABCF1	2.26949
452	SPPL2A	GUK1	CHCHD2	C12orf41	C2orf30	ZC3H15	MANBAL	PCBP2	RBX1	2.2691
453	CETN2	PSMB6	CAPN2	CRNKL1	SELK	YTHDF2	ZZZ3	EIF3S3	TTRAP	2.26893
454	C15orf24	ZUBR1	COX5A	ACAD9	COPB2	NDUFS2	RPP30	ATP5C1	NOLA1	2.2689
455	HK1	BLCAP	SOD1	RANBP6	NDUFS4	BMI1	SLC35B1	PHB2	CDK2AP1	2.26719
456	VTI1B	HK1	EIF4A1	ZNF410	FAM35A	FUNDC2	RPA2	NDUFS5	KIAA0391	2.26489
457	BXDC5	MLH1	SERF2	ZW10	MRPL20	C20orf3	CLOCK	NDUFA4	NOLA3	2.26486
458	EIF3S10	VPS24	ATP5B	KIAA1604	C19orf43	TOP2B	RNF111	SSR2	SRP19	2.26355
459	C2orf17	SIAHBP1	PHB2	APTX	RNF135	ANKRD13A	CCDC55	NPTN	U2AF1	2.26308
460	NIPA2	BTF3L4	RTN4	MARK3	EIF2AK1	MYD88	SMEK2	COX7B	TBC1D9B	2.26292
461	RRAGC	COMMD7	NDUFB9	TMEM39A	CLSTN1	NDUFV1	C9orf23	COX4I1	RAB21	2.26248
462	LOC497661	PSMD1	SSR4	KIAA0355	KIAA0528	TXNDC14	EIF2B2	COX5A	TIMM9	2.26248
463	PJA2	TSEN34	PRDX1	CLP1	ARMCX6	COMMD3	LOC374395	TMEM66	RNF111	2.26218
464	RABGAP1	C1orf122	UQCRQ	FBXO42	XRCC5	MRPL53	ZCCHC3	NCL	CUTA	2.26075
465	ARMET	COX11	TXNDC5	SART1	BCAP31	KIAA1191	R3HDM2	RPL36AL	TXNDC12	2.25959
466	YIPF6	PPP2R5E	PCBP2	NUP214	DDX47	C15orf24	KIAA1279	BAT1	ATP6V0E1	2.25912
467	PDZD11	CAST	NCL	TLK2	HNRPM	TMEM85	COG2	ATP5B	NDUFA10	2.25852
468	SACM1L	YTHDF2	MDH2	SDF2	ANXA7	DDB1	EPC2	NCOA4	PPP2CA	2.25829
469	NDUFS4	HSD17B10	ATP1B3	ZNF143	C15orf24	NDUFV2	UTP11L	ATP5J2	CLSTN1	2.25801
470	TXNDC12	CUEDC2	NDUFS5	KATNA1	VPS28	PSMD1	SUPT5H	NDUFB1	ZDHHC7	2.2578
471	TMEM126A	METAP1	PDLIM1	VPS11	C19orf56	PWP1	FEZ2	DNAJA1	MRPL49	2.25632
472	EFTUD2	STX12	C14orf2	CLASP1	IFNGR2	ZMIZ1	SFPQ	ACTR3	TMEM126B	2.25533
473	HAT1	MRPL47	CLTA	MYST2	NOP5/NOP58	SPPL2A	QRICH1	ARPC3	SPCS2	2.25503
474	C14orf119	ITGAE	UQCRFS1	TPT1	PSMC6	HAX1	FAM45A	ATF4	UBL5	2.25395
475	MRPL49	VPS52	TUBB2C	RPS6	SNRPB2	ETF1	CBARA1	MGC71993	PDCL3	2.25393
476	GNPAT	IK	MRPL3	RPL8	SFRS9	PSMB6	C4orf20	NARS	THOC7	2.25367
477	MRPL18	NXF1	DEK	RPL3	CCDC50	PRR13	NDEL1	COX6B1	MYD88	2.25139
478	MRFAP1L1	IFT20	TMEM66	GNB2L1	NDUFB3	MASA	CCNH	TEGT	RPL18A	2.25123
479	SEC24B	NOP17	IARS	RPLP0	C19orf53	NISCH	AFTPH	CLIC1	C11orf59	2.2503
480	PRPSAP1	SUMO4	EIF3S7	EEF2	ANP32B	UAP1	TBC1D15	ATP6V1G1	MRPS36	2.24993
481	C17orf79	MYD88	BAT1	HMGN2	VBP1	MTDH	DHX16	TM9SF2	LSM3	2.2495
482	DCTN2	PRPSAP1	TEGT	SRP9	PARP4	EIF3S10	COPS7A	TXNDC5	UBE1	2.24888
483	TCERG1	RAB9A	ATP5G2	MRLC2	HBP1	LSM3	CCDC127	MDH2	NOP5/NOP58	2.2482
484	ITGB4BP	MRPL49	CTBP2	SLC25A5	DYNC1LI2	RPS10	ANKRD49	EIF3S7	COMMD7	2.24764
485	NDUFS3	NDUFS3	QARS	SERF2	DCTN3	TSG101	CRLF3	IARS	C9orf80	2.24589
486	MRPS14	USP3	TMEM49	PSMA6	BAT3	RRAGA	CHD8	ADAR	USP14	2.2449
487	PPP2R5E	SCFD1	EIF3S12	ARPC2	KIAA0907	TOMM70A	TRIP4	NOLA3	MGC14327	2.24425
488	EPS15	HDGF	STRAP	ATP5C1	SELS	UBE1C	MED19	GPX4	DMTF1	2.244
489	BLOC1S2	EIF2B1	CDK2AP1	CHCHD2	C2orf17	POP4	COPS3	NDUFC1	C1orf212	2.24364
490	ATP6V1D	DCTN2	MGST3	SDCBP	ERP29	DNTTIP2	ZCCHC17	QARS	PSMA5	2.24359
491	RBM4	UTP18	DNAJA1	PHB2	PSMD6	BXDC5	TYW1	PPT1	SNRP70	2.24261
492	SNRP70	SPAG7	CREG1	HSP90AA1	DC2	ZUBR1	SLC35B2	SERBP1	MRPL53	2.24105
493	OS9	ATIC	UCRC	HMGN3	LSM14A	DRG1	MPHOSPH10	PSMA4	LSM14A	2.24089
494	BUD31	RTCD1	MGC71993	SSR2	ATP5O	PPP2R5E	RY1	KRTCAP2	WDR73	2.2406
495	GOLGA5	RRAGC	ARL6IP1	PCBP2	UBE2I	LSM14A	VPS4A	HEXB	SNRPC	2.24026
496	PPP1R15B	FLJ14668	HERPUD1	TBCA	LRP10	TMEM126B	NIT1	ZNF207	CHD8	2.2402
497	OFD1	PDCL3	SSBP1	NCOA4	ANKMY2	POLS	HELZ	SEC31A	NUP214	2.23865
498	ANKHD1	CCDC90B	RBBP7	SFRS11	CCAR1	RRAGC	C22orf5	TIMM8B	TMEM111	2.23856
499	C1orf122	VPS4B	RPL7	YWHAG	C11orf59	C14orf112	ALG6	SFRS3	UFD1L	2.23807
500	C1orf119	ZDHHC6	NDUFA13	COX7B	DCTN6	NDUFA8	TIMM9	SEC61G	IFNGR2	2.23726
501	ZDHHC7	C14orf119	PSMB3	TMEM59	TCF12	FAM49B	CTNNBL1	CAP1	CHCHD8	2.23568
502	CTR9	DIABLO	HSPC152	NDUFA4	SFRS3	SMNDC1	ZNF622	CCT6A	TMEM29	2.23483
503	HECA	RNF4	NDUFC1	ERH	OS9	MRPL49	KIAA0391	ERGIC3	RPL7	2.23447
504	DIABLO	MARS	ZNF664	RTN4	MRPL53	HIAT1	C16orf69	C1orf151	SAPS3	2.23397
505	TBL2	ARMC1	NOP5/NOP58	TMEM66	COPZ1	GHITM	AP4B1	PDCD10	PDZD11	2.23395
506	TTC19	POLR2I	PSMB2	NPTN	CSDE1	COMMD7	PMPCA	STUB1	RNASEN	2.23392
507	HIAT1	EFTUD2	PSMA3	ATP5G2	FAM8A1	TMEM111	PPIG	UBXD4	BTAF1	2.23389
508	GNL3	EDD1	MORF4L1	DNAJA1	NAT5	EFHA1	FAM53C	CUTA	DDX47	2.23327
509	ZMAT2	C9orf80	UGP2	GNG5	MAPK6	TTC35	FBXW4	TOP2B	SFRS9	2.23221
510	NUP54	RBM6	NDUFS6	NCL	STARD3NL	SYBL1	TMEM109	PSMD14	RPP30	2.23211
511	POGZ	CIP29	PSME1	NDUFB1	FKBP3	PPP1R7	MKNK1	PCID1	CCDC115	2.23084
512	TSEN34	COMMD1	SFRS2	VDAC2	PLOD3	EPS15	TSC1	CBX1	GLG1	2.23068
513	NUP107	FLJ25476	ECHS1	MGC71993	TMEM126B	PDZD11	SYVN1	EDF1	C1orf122	2.23065
514	SNRK	SEC24C	ALG5	MRPL3	COMMD7	HEXA	BAZ1B	PNN	TCERG1	2.22792
515	HINT2	C12orf62	UFC1	ATP6V1G1	COX11	PRKRIR	HARSL	DHX15	YIPF6	2.2271
516	RNH1	HECA	PSMA1	HSPC152	MRPL36	SAPS3	ACAD9	KARS	ZNF143	2.22668
517	KIAA1267	RNF139	NDUFA6	ACTR3	KIAA0247	C2orf17	GOSR1	ERP29	LRPPRC	2.22622
518	TPRKB	PHF10	CCDC56	CLIC1	PUM1	SCOTIN	KIAA0274	SFRS9	KLHDC2	2.22611
519	SHOC2	MRPL54	SDHD	EIF3S7	SH3GLB1	SEC24B	USP15	SNX3	NAT5	2.22563
520	EIF2B1	ITGB4BP	CS	UBE1	NISCH	NDUFS3	MNT	ENY2	SDHD	2.2255
521	CUEDC2	RBM23	SDF4	TM9SF2	C20orf3	GTF2H5	COPS6	CASC4	NFU1	2.22522
522	UHRF2	RAF1	NPIP	CCT3	PKIG	PPP2R2A	FAM82C	ZNF706	C14orf119	2.22412
523	PARP4	C4orf27	PRDX6	GLO1	MTDH	C11orf2	BCS1L	GOLPH3	POGZ	2.22373
524	SLC30A9	CCDC55	CNIH4	ATP1B3	TXNDC12	UBE2Q2	ZNF410	CS	PSMA1	2.22283
525	VPS24	PSMD12	SEC61G	MDH2	UFD1L	BTF3L4	PREB	KIAA0907	EIF3S10	2.22233
526	MGC12966	C1orf52	UXT	CYFIP1	TMEM126A	GRSF1	LOC285636	YY1	ANKRD13A	2.22228
527	STX12	CUL1	U2AF1	SEC11A	MRPS36	TCERG1	CUL2	SF3B5	STAMBP	2.22087
528	NFU1	USP4	C1orf63	PPT1	MASA	RABGAP1	HNRPA0	BANF1	UXT	2.22013
529	TXNDC9	EXT2	C6orf51	SFRS5	JMJD1A	FBXL3	KIAA0556	MAPK6	ECOP	2.21906
530	PARL	LRRC40	FAM96A	EIF3S12	LOC84661	SLBP	TMEM39A	VPS29	METAP1	2.21832
531	PPP4R1	PFDN2	ANP32B	SERBP1	C22orf28	FBXO7	KIAA0284	LRPPRC	TXNDC14	2.21693
532	MUT	FAM79A	UBE2I	ERGIC3	RAB6IP1	NDUFS4	DCP1B	UBE2I	C9orf23	2.21659
533	USP3	MGC40405	PRDX3	PSMA4	SMYD2	RNF4	KIAA0831	MRPL20	NGDN	2.21655
534	HDHD2	CHCHD8	CUTA	HEXB	ZC3H15	MARS	ZW10	RANBP2	C2orf30	2.21395
535	ANKMY2	FAM116A	TXNL5	ANXA5	DNAJA3	VPS4B	XPC	PSMD2	SF3B5	2.21235
536	CIP29	PLRG1	CCNC	AP2M1	PSMB6	HECA	ZNF451	SERINC1	HAX1	2.21186
537	CCDC50	RAB21	SELS	CUTA	POLR2G	COPS4	SART1	CCAR1	C6orf49	2.21178
538	FAM44B	DMTF1	HSBP1	PSMB4	ILK	NUP54	RPP38	CHMP2A	UNC50	2.21003
539	PPIL3	IDH3B	PSMA5	PSMA3	ARCN1	PRPSAP1	MTMR14	IER3IP1	OFD1	2.20905
540	BTBD6	KIAA1279	EIF3S4	NPIP	USP7	MRFAP1L1	MGRN1	ANP32B	MRPL45	2.2089
541	THOC1	WBSCR22	EIF2AK1	SFRS2	SYBL1	NOL11	TXNDC11	EIF4A3	C4orf20	2.20711
542	BCL10	SNRPC	GSTO1	COPB2	PSMA5	SNRK	NUP214	ATP6V1F	C4orf14	2.20637
543	ATAD1	MGC12966	PTP4A2	SPCS2	RABGAP1	YIF1A	ARIH1	FAM96A	ANXA7	2.20626
544	NUB1	C4orf20	H2AFV	PRDX3	NIPA2	STARD3NL	OXSM	UNC84A	ZC3H15	2.20585
545	JMJD1A	PMS2L5	HEBP2	ZNF207	ZDHHC7	SNRP70	FLJ20487	C2orf30	GTF2H5	2.20473
546	PHF13	CAND1	SF3B5	XRCC5	HAX1	STK24	TSR2	EIF3S2	SPAG7	2.20466
547	RTCD1	ADIPOR2	XRCC5	STUB1	TARS	SLTM	FAM104A	C19orf53	SMARCC2	2.20366
548	PIGG	CCDC131	UBXD4	C3orf10	DENND4C	MAEA	RBM13	PRPF8	CCNH	2.20323
549	BLOC1S1	BAZ2B	AKR1A1	SDF4	EIF3S10	SNRPC	ECD	GABARAPL2	EIF2B1	2.2027
550	ZCRB1	ZNF33A	YY1	YY1	SMNDC1	FNBP4	C17orf71	OCIAD1	FAM96A	2.20264
551	RIC8A	KIAA1600	TES	CAP1	VCP	FLJ14668	EIF4ENIF1	VBP1	BIRC6	2.20127
552	UNC50	HSPC171	CDIPT	UBL5	PPIL3	WIPF2	C14orf169	NDUFA2	SLC30A9	2.20049
553	FLJ14668	LDOC1L	PMPCB	NDUFS6	STX12	TBL2	AMPD2	ALG5	PSMA3	2.20046
554	DDX50	MRPL45	FAM96B	CCT6A	YTHDF2	YARS	UIMC1	ATF7IP	IARS2	2.19915
555	RNF34	MTIF2	LTA4H	ASCC3L1	C1orf119	SMYD2	TTLL5	CSDE1	R3HDM1	2.19819
556	LEMD3	FLJ11021	VBP1	EIF3S4	ARMCX3	C1orf122	UBR2	ANXA7	ANKHD1	2.1979
557	CBLB	STOML2	KIAA0143	PCID1	GNB1	UNC50	ACBD6	RBPSUH	RPL13	2.19685
558	C4orf14	C20orf116	WSB2	PSMD14	PHF11	ASNSD1	SIRT2	YTHDF2	BRI3	2.19677
559	CCDC90B	NUP107	C15orf15	NOLA2	PTDSS1	SYF2	CHCHD4	GSTO1	ATP6V1E1	2.19654
560	MRPS36	AQR	ERP29	PDCD10	LRRC59	OFD1	MUS81	ECOP	DDB1	2.1963
561	ALG2	VPS4A	TSPYL1	WBP5	COPS4	LEMD3	TBC1D10B	COPZ1	ARCN1	2.19494
562	SMARCC2	ZNF627	TNPO1	CSNK2B	PDZD11	MGC12966	TLK2	ARMET	ABCE1	2.19452
563	ARL5A	ZNF274	PACSIN2	KARS	RAB9A	DCTN6	SDF2	UFD1L	UIMC1	2.19424
564	FLJ25476	PPP6C	TMBIM4	UBXD4	TTC19	EDD1	ERAL1	HSD17B4	HBP1	2.19324
565	POP5	CCDC12	DC2	ENY2	RNF4	NFU1	CCDC86	IARS2	SUPT5H	2.1928
566	IAH1	NUDCD3	MRPL20	GOLPH3	PPP1R7	ZMAT2	SLC25A20	ZMIZ1	USP4	2.1922
567	PDCL3	RNF111	SFRS9	YME1L1	SCOTIN	GTF2B	NUBP1	BAT3	POLR2G	2.19171
568	MGC16169	SRPK1	USP7	DPM1	RAB21	TMEM32	SUPV3L1	SELS	HECA	2.19138
569	JTV1	NGDN	DYNLT3	CCAR1	EBPL	BTBD6	CCDC43	DAP3	RTCD1	2.19125
570	ZCCHC8	MGC4268	UBE2D3	SFRS9	SLTM	INTS8	VPS11	YPEL5	CDK5RAP3	2.19056
571	TMEM29	C2orf29	BRI3	TUFM	THOC7	DNAJC1	MFSD5	CDIPT	NDUFA9	2.18837
572	FAM116A	RWDD4A	NDUFA5	CBX1	TM2D2	CTCF	KIAA0404	UBE1C	RWDD4A	2.18691
573	RNASEN	TMEM183A	TARS	UGP2	SPG21	ARMC1	XKR8	GLG1	ATP5G2	2.18611
574	ZNHIT3	PEX11B	MRPL36	HDAC1	CUEDC2	AGL	PRPF38B	ZC3H15	C20orf116	2.18578
575	NUDCD2	NCK2	SERP1	KIAA0907	BCL10	WBSCR22	RBM15B	LSM3	SLTM	2.18565
576	MTIF2	ANKRD49	SNX3	RBX1	EIF2B1	C20orf43	FAM53B	TXNDC12	RPLP0	2.1856
577	ZDHHC6	NOLA1	NDUFA10	PMPCB	CTR9	ALG2	NCKIPSD	MBD4	SYBL1	2.18554
578	C14orf108	WDR73	CMTM6	LTA4H	KIAA0251	PCMT1	PANK4	KIAA0528	MASA	2.18509
579	DMTF1	ZBTB8OS	IARS2	CHMP2A	MRPL18	CUL1	SEC22A	TMEM85	NPIP	2.18337
580	GRHPR	C14orf10	PPP2CA	ATP5I	MRPL49	TRAPPC3	CRADD	SUCLG1	EEF1D	2.18289
581	C12orf62	QRICH1	EIF3S2	GCSH	BUD31	COMMD1	RPLP2	LMBRD1	MAPK6	2.18142
582	DHX29	C1orf31	MAPK6	SF3B5	LGTN	MAP1LC3B	RPL15	C6orf49	ENY2	2.18048
583	MRPL17	C2orf47	PSMC6	PSMA5	DHX32	UBP1	RPS6	DDB1	IMMT	2.18026
584	MGC14327	MPHOSPH10	ECOP	PSMD2	GTF2A2	ILK	RPL11	PABPC4	PJA2	2.17914
585	RBM23	NIT1	RCC2	C19orf53	SPAG7	RNF34	RPS5	COPS5	CNOT2	2.1791
586	HNRPH3	C1orf142	ILF2	C19orf43	STK24	MRPS36	EEF2	FAM96B	SLC4A1AP	2.17903
587	SKIV2L2	UBE2F	USP14	GBAS	MRFAP1L1	MUT	RPS26	EIF3S10	C2orf47	2.17899
588	RAF1	HDAC3	TXNDC14	EBPL	PSMD1	IFT20	PABPC3	RAB1A	ZNF410	2.17832
589	STX8	CHD8	MRPL47	C2orf30	POLS	POGZ	EIF3S6IP	MASA	TMEM85	2.17751
590	RBM6	SCAMP3	CLNS1A	LRPPRC	GCC2	FLJ12529	PABPC1	SMNDC1	MGC71993	2.17748
591	CKLF	RANBP6	PTDSS1	BAT3	C16orf80	THOC1	COX6C	IFNGR2	NOL11	2.17733
592	KCTD10	SNUPN	ECHDC1	DDX47	MTR	SUPT7L	RPL26	LOC51255	NISCH	2.17644
593	PLRG1	TRIT1	RBX1	POLR2G	LEMD3	HSPC171	DDX5	MAP2K1IP1	CSDE1	2.17513
594	CCBL2	MRPL22	UFD1L	NDFIP1	GOLGA4	METAP1	SLC25A5	GTF2H5	UBXD4	2.17478
595	BIRC6	LASS5	SKP1A	PTP4A2	UTP18	ARPC5L	TOMM7	SRP19	MAP2K1IP1	2.1747
596	CCNH	TRIP4	KIAA0907	RBM39	TMEM32	RTCD1	SNRPD2	TMEM167	PPP1R8	2.17377
597	PMS2L3	SCAMP2	NDUFA8	APPBP1	TMEM87A	UTP6	COX6A1	OSBPL9	ZDHHC6	2.17316
598	SPAG7	EIF2B2	LSM3	ALG5	PRKRIR	SLC35B1	HMGN1	CHMP5	ARMC1	2.17311
599	ABCF1	DNAJC9	ETF1	C15orf15	BTF3L4	CLK2	EIF4A1	RAB18	LASP1	2.1722
600	CTF8	MBTPS1	COPZ1	WSB2	SRP19	TM2D3	PCBP2	NDUFV1	GARS	2.17174
601	NXF1	EBNA1BP2	DDX47	RBPSUH	TRAPPC2L	C1orf80	MTCH1	THOC7	COBRA1	2.17142
602	FAM79A	PIK4CB	ALDH9A1	TMBIM4	NUP54	CRLF3	HIF1A	BRI3	TSG101	2.17022
603	LRRC40	C10orf22	COPS5	LSM3	SIAHBP1	JTV1	HINT1	RNF13	RIC8A	2.1692
604	XAB1	BFAR	RPS10	UBE1C	ZRANB2	PIGG	COX7B	PTDSS1	SPPL2A	2.16894
605	NGDN	FAM104A	CLPTM1L	DAP3	KCTD10	FIBP	HSP90AA1	SARS	MRPL36	2.16876
606	MTR	FTSJ3	TOMM70A	GSTO1	MGC16169	ABCF1	CDK2AP1	NDUFA8	VTI1B	2.16873
607	PPP1R8	TIMM9	ANXA7	COPZ1	RCC2	AHSA2	ATP5J2	BTF3L4	ANKRD49	2.16824
608	LDOC1L	KIAA0391	AHSA1	FAM96A	C4orf20	TERF2IP	C11orf10	NAT5	B2M	2.16696
609	C20orf116	DHX30	CSDE1	EIF3S10	FNTA	ARHGEF18	RTN4	LOC440248	EIF4A1	2.16676
610	C10orf61	ZCCHC3	IMMT	BCAP31	GDI1	ZDHHC6	RPL36AL	KIAA1012	EDD1	2.1659
611	KIAA1600	LONP1	RANBP2	ZMIZ1	LOC162427	PDCL3	MRPL3	YY1AP1	FBXO7	2.16429
612	NOLA1	GTF2IRD1	FKBP3	AHSA1	MRPS14	RBM23	ERH	MRPS35	DPM1	2.16326
613	METAP1	FAM82C	PRPF8	FDPS	TPRKB	CHCHD8	CLIC1	SIAHBP1	RBM23	2.16238
614	FTSJ2	CDC23	YTHDF1	COMMD3	ZDHHC6	C9orf80	NPTN	RYBP	ARMCX6	2.16211
615	CHCHD8	BCS1L	NDFIP1	IARS2	C14orf119	DUSP11	TMEM66	CLSTN1	CRLF3	2.16139
616	RPS19BP1	HS1BP3	GCSH	LRRC47	CTDSP1	RNF139	PFDN5	ETFA	COPZ1	2.1611
617	CEBPZ	IFT88	CDK5RAP3	VPS28	ZNF403	SNF8	XKR5	TMEM147	PSMD1	2.16099
618	TBK1	C20orf4	RBPSUH	SRP19	PPP4R1	BIRC6	BAT1	PCMTD2	ACAD9	2.1607
619	NUP37	MTRF1L	WDR45L	YES1	CNOT2	NXF1	UQCRQ	SPG21	SKIV2L2	2.15905
620	CDC26	C11orf56	ATF7IP	VCP	C20orf43	C2orf29	HSPE1	UROD	SCOTIN	2.15766
621	C1D	SLC4A1AP	PSMD1	TXNDC12	ASNSD1	ATP5G1	COX8A	PSMB6	UTP14C	2.15706
622	ARHGEF18	LRRC37B	IER3IP1	NDUFB10	FNBP4	SMARCC2	TINP1	CCNL1	SCAMP2	2.1567
623	SUPT7L	C7orf49	KLHDC2	C6orf49	IBTK	PLRG1	RPL7	NDUFV2	CIP29	2.15656
624	FLJ20254	NUP214	C6orf49	PSMC5	C10orf61	PHF13	TUBB2C	PSMD11	CCDC50	2.15578
625	RAB21	SART1	RAB10	ATIC	SNRP70	CROP	UBE1	PSMD1	GUSB	2.15539
626	SLK	CLP1	TOP2B	GTF2A2	C1orf122	RAB2B	TM9SF2	PCNP	TPRKB	2.15432
627	C14orf124	UBR2	MTDH	PRCP	COMMD1	SKIV2L2	CCT3	GOLGB1	LDOC1L	2.154
628	NUDCD3	RPL29	NEDD8	FIS1	KIF3B	SEC24C	EIF3S12	TMEM126B	MUT	2.15388
629	R3HDM1	RPL35A	FAM128B	ANXA7	NUP107	TRAPPC2L	COX5B	UBE2Q2	MRPL3	2.15365
630	CRLF3	RPLP0	CCAR1	PPP1CB	BRWD2	IAH1	SUMO2	MEA1	FBXL10	2.15323
631	ANAPC4	RPL13A	SMARCE1	DDB1	MRPL10	CTF8	PSMB1	PSMD7	RNF149	2.15285
632	MRPL54	HSPA8	C19orf56	NDUFA8	NOL11	RHOT1	TXNL1	UBE2V2	WBSCR22	2.15153
633	C2orf29	PABPC3	TSG101	TMEM85	GOLGA7	NGDN	TMEM4	CDC123	GSTO1	2.15151
634	LETMD1	NGFRAP1	YPEL5	BRI3	FAM18B	CDC26	APEX1	NDUFS3	MRPS35	2.15145
635	MGC40405	RPL26	UNC84A	NDUFA10	PRPSAP1	MGC14327	PRDX4	NUP54	PIGG	2.15128
636	UTP14C	NCOA4	EIF3S10	TMEM147	UBE2V2	RAF1	NDUFC1	LSM1	PSMB2	2.1511
637	C2orf47	PABPC1	VCP	SERINC3	CUL1	LRRC40	PDCD10	MTDH	NDUFA5	2.15084
638	GCC2	TMEM66	ARCN1	C20orf3	RDBP	P117	BTG1	PDCD6	HNRPLL	2.15069
639	EXOSC10	RTN4	CLSTN1	MAP2K1IP1	MGC12966	MARCH7	VPS26A	MRPL36	PMPCB	2.15038
640	LOC374395	TMEM59	DECR1	C14orf112	HARS	ANAPC4	CUTA	ATP6V1E1	RNF103	2.15014
641	C4orf20	NDUFA4	FUNDC2	RNF13	NUP153	C4orf27	DPM1	TTC19	SMNDC1	2.15012
642	RAB2B	UQCRQ	TMEM126B	GOLGB1	ARMC1	HSD17B7	SEC11A	HBP1	UBE2I	2.14932
643	TBC1D14	SSR4	MRPL33	FAM96B	RSPRY1	CIAPIN1	ATP2A2	TSG101	POP4	2.14916
644	CCDC12	XKR5	ZMIZ1	UROD	ZC3H14	TMEM50B	PSMB2	C14orf119	PMS2L3	2.14915
645	TTC1	SDCBP	TMEM147	GTF2H5	CSE1L	FBXO34	NDUFS6	LOC497661	CS	2.14884
646	ADPRHL2	TM9SF2	PSMD7	DCTN3	MTIF2	USP4	ECHS1	FNTA	ZBTB8OS	2.14836
647	CLOCK	CDK2AP1	NDUFS3	TXNDC14	UBE2R2	SCAMP3	NOP5/NOP58	POLR2K	RBM6	2.14819
648	RDH14	GOLPH3	TCERG1	MRPL36	TERF2IP	MRPL10	STARD7	PPP1R7	YY1AP1	2.14789
649	PIK3C3	TOB1	C5orf15	GUSB	RPS19BP1	FAM116A	HDGF	GHITM	MED19	2.14702
650	C19orf50	HSP90AA1	ZUBR1	BTF3L4	TCF25	RAB21	TMEM14C	LSM14A	OS9	2.14282
651	PANK2	TINP1	DDB1	YY1AP1	C9orf80	PANK2	STUB1	PJA2	LRP10	2.14152
652	R3HDM2	CASC4	C14orf112	NDUFV2	FAM79A	NDEL1	NOLA2	HNRPDL	PRCP	2.14076
653	KIAA2013	ERH	LOC84661	EFTUD2	TXNDC10	BRWD2	C10orf104	CUEDC2	UQCRB	2.1407
654	CCDC115	PRDX1	PRKRIR	SEC13	YIF1A	RAB1B	PRDX3	TPRKB	COX5A	2.13953
655	ZBTB8OS	ANXA5	POLR2G	SPG21	FAM116A	STX8	PSMB7	HAX1	NDUFA2	2.13814
656	C2orf33	NDUFC1	BMI1	RAB10	RBM4	CHCHD3	CCT6A	ITGB4BP	MTDH	2.13807
657	NUP35	UCRC	UBE1C	DAZAP1	ARL2BP	MRPL45	PSMA3	CETN3	KIAA2013	2.13778
658	PJA1	PRDX6	SPTAN1	UBE2Q2	MTIF3	BFAR	YY1	ATP6V1D	PSMD7	2.13708
659	VPS4A	MORF4L1	LOC51255	MRPL53	CYB5R1	LDOC1L	PSMB3	TMEM126A	SPG21	2.13619
660	ZNF627	MDH2	C8orf40	ATP6V1E1	ADSL	CCNH	SHFM1	NUP107	MGC16169	2.13412
661	TMEM109	BAT1	SIAHBP1	IFNGR2	RHOT1	RBM6	UBL5	UBQLN2	SELS	2.13363
662	C9orf23	RPN2	SEC13	ITGAE	FLJ25476	C10orf61	EIF2A	MCTS1	NDUFA8	2.13355
663	PMS1	CFL1	SNX7	MTDH	F8A1	RNASEH1	LRPPRC	NOP17	APEX1	2.13327
664	NIT1	ISCU	GTF2A2	NIPA2	SLK	ADPRHL2	TOMM20	PRKRIR	COG2	2.13024
665	AFTPH	SPCS2	PDZD11	RAB18	HNRPH3	MGC16169	SDHD	METTL3	PSMD12	2.12945
666	MANBAL	STUB1	RRAGA	GNPAT	TSNAX	MGC40405	SEC61G	SCOTIN	MDH2	2.1292
667	STAMBP	RAN	HMGN4	PSMD7	FIBP	TXNDC10	C14orf156	HAT1	BTBD6	2.12866
668	HMGCL	TUBB2C	CDC123	PCNP	VPS4A	C20orf116	ZNF207	VTI1B	SMARCE1	2.12746
669	NDEL1	RPL7	SLC12A7	PJA2	SCFD1	RDH14	SFRS3	UTP18	COX8A	2.12705
670	NOC3L	CLTA	SPPL2A	MKRN1	RAB2B	DDX27	C6orf51	CTR9	UBE2R2	2.12665
671	TBC1D9B	MRPL3	FBXL3	RNF149	NXF1	COQ10B	ZNF706	IK	C4orf8	2.12628
672	GNPDA1	PAPSS1	POLR2H	SMNDC1	EIF2B2	STAMBP	COPB1	PDZD11	ZBTB11	2.12567
673	ERBB2IP	SFRS7	TMEM85	MYD88	C2orf29	RNF111	CASC4	TM2D2	RDH14	2.12534
674	MRPL1	C10orf104	PPP1R7	IMMT	UTP14C	PMS2L3	EDF1	NUP153	CCAR1	2.12517
675	MED19	TUBB	C14orf119	CAMLG	AMY2B	SUCLA2	ILF2	CIP29	BAT3	2.12494
676	RPA2	PFN2	UTP18	SRPK1	TATDN1	KIAA1600	NDUFB11	DCTN6	QRICH1	2.12443
677	BAZ2B	IARS	C7orf42	VTI1B	AEBP2	PARN	HSD17B12	ATAD1	ZNF207	2.12438
678	ZZZ3	SF3B14	SMNDC1	NOP17	SMURF2	EIF2B2	HDAC1	SYBL1	TSC1	2.12436
679	EIF2B2	GABARAPL2	GNB1	PRR13	NFKB1	RPA2	HSBP1	PPP2R2A	NDEL1	2.12401
680	C1orf212	NOLA3	KRT10	TPRKB	NCOA6	INTS3	C19orf53	ATP5O	ECHS1	2.12345
681	BET1	NISCH	NDUFS4	TH1L	CRLF3	NOLA1	ERP29	SLC12A7	EIF2B2	2.12257
682	FAM82C	UBXD4	GLB1	C17orf79	PIK3C3	MRPL54	DDX47	NOL11	PANK2	2.12123
683	CBARA1	NDUFA5	PRCP	C2orf17	BTBD6	NOC3L	UXT	FAM8A1	NUB1	2.12102
684	ZCCHC17	CREG1	UBQLN2	BUD31	RNF139	PMS1	C19orf43	GNL3	FAM116A	2.12043
685	FBXL10	WSB1	ITGAE	PRKRIR	PCMT1	USP8	TOP2B	VEZF1	ATP2A2	2.11961
686	CHD8	CUTA	MAP2K1IP1	C11orf2	EDD1	MKNK1	SAE2	UBP1	ARHGEF18	2.11951
687	CCDC127	CDIPT	PPP2R5E	STARD3NL	XAB1	NSMCE2	WDR45L	COMMD7	MARS	2.11945
688	LONP1	SDF4	SACM1L	FLJ38973	UTP6	FEZ2	SERINC1	GOLGA5	KIAA1279	2.11928
689	COPS7A	RNF13	SRP19	COMMD7	NUDC	FN3KRP	NDUFA2	AUP1	FLJ20487	2.1186
690	KIAA0391	EIF2A	NUP54	LOC497661	ANAPC4	USP15	DDX1	TMEM111	PRDX3	2.11809
691	VPS16	C6orf48	GNPAT	EI24	PDCL3	COG5	DENR	C14orf100	ZCCHC17	2.11509
692	MRPS27	MRPL20	SYBL1	NRD1	TBC1D9B	ALG8	RCC2	PSMD12	LTA4H	2.11508
693	HEATR5B	CCT3	TPRKB	SLC30A9	METAP1	CLOCK	PTP4A2	PCMT1	SEC24C	2.11499
694	SUPT5H	SLC38A2	RNF103	VEZF1	DMXL2	AFTPH	UBE2I	COX7C	MAP1LC3B	2.11459
695	SCAMP2	HSD17B12	BUD31	FNTA	KIAA1279	KIAA1279	TXNL5	OS9	SFRS3	2.11439
696	C1orf123	DPM1	UBP1	GOT2	ERBB2IP	NIT1	TTRAP	MRPS14	C7orf42	2.11421
697	MPHOSPH10	CD99	HDLBP	CTR9	IMP3	STAM	MRCL3	CLK2	CDC23	2.11402
698	WDR73	RNF11	PPP1R15B	COX11	SNRPC	CBARA1	GABARAPL2	C4orf14	JMJD1A	2.11338
699	ZBTB11	USP14	FAM8A1	POLR2I	VPS36	UTP11L	DHX15	FBXO7	ZCCHC3	2.11307
700	SYVN1	GBAS	NUP37	FAM108A1	MGC4268	ZNFX1	MRPL20	TBL2	XAB1	2.11223
701	RWDD4A	SEC61G	DERA	SSB	NIT1	NUDCD3	RPS10	LEMD3	TERF2IP	2.11187
702	DHX16	VAMP8	TMEM87A	TRAP1	EIF2AK3	BET1	KIAA0528	ANKRD13A	ZW10	2.11085
703	ANKRD49	CCDC56	SPG21	LGTN	C2orf47	SUPT5H	MBD4	SNRK	ARL6IP1	2.1103
704	TYW1	SELS	MRPS36	SNRPA	FVT1	C3orf63	SNRPB2	TRAP1	FAM53C	2.10997
705	COBRA1	ZNF207	TBL2	METTL3	CDC26	ACP2	GCSH	NFU1	PRKRA	2.10993
706	MKNK1	C18orf45	LSM14A	UTP18	MRPL39	GLRX2	BAT3	INTS8	ZCRB1	2.10951
707	CECR5	FIS1	MRPL49	BCL10	BTAF1	ANKRD49	ZMPSTE24	TTC35	CTF8	2.10712
708	DPAGT1	CIB1	ABCE1	GHITM	RGL2	TMEM93	XPOT	YIPF6	FLJ20254	2.10686
709	SNUPN	SFRS2	ANKHD1	METAP1	WBSCR22	ACTR1B	NDFIP1	TMEM87A	MARCH7	2.10639
710	C14orf10	SERBP1	DIABLO	DCTN6	PDCD7	PIK3R4	TNPO1	KIAA1267	SERINC1	2.10519
711	PIK3R4	RBM39	COX7A2	C4orf14	BIRC6	EXOSC8	PSMA5	SYF2	VPS24	2.10512
712	USP15	DENR	RSU1	TBL2	TMEM109	MED19	NDUFA6	C7orf11	TBL2	2.10412
713	TSC1	COX5B	UBE2V2	TTC19	SLU7	RAP1GDS1	ZC3H15	TMEM183A	CCT6A	2.10353
714	PRPF38A	SNRPB	MTIF2	MRPS14	XPO6	EIF2S1	TRIM44	COX7A2	C16orf69	2.10299
715	ZNF410	ATP2A2	SURF1	PRPSAP1	RAF1	KIAA0391	CBX1	PIGT	TAF9	2.10298
716	FAM45A	DAD1	VPS4B	CETN3	DDX27	SLC35B2	SUCLG1	ZDHHC6	TLK2	2.10285
717	FBXO34	PSME2	NUP107	FMR1	RDH14	ATPBD1C	CSDE1	BOLA2	RPL3	2.10265
718	BAT5	C15orf15	ATP6V1D	MRFAP1L1	FTSJ2	TGOLN2	SF3B5	VPS4B	MANBAL	2.10242
719	GAK	METTL5	OFD1	HNRPF	NUP37	EIF4EBP2	IARS2	CRTC3	TSPYL1	2.10229
720	ZBTB5	ALG5	COX17	CCDC50	POT1	MPHOSPH10	VBP1	FAM44B	RPL29	2.1018
721	GTF3C3	UGP2	INTS8	HAT1	DUSP22	WDR3	C5orf15	POP5	EPS15	2.10015
722	ACAD9	FAM96A	LRBA	MRPL14	MANBAL	C6orf72	ARMCX6	WBSCR22	C6orf51	2.09992
723	ARD1A	PSMA1	YIF1A	UBP1	R3HDM2	PIAS1	EBPL	USP3	SUCLG1	2.09967
724	ZNF451	OCIAD1	ANKMY2	C14orf100	ANKRD27	ZCCHC17	LOC84661	PHF13	PRR13	2.09956
725	DHRS1	PCID1	TMEM32	TM2D3	PHF13	DHX16	KLHDC2	VPS24	FNBP4	2.09909
726	XPC	PTPRK	RNF7	COX7C	SURF4	GOSR1	COPZ1	RBM23	NDUFS3	2.09909
727	PREB	PCBP1	PFDN2	C16orf80	NOC3L	C16orf69	TMBIM4	C1orf119	ATXN2	2.099
728	SEC22B	ATP5I	GTF2H5	SLTM	MARCH7	ATP13A1	TARS	TMEM5	TMEM32	2.09879
729	C13orf8	TXNL5	SAPS3	MRPL49	NGDN	FBXW4	YPEL5	NGLY1	PSMB4	2.0967
730	NECAP2	BMI1	MAP1LC3B	FAM98A	COQ10B	FTSJ3	IER3IP1	RTCD1	CDC26	2.09545
731	C16orf69	MRPL36	RAB8A	PPP2R2A	FLJ20254	ZCCHC3	LOC51255	PLRG1	PMS1	2.0948
732	CDC23	CSDE1	C2orf17	ANKHD1	WDR26	C7orf47	LRRC47	NSMCE1	CUL1	2.09454
733	COQ5	RCN1	OPTN	DDX59	C1orf123	FAM104A	AKR1A1	CCDC90B	RAB2B	2.09448
734	SF3A3	GCSH	SLC30A9	SURF1	C9orf23	FVT1	SELS	IMPA1	TRIT1	2.0942
735	SLC4A1AP	PJA2	ZDHHC6	FNBP4	HELZ	ZBTB5	ATIC	MRPL27	TCF12	2.09287
736	MNT	U2AF1	SNX9	AGL	SLC35B1	CYBASC3	MRPS35	C1orf122	KIAA1600	2.09266
737	ZCCHC3	MRPL33	KIAA0247	NUP153	ADRM1	TYW1	UBE2D3	FIBP	CAMLG	2.09232
738	KIAA0355	SFRS9	UHRF2	OS9	PSMD10	DPAGT1	GORASP2	POGZ	ARL5A	2.0902
739	PSCD2	C1orf43	HECA	WBSCR22	FBXW4	COX18	EIF3S2	C12orf11	MUS81	2.08926
740	C20orf4	MAT2B	MARS	ABCE1	TSC1	TMEM39A	DAP3	CNOT2	SAP130	2.08924
741	TRIT1	SNRPD3	JMJD1A	RGL2	CLOCK	COBRA1	LRP10	FAM98A	NDUFA6	2.08787
742	FLJ20323	CCAR1	HBP1	UBAP2	RBM6	POT1	CBX3	MRPL24	UBE1C	2.08752
743	KIAA0831	CDK5RAP3	HAT1	POP5	MGC16824	MIS12	PTDSS1	NUP37	RRAGA	2.08717
744	C4orf8	MARCH6	PSMD12	NFU1	SF3B3	PREB	SMARCE1	ASH2L	ERH	2.08663
745	C14orf169	NDUFB11	OS9	UHRF2	CHORDC1	MRPS31	GSTO1	ECH1	UTP6	2.08617
746	C9orf97	NOLA2	PCMT1	SNRK	C16orf69	BECN1	RAP1A	BRWD2	DHX29	2.08585
747	C12orf41	YIPF6	RABGAP1	PDCL3	NDEL1	TIMM9	ALG5	UBAP2	CCNC	2.08561
748	C7orf36	POLR1D	FBXO7	HMGN4	RWDD4A	RWDD4A	DBI	WDR12	YIF1A	2.08513
749	ECD	C22orf28	CTR9	ATP5L	WDR12	PMPCA	TXNDC12	PPIL3	ANKMY2	2.08486
750	NUP214	RNF103	YY1AP1	MGC16169	HDAC3	KIAA0355	CDK5RAP3	CGGBP1	STX12	2.08475
751	MTMR14	CHMP5	CHCHD3	SUCLA2	XPC	ACAD9	C11orf59	TMEM41B	SLC25A5	2.08469
752	SIRT2	ARCN1	C4orf14	EIF2B1	OXSR1	COPS6	DYNLT3	CUL1	CREG1	2.08438
753	ATXN2	VCP	CAMLG	MRPS36	RPA2	TSC1	POLR2G	RNH1	SNRK	2.08424
754	TTC27	C12orf23	RRAGC	PSMD12	LOC374395	CDC23	LRRC59	STAU1	ZNF384	2.084
755	EPC2	C11orf59	PJA2	FBXO7	ZDHHC16	UPF2	UNC84A	HINT2	CHMP2A	2.08375
756	FAM53C	C11orf2	NCOA6	TTC35	FLJ12118	MNT	FAM128B	SMAD4	FAM82C	2.0828
757	SART1	COPZ1	ARHGEF18	USP3	ACTR1B	C7orf36	MKRN1	POLB	MPHOSPH10	2.08274
758	ZRSR2	KIAA0907	POLR2I	PPP1R15B	ZNFX1	KIAA1604	RB1CC1	SUPT7L	PPP1R7	2.08272
759	ZW10	DC2	NUB1	CLK2	C14orf10	FOXJ2	NAT5	SLC35A1	PRPF8	2.08206
760	BCS1L	TXNDC14	MRPL27	C14orf108	C1orf31	KIAA0831	EIF3S10	CRLS1	ZMIZ1	2.08194
761	C7orf49	BANF1	RTCD1	RTCD1	DUS1L	C13orf8	TCF12	CAND1	PRKRIR	2.08177
762	UPF3B	MASA	ADIPOR2	CRTC3	FAM82C	TXN2	C20orf3	BRD3	HELZ	2.08141
763	WDR70	PITPNB	PDIA5	TXNDC9	DHX33	PSCD2	NDUFA9	ANKMY2	DPAGT1	2.08101
764	UBR2	TUFM	RNH1	ZDHHC6	PJA1	C4orf8	ITGB4BP	HDHD2	UNC84A	2.0809
765	CLP1	MRPL53	COX7C	SRP54	PANK2	ATXN2	NDUFA8	MLL5	KATNA1	2.08085
766	URG4	LTA4H	UBE2R2	C4orf27	PMS1	LSM10	VCP	STX12	RPA2	2.08083
767	ZNF558	C20orf52	RAB9A	MRPL27	EXOSC8	C17orf71	IFNGR2	PHF10	CDC123	2.08079
768	RNF40	CCT7	GCC2	HNRPH2	ABCF1	C9orf6	C14orf112	FAM39DP	CCDC12	2.07999
769	EIF4ENIF1	FBXO21	TMEM41B	BLOC1S1	TMEM93	DDX56	THOC7	PPP1R8	TYW1	2.07998
770	EIF2AK4	GLG1	FAM98A	SF3B2	C21orf59	BCS1L	PARP4	IDH3B	PRPF18	2.07964
771	NUBP1	UBE2Q2	EIF2B1	ZMAT2	TGOLN2	CLPX	ARMET	PNPT1	STX8	2.07958
772	SLC25A20	DDB1	JOSD1	BRD3	ZNF384	FAM53C	PRCP	HECA	MTR	2.07912
773	KATNA1	RB1CC1	WIPF2	FLJ25476	ALG8	C9orf97	PSMB5	POLS	VPS11	2.07906
774	UIMC1	NDUFA8	STARD3NL	IGBP1	CDC23	KIAA0556	RNF149	R3HDM1	UBP1	2.07901
775	TBC1D10B	FBXL3	ANKRD27	SS18L2	KIAA0020	HNRPA0	UFD1L	NOLA1	UBE2V2	2.07835
776	MUS81	LRRC59	C17orf79	HINT2	PIAS1	ECD	ETFA	PMS1	C20orf4	2.07786
777	FAM48A	BAT3	C7orf30	CUL1	SS18L2	C11orf60	LASS2	SPAG7	C14orf4	2.07768
778	TTLL5	PSMD7	LGTN	ASH2L	SYVN1	C14orf169	PSMC5	RBM6	ERP29	2.07759
779	TRIM32	NEDD8	HINT2	HDHD2	TIMM9	YIPF1	IMMT	MRPL16	LOC497661	2.07691
780	TTC31	SAE2	DPP8	EPS15	COG5	C19orf42	PCNP	BLOC1S1	BLOC1S2	2.07645
781	VPS11	SRP19	CNOT2	PHF13	HMG2L1	MYST2	ARCN1	CTF8	SERBP1	2.07632
782	MFSD5	LOC497661	ARMC1	PHF10	SMARCB1	TBP	PPP1CB	CHMP2B	HMGN4	2.0758
783	C18orf8	LOC84661	CCDC131	ZNF627	PNPT1	USPL1	MTCH2	KIAA1600	FAM44B	2.0748
784	SAP130	NXN	MRPS6	NUDCD2	RY1	EIF4ENIF1	GRSF1	MRPL1	C2orf33	2.07384
785	XKR8	CKAP4	PTS	MUT	HARSL	AMPD2	SEPHS2	CIAPIN1	ECD	2.07373
786	FASTKD5	TMEM9	POLS	ZDHHC16	MBTPS1	INTS4	VTI1B	C1D	C1D	2.07187
787	ATG4A	APOA1BP	FNBP4	TMEM41B	ZZZ3	TDRD7	TCERG1	GALNT11	KIAA0143	2.07164
788	WHSC2	IFNGR2	C2orf29	C12orf11	MKNK1	SKIV2L	MTDH	C14orf124	PPP1R15B	2.07083
789	CRADD	C1orf119	RDBP	SMARCC2	CTNNBL1	LOC339123	SCOTIN	BTBD6	C20orf3	2.07081
790	FAM40A	LOC51255	TMEM29	HECA	SNUPN	THOC2	LSM14A	YIF1A	GNPAT	2.06994
791	CGRRF1	UBE1C	C14orf100	DERA	NECAP2	NCOR1	STAG2	MUT	CASC4	2.06987
792	C2orf42	NDUFA10	SNRK	MRPL1	KIAA1627	STX10	CAMLG	TMEM32	DAP3	2.0693
793	RPS26	ETFA	STX12	ACVR1	ZBTB5	NUBP1	SRPK1	GRHPR	XKR5	2.0691
794	RPL29	DAP3	UNC50	RIC8A	RALY	TTC31	EXOC1	ZNF627	HSD17B7	2.06878
795	LDHA	EIF3S10	C9orf80	IDH3B	ZCCHC17	VPS11	PSMD1	HSPC142	SNF8	2.06869
796	PABPC3	LSM3	ARL5A	NXF1	GTF3C3	LRRC37B	TAF10	TSPYL4	UTP11L	2.06854
797	EEF1D	XPOT	PRKRA	ZCCHC8	TMEM183A	CHMP7	VGLL4	ZDHHC16	PHF10	2.06852
798	RPL13A	TBC1D9	NUDCD2	BTBD6	SIRT2	RPP38	CDC123	SMARCA5	FDPS	2.06811
799	SERF2	ARMCX3	FAM79A	IFT20	SLC9A6	SAP130	KIAA0251	C1orf31	DC2	2.0676
800	COX6A1	MRPS35	IMP4	PDHB	RNASEH1	UIMC1	NDUFS3	NUP35	GRHPR	2.06727
801	CHCHD2	POLR2G	ATP5L	MTIF2	AATF	PLEKHJ1	ATP5O	ADRM1	BCS1L	2.06689
802	ARPC2	UNC84A	HSPC171	R3HDM1	PCID2	RNF40	GTF2H5	ARPC5L	UTP18	2.0666
803	SLC25A5	CAMLG	BTBD6	SMAD4	ZNF512	FAM48A	SSB	CHCHD3	TMBIM4	2.06594
804	YWHAQ	AGL	TMEM183A	PNPT1	ANKRD49	SAPS1	MASA	NCK2	VCP	2.06588
805	EIF4A1	HIAT1	NOLA1	JAGN1	CLPP	KATNA1	C14orf119	DERL2	RPS19BP1	2.06446
806	HINT1	MUT	MUT	KIAA1600	COPS3	FBXO42	MAEA	MRPL22	SLC35B2	2.06434
807	PPT1	ALG2	CIP29	NUP37	C6orf153	RSAD1	FAM32A	SLC35B1	MTIF2	2.06396
808	HLA-E	RAB1A	CUL1	SEC24C	ACAD9	MED11	HSD17B4	NGDN	ZBTB5	2.0639
809	CD81	C2orf17	TMEM50A	ANKMY2	FBXL10	PUS3	TMEM167	ZRF1	NDUFV2	2.06214
810	PHB2	ATP6V1D	CUEDC2	NCK2	COBRA1	SLC25A20	RNF7	USP4	LOC84661	2.0621
811	ATP6V1G1	NDUFA3	SKIV2L2	LYCAT	ZNF289	GTPBP10	TBL2	TMEM29	C10orf61	2.06127
812	TXN	SNRPB2	TRAPPC2L	CPSF3	ZNF451	MAP3K11	C11orf2	CHCHD8	COX11	2.06114
813	ERH	ANKHD1	CPSF3	CRLS1	KIAA0831	GBF1	RABGAP1	LETMD1	NUP37	2.06053
814	C14orf2	ZC3H14	MRFAP1L1	STX12	BMS1L	GTPBP6	SEC13	JAGN1	INTS8	2.06024
815	XKR5	SURF1	LETMD1	ACTL6A	VPS45	TBC1D10B	SRP19	SRP72	PREB	2.0597
816	TXNDC5	ILF2	C1orf119	STAU1	SMARCAD1	CLK3	PPP2R5E	NOC3L	C1orf31	2.05935
817	TALDO1	RAC1	C1orf122	BRWD2	CRNKL1	NKIRAS2	PSMD11	AHSA2	STK24	2.0592
818	ACTR3	C8orf40	FUCA2	C2orf33	VPS11	CHCHD4	GNPAT	RIC8A	ATIC	2.05918
819	MGC71993	TMEM126B	MTX1	ARHGEF18	COX18	ZNF212	SLC12A7	ARHGEF18	TMEM41B	2.05916
820	ARL6IP1	TMEM111	SLC25A46	DMTF1	SF3B4	FAM53B	UBQLN2	MRPL39	COX6A1	2.05914
821	GLO1	THOC7	CTF8	C9orf80	SF3A3	HMG20A	NUP153	PCID2	TMEM109	2.05821
822	TM9SF2	CETN2	CIAPIN1	PSMD10	DCP1B	THUMPD2	GNL3	RAB7A	GLO1	2.05801
823	DNAJA1	SCOTIN	C2orf47	DUS1L	NAT10	TMEM42	RNF4	RG9MTD1	CLOCK	2.05765
824	HMGN3	ATP5O	LYCAT	FAM116A	ZNF558	MTO1	PARL	STX8	NUP107	2.05715
825	SFRS5	MTDH	ZNHIT3	UTP6	LSM6	C1orf77	POLR2I	SMARCB1	MLH1	2.05635
826	SF3B14	NFU1	ARPC5L	MRPL45	LOC339123	PANK4	C15orf24	SLK	PRPF38A	2.0561
827	UCRC	PHIP	AGL	TMEM32	ATP13A1	LZTR1	PDZD11	NGRN	C14orf100	2.05541
828	MDH2	CETN3	BIRC6	RSPRY1	MTRF1L	GALT	UBP1	XAB1	VPS4A	2.05521
829	MRPL3	PAIP1	FIBP	XAB1	VPS16	TMUB2	DCTN2	PJA1	IFT20	2.05511
830	UFC1	DDX59	BTF3L4	IAH1	TCF20	TRIM39	CCDC50	IMP4	C14orf112	2.0547
831	CLTA	DENND4C	SLK	SF3B3	C11orf60	AIP	PIGP	RNF139	PHF13	2.05443
832	VAMP8	TUSC1	C12orf62	C3orf63	TRIT1	CDKN2AIP	OFD1	VPS54	KIAA0831	2.05419
833	ITGAV	FNTA	GRHPR	C11orf49	CYBASC3	C20orf7	ANKRD13A	HSPC171	FIBP	2.05412
834	RBBP7	HNRPH2	CCDC90A	MRPL16	UTP11L	CIR	CBLB	NUB1	TMEM4	2.05366
835	C12orf57	DECR1	TCF25	MTX2	EPC2	SAP30BP	SYF2	RDH14	LOC51255	2.05247
836	NFKBIA	YES1	PIGG	ABCF1	ALG6	C8orf41	ZRANB2	HGS	RABGAP1	2.05193
837	EIF3S12	FAM3C	TM2D3	DARS	PPIG	HLA-A	SEC24B	MRPS23	HEATR5B	2.05087
838	RPL7	ATP6AP2	JAGN1	C20orf43	SDCCAG10	UBC	FBXL3	C3orf63	C19orf56	2.04855
839	TUBB2C	ATP5L	NFKB1	PPP1R2	BECN1	RPL13	BCL10	C12orf62	C14orf10	2.0484
840	SERINC1	MEA1	C16orf61	DENND4C	PSCD2	GNB2L1	PFDN2	RPAIN	R3HDM2	2.0484
841	PSMB4	RNF149	UTP6	REPS1	BCS1L	RPL3	HIAT1	ARL5A	FTSJ3	2.04825
842	SLC38A2	SLTM	ZCCHC8	MAP1LC3B	CLASP1	RPLP0	PSMD7	HMG2L1	NUP153	2.04816
843	NDUFS6	CTSO	RUSC1	RANBP5	NRM	RPL35A	ATP6V1D	BAZ2B	MRPL54	2.0479
844	PRDX6	HAT1	CHCHD8	C14orf124	MTMR14	RPL29	HMGN4	AEBP2	C14orf156	2.04723
845	UGP2	SAT2	SF3B2	ADSS	CASP7	PABPC1	C16orf80	UTP14C	BAZ2B	2.04674
846	ZNF664	GRN	DDX50	SKIV2L2	DPH4	ARPC2	PPP1R7	MRPL17	UBE2Q2	2.04671
847	ATP1B3	TM2D2	SMURF2	ERBB2IP	KIAA0556	SLC25A5	TMEM5	TERF2IP	SNRPB2	2.04636
848	EIF4B	OFD1	RSPRY1	CDC26	JARID2	SLC25A6	GLRX5	CCDC55	PCID1	2.04568
849	PTP4A2	SYBL1	KCTD10	CAND1	GTF2E2	LRRFIP1	STARD3NL	CCDC12	SERPINB6	2.04554
850	FBL	RBM5	ZC3H14	RPS19BP1	PRPF38A	RPS9	DDX59	RSPRY1	DHX16	2.04553
851	UBXD4	NUP54	MRPL22	STX8	DPAGT1	HLA-E	FAM49B	SF3B4	GABARAPL2	2.04479
852	PSME1	PDZD11	PDCL3	EIF2AK3	TTC31	COX6A1	SPPL2A	SNF8	TMEM183A	2.04415
853	COPB1	DNAJA3	LRRC8D	SMARCA5	C20orf4	HMGN1	XTP3TPA	FBXO34	CHMP5	2.04369
854	PRDX3	CDK4	UTP14C	BAZ2B	TSR2	HINT1	THUMPD1	DNAJC7	CBARA1	2.04344
855	KIAA0143	TCERG1	EIF2AK3	MRPL22	PVRL2	ACTR3	MTIF2	DHX29	DDX50	2.04325
856	PSMB2	FDPS	FLJ20254	BIRC6	ZW10	PHB2	PRKRA	CRSP6	OXSR1	2.04263
857	PSMA3	HAX1	CCBL2	SLC35B1	C18orf8	PPT1	RNF103	LOC162427	WSB2	2.04255
858	DAD1	UBE2V2	MGC12966	LETMD1	RBM13	UQCRH	STK24	RPS19BP1	ZDHHC16	2.04248
859	NDUFA6	GHITM	VEZF1	NPEPPS	FAM53C	CDK2AP1	NSMCE1	PIK3C3	RNF139	2.04236
860	SERP1	PPP1R15B	MRPL45	RNF139	HNRPA0	CD81	RAB8A	MANBAL	C7orf11	2.04147
861	C6orf51	TMEM147	MRPL10	USP8	CCDC43	HSP90AA1	C1orf9	DHX33	DCTN6	2.04136
862	CASC4	POLR2K	FAM44B	RHOT1	TDRD7	HERPUD1	PPP4R1	KIAA1279	TOR1A	2.04127
863	ATP2A2	TTC35	RBM23	AEBP2	C13orf8	ATP5B	ATAD1	C2orf47	COPS7A	2.04115
864	SDF4	DNAJC1	IAH1	C1orf142	TOR1A	MKNK2	MRPL49	UBE2J1	C11orf2	2.04043
865	NOP5/NOP58	FLJ10769	CDC26	CLOCK	MGC10433	CCT4	PIGT	MRPL34	MKNK1	2.03968
866	PCBP1	HINT2	ASH2L	VPS54	PRPF18	SLC38A2	CNOT2	OXSR1	NUDCD2	2.03958
867	USP14	HMGN4	NGDN	UPF3A	RAE1	COX6B1	SLC20A1	HSD17B7	ATP6V1F	2.03925
868	HSBP1	RAB10	POLR2F	WDR40A	TTC27	RPN2	EPS15	KIF3B	FAM96B	2.03797
869	UBE2I	RNF7	REPS1	SNF8	SLC25A20	ERH	ATP5L	ADPRHL2	UBR2	2.03796
870	ATP1A1	LGTN	KIAA2013	ZNF403	EIF2B5	MAGED1	CIP29	C14orf11	HSPA8	2.03735
871	U2AF1	SPPL2A	CTDSP1	MRPS17	TBP	XPO1	C20orf43	CDC16	FBXL3	2.03712
872	ATP6V1F	NUB1	OXSR1	ACAA1	MYST2	C14orf2	C1orf122	USP8	NEDD8	2.03608
873	CHMP2A	DNTTIP2	ZBTB8OS	C20orf116	MAP3K7	ATP5G2	EIF2B1	MRPS17	GCC2	2.03603
874	AKR1A1	FLJ12529	PDHB	EXOSC8	TBPL1	NDUFB5	FAM98A	ALG8	LCMT1	2.03591
875	DAP3	HNRPR	SNF8	MRPL39	DIS3L	UCRC	COMMD8	EIF2B2	PPP2R2A	2.03556
876	YME1L1	GNB1	C1D	FBXO34	VPS8	ATP6V1G1	PLOD3	NARS2	FAM98A	2.03519
877	ATP5I	GRSF1	TRAPPC3	CCNH	PTRH2	ATP2A2	MARS	PPP6C	TMEM87A	2.03498
878	YY1	TMEM167	HGS	RPP30	ZRSR2	HEXB	C7orf30	ACAA1	FAM79A	2.03426
879	C6orf48	PARL	FTSJ2	TRIP4	BIN3	UQCRQ	MTX2	VPS72	CECR5	2.03401
880	SFRS3	COX7C	PPP1R8	PDHX	XKR8	GLO1	ZMAT2	UTP11L	UHRF2	2.03342
881	PSMA1	LYRM1	THOC1	SRP72	TGDS	PFDN5	INTS3	F8A1	CCT3	2.03259
882	TUFM	NFE2L1	ZCRB1	PJA1	ARIH1	MDH1	DDX50	RPP30	ALG6	2.03252
883	C14orf156	BRP44L	PITRM1	PIK3C3	C10orf22	PSME2	COX11	KIAA2013	RAB10	2.03244
884	CCT6A	RNPEP	USP4	PMS2L3	RPIA	DEK	FBXO7	TMEM69	ZNF451	2.03238
885	IARS2	PTDSS1	ANAPC4	WDR73	ARD1A	NDUFS6	FIBP	COG5	HDHD2	2.03221
886	EIF3S4	HYPK	C9orf23	POLE3	PREB	SUMO2	SND1	RPA2	C17orf71	2.03179
887	ARMCX6	PCMT1	RBM6	KIF3B	CLPX	UQCRFS1	BLOC1S2	CBARA1	BCL10	2.0316
888	RBM39	ASNSD1	MRPL54	USP33	FAM48A	NDUFA12	SYBL1	BMS1L	MFSD1	2.03106
889	MRCL3	SMURF2	HDHD2	DHX29	UPF3B	PSMB3	NOP17	FLJ20254	SUMO2	2.03065
890	EIF4A3	RAB2B	PPP6C	PPP1R11	FLJ20487	MFSD1	ZC3H14	TMEM93	C12orf62	2.03054
891	CCNG1	MRPS36	SUPT7L	FLJ12118	TRIM41	ARL6IP1	TMEM87A	FTSJ2	NDUFV1	2.02995
892	GBAS	C16orf80	HSPC142	HMG2L1	C11orf56	PSMB4	POP5	MRPS7	HSD17B12	2.02991
893	ZMIZ1	SHOC2	BRWD2	CDC16	TLK2	PSMA3	TIMM10	GTF3C3	NUBP1	2.02918
894	GABARAPL2	C7orf42	SPAG7	FLJ20254	MUS81	CCT3	STAU1	ZCCHC17	TM2D3	2.02909
895	C20orf3	PIGG	RPS19BP1	WDR26	DUSP12	ZNF207	COX7C	C6orf72	TEGT	2.02841
896	CCDC56	GNPAT	GLRX2	CRSP6	ERAL1	CTBP2	C7orf11	PRPF38A	FAM104A	2.0282
897	H2AFV	RPS19BP1	C2orf33	KIAA2013	UBR2	NDUFC1	COPS4	TAF6	USP8	2.02776
898	KIAA0907	GRHPR	VPS54	TERF2IP	C3orf37	UFC1	TMEM32	CTDSP1	REPS1	2.02734
899	NDUFA2	BTBD6	VPS4A	ISCA2	CCDC86	TFG	PSMD12	ZBTB8OS	FBXW4	2.02723
900	NDUFB11	C4orf14	C10orf61	NUDT9	ATG4A	DPM1	NUB1	TXNDC10	SAE2	2.02715
901	CBX1	NGLY1	GNPDA1	UTP11L	SIRT7	COPB1	HK1	MRPL54	C13orf8	2.02702
902	CNDP2	ARL5A	SNX6	KIAA1279	TBC1D10B	NPIP	VEZF1	SMARCAD1	ATAD1	2.02528
903	COMMD3	IMMT	LCMT1	ALG8	KATNA1	ZNF664	CRLS1	POLR3E	ITGAE	2.02518
904	NDUFS2	TERF2IP	EIF2B2	F8A1	ZNF143	NDUFA13	C14orf100	ATP13A1	C14orf11	2.02514
905	NDFIP1	ASCIZ	MRPL40	DDX41	LZTR1	ASCC3L1	LOC497661	ADIPOR2	SEC13	2.02477
906	KARS	KIAA1267	C3orf63	GTF3C3	SKIV2L	NOP5/NOP58	DHX32	C6orf153	KRT10	2.02397
907	FAM96A	COX7A2	TTC1	C4orf8	SAPS1	SDF4	PCMT1	MAP2K1	ADIPOR2	2.0239
908	RAP1A	CRTC3	EIF4EBP2	LONP1	PFDN6	TM9SF3	CCDC90B	ACTR1B	HINT1	2.02386
909	SELS	C20orf24	RAP1GDS1	SNX6	C8orf38	APEX1	ZRF1	MITD1	C14orf124	2.02331
910	PCID1	SDHA	SEC24C	PANK2	CGRRF1	C6orf48	IMPA1	WDR73	RNASEH1	2.0233
911	ADNP	TPRKB	PIP5K2C	HSD17B7	TEX10	C2orf30	USP3	LASS5	COPS5	2.02329
912	MRPL36	ZDHHC7	POGZ	GPBP1L1	ALKBH6	ERP29	CAND1	C9orf23	ITGB4BP	2.02297
913	HSD17B12	PRKRA	BAZ2B	RNASEH1	SAP130	HSBP1	RSU1	SMEK2	ZNF403	2.02215
914	FIS1	HPRT1	CAND1	NSMCE2	C16orf70	ERGIC3	NUP37	SCNM1	HSBP1	2.02125
915	PPP2CA	SMAP1	AATF	PRPF38A	WHSC2	COX5B	ZDHHC7	COG2	LRRC40	2.02085
916	PRCP	ACO2	UTP11L	PPP6C	PAPD1	U2AF1	LRRC8D	C13orf23	SNX3	2.01947
917	ANXA7	ANKMY2	UBE2F	POLR3E	RPP38	PTP4A2	TMEM183A	FAM79A	PCMT1	2.01896
918	CCAR1	NUDCD2	RNASEH1	FBXW4	TRIM39	SELS	WDR12	ERGIC2	FAM8A1	2.01879
919	C20orf52	VEZF1	R3HDM2	ZCCHC17	CCDC111	CASC4	FAM39DP	ARV1	ATP5I	2.01866
920	KLHDC2	ZCRB1	TERF2IP	SLC9A6	PANK4	CSNK2B	COMMD1	PEF1	AFTPH	2.01835
921	ERP29	ANKRD27	CECR5	SUPT5H	S100PBP	SERBP1	CPSF3	NDEL1	CTDSP1	2.0174
922	RCC2	POLR2E	PHKB	RANBP9	FAM40A	CUTA	TXNDC9	ANKRA2	DEK	2.01703
923	GARS	BLOC1S2	LSM6	ADIPOR2	C12orf4	RAP1A	TRIAP1	LEPROTL1	RPS10	2.01662
924	SF3B5	UBE2R2	PRDM4	COG2	UPRT	HDGF	SCAND1	TBPL1	NDUFB11	2.01616
925	BAT3	STXBP3	ALG8	RNF111	HLA-A	PACSIN2	RBM23	DYM	WIPF2	2.01592
926	SNRPB2	POP5	AFTPH	TMEM93	TMSB10	DAD1	DCTN6	NUDCD3	LETMD1	2.01476
927	SAE2	C5orf32	FAM50A	RPA2	ITM2B	TOMM20	SHOC2	C14orf10	SMARCB1	2.0145
928	LEPROT	MRPS14	NPEPPS	C13orf23	LDHA	CSRP1	CHCHD8	STAM	C2orf29	2.0144
929	PEBP1	ZHX2	TBPL1	ANKRD17	GAPDH	CCDC56	XAB1	RNASEH1	SUPT7L	2.01412
930	DYNLT3	CSE1L	WDR40A	SLC35A5	FTL	XRCC5	DENND4C	ALG6	AHSA1	2.01364
931	CDK5RAP3	NT5C3L	MAP2K1	MRPS31	RPL13	SDHD	RNF34	ARL2BP	POP5	2.01357
932	PSMC5	LETMD1	RABGEF1	R3HDM2	ATP5A1	C14orf156	TMEM77	EIF4EBP2	TTC1	2.0134
933	SDHD	MRPL27	BMS1L	ZBTB5	LDHB	CHMP2A	ACVR1	NIF3L1	HINT2	2.01334
934	COPZ1	FAM98A	PANK2	BAT5	RPL29	LRRC59	GRHPR	CDC23	TTC19	2.01327
935	NAT5	C1GALT1C1	RCCD1	EXOSC10	HSPA8	WSB2	TNIP1	ZFYVE16	MBD4	2.01247
936	TRIM44	BCL10	TMEM69	FAM50A	ATP5E	DC2	AGL	WDR3	GCSH	2.01223
937	RBM3	C14orf124	WDR3	JARID2	SLC25A6	C1orf43	SRP54	CRLF3	MRPL10	2.01201
938	PRPF8	MCTS1	NUDCD3	DYM	HLA-E	ATF7IP	RNH1	MRPS30	NDFIP1	2.01199
939	YWHAB	AHSA2	ANKRD49	ACTR1B	LRRFIP1	ILF2	CEBPZ	SS18L1	WDR3	2.01194
940	HDAC1	DNAJB11	GTF3C3	CRLF3	COX6C	TMBIM4	MGC16169	GOSR1	TUBB2C	2.0115
941	CBX3	PHF13	PMS1	CCDC127	NDUFB4	BCAP31	SUPT7L	DMXL1	CIAPIN1	2.0114
942	TXNDC14	INTS8	CCDC115	LASS5	SOD1	YME1L1	RG9MTD1	FAM53C	NSMCE2	2.01134
943	NDUFV1	WIPF2	HMG2L1	TBPL1	COX4I1	MAPK6	SMURF2	CRBN	BCAP31	2.01105
944	ZFAND5	CPEB2	MTR	MAP3K7IP2	HERPUD1	HDAC1	YARS	ATPBD1C	NDUFB9	2.01073
945	ZC3H15	STX8	DPAGT1	ARL2BP	HIF1A	UBE2E3	JAGN1	PARN	ERBB2IP	2.01072
946	XPOT	UBP1	PARN	RPIA	CD81	GUSB	LETMD1	HARSL	POLS	2.01059
947	NDUFV2	HMGCL	SMARCB1	PRDM4	NDUFAB1	DDX47	TSNAX	ZNF289	FLJ38973	2.01057
948	GCSH	PARP4	ACTR1B	ARL8B	XKR5	CNDP2	ZDHHC6	ZNF384	EIF4ENIF1	2.0105
949	DDB1	JMJD1A	KIAA0196	ZCCHC3	NDUFC1	CBX1	ADRM1	SNUPN	SNUPN	2.0104
950	HSD17B10	C9orf23	UBE2Z	ZNF384	CHCHD2	NEDD8	GTF2B	PIP5K2C	MRPL33	2.00948
951	KIAA0528	NUDC	LOC374395	MAP4K3	RPL36AL	GLG1	DHX40	TMEM128	GHITM	2.00921
952	HAX1	ZMAT2	ADPRHL2	SCAP	CEBPD	APPBP1	BRD3	ZNF189	STARD3NL	2.00868
953	LOC84661	ZNF665	DDX41	CBARA1	CLIC1	LRP10	DR1	FLJ20323	EIF3S4	2.00745
954	AARS	JAGN1	PMS2L3	MBTPS1	EIF4A1	BANF1	CGGBP1	SUPT5H	JTV1	2.00731
955	FDPS	C10orf61	C6orf153	MRPL48	ITGAV	UXT	NGRN	IRF3	ATP6V1D	2.00724
956	SETD7	BIRC6	FEZ2	C16orf69	CREG1	CSDE1	SKIV2L2	COMMD10	CTBP2	2.00645
957	TMEM111	GTF2B	SCNM1	CECR5	FTH1	BAT3	NCK2	C1orf123	TXNL5	2.00589
958	TMEM147	UTP14C	TYW1	SNUPN	ATP5G2	IARS2	C21orf59	FN3KRP	RUSC1	2.00544
959	PSMD1	BLOC1S1	ATP13A1	MPHOSPH10	HSPD1	UFD1L	PPP1R2	NAT10	KIAA0020	2.00534
960	GLG1	ECOP	STAM	WDR13	ATP5J	LOC51255	RGL2	VEZT	SEC61G	2.00503
961	ARCN1	PDCD7	BAT5	TAF6	NDUFB5	SERINC3	USP4	EPC2	CNIH4	2.00463
962	GSTK1	TXNDC9	SCAMP2	FTSJ3	NARS	KLHDC2	DARS	TCF20	HMG2L1	2.00456
963	C12orf23	SNRPA	RPA2	MAGEF1	NDUFA12	APOA1BP	RNF10	C13orf8	C14orf2	2.00414
964	DAZAP1	RHOT1	NSMCE2	VPS4A	TMEM123	ADNP	MRPL16	NOL8	XPC	2.00347
965	TMEM87A	DDX50	LMAN2	NAT10	TEGT	RAC1	ABCF1	RPP21	KIAA1627	2.0023
966	MEA1	C1orf198	KIAA0391	MAP3K4	PDIA3	SH3GLB1	BXDC1	FEZ2	SLK	2.00123
967	MKRN1	CDC123	KIAA1600	SUZ12	MKNK2	CHMP5	SNAPAP	GOLT1B	KIAA0556	2.00115
968	NDUFA3	NOL11	RDH14	DHX16	C10orf104	C6orf49	ABI1	CECR5	HEXA	2.00002
969	CMTM6	C7orf11	PAXIP1	TMEM109	SLC38A2	C19orf53	TCF25	FAM82B	PPP6C	2.00001
970	MASA	NUP153	COQ10B	AFTPH	REEP5	IFNGR2	POLD2	MPHOSPH10	SYVN1	1.99991
971	FAM3C	NRBP2	SCAMP3	DHX30	ANXA5	COPZ1	RNF44	USP15	CAND1	1.99985
972	FBXL3	PPP1R2	IRF3	EIF4EBP2	TXNDC5	VCP	PSMD10	DHX16	C1orf119	1.99964
973	TSG101	FLJ20254	BET1	DPF2	ATP5J2	CCAR1	FAM18B	ANKRD49	MNT	1.99825
974	POP4	ISCA2	PEX11B	LMAN2L	SSR4	NAT5	C9orf80	MIS12	USP15	1.99778
975	UBE2Q2	ATP5G1	EXOSC10	C7orf47	UBXD4	LOC84661	LOC162427	DPAGT1	TBC1D10B	1.99771
976	C14orf112	SLK	USP15	SUMO3	WSB1	FIS1	C3orf63	TRIT1	JAGN1	1.99769
977	TAF10	STK24	C14orf10	FN3KRP	C5orf15	FDPS	EIF2AK3	KIAA0274	LDHA	1.99731
978	EBPL	CYB5R1	FN3KRP	C14orf10	SPCS1	KLF10	SEC24C	BRD4	TMEM39A	1.99707
979	RNF135	SLBP	C13orf8	RASA1	HBXIP	ACADVL	HDHD2	AAMP	RCC2	1.99695
980	DYNC1LI2	C20orf43	ZNF384	TYW1	CASC4	TXNDC12	BTBD6	DHX30	C12orf41	1.99645
981	RAB10	HMG2L1	CHMP4A	MRPS30	TSPYL1	TES	SF3B3	SCAP	RHOT1	1.99632
982	DECR1	ZNF189	SUMO3	CNOT6	MRPS24	HEBP2	TMEM41B	ZNF274	GOSR1	1.99629
983	DNAJA3	UBAP2	C22orf5	C1orf212	C6orf51	POLR1D	KIAA0460	TMEM109	PTP4A2	1.99581
984	FLJ38973	MTHFD1	SYVN1	SLC35B2	MFSD1	CLSTN1	NCSTN	PMPCA	ALG2	1.995
985	EFHA1	UCHL3	AP4B1	SYVN1	RPN2	PGM1	CDC26	FAM82C	BET1	1.99396
986	HDLBP	CNOT2	ARL8B	GOSR1	BAT1	PUM1	FBXO34	RY1	SLC35B1	1.99369
987	UTP18	BTAF1	FAM45A	SEC22B	ERH	CLNS1A	MRPL17	KIAA0196	MRPL47	1.99365
988	NDUFA9	MANBAL	KIAA1279	LSM6	WWP1	HSD17B4	RDH14	LYSMD3	MTX1	1.9934
989	KIAA0247	HNRPH3	SLC35B2	NOL8	PRNP	MRPL15	POLR2F	PIK3R4	GNL3	1.99329
990	POLR1D	FAM44B	RPP30	COQ5	CTSL	RB1CC1	NARF	ZCCHC11	LOC374395	1.99197
991	CAMLG	RDH14	CBARA1	CHID1	TALDO1	RANBP2	C20orf116	SCAMP2	FBXO34	1.99197
992	SLC12A7	ASH2L	ASCIZ	EPC2	PRDX3	ATP6V0B	CCBL2	NXT1	EFHA1	1.99173
993	FAM36A	UTP6	TIMM9	SCAMP2	NPIP	ATP6AP2	MRPS23	C12orf44	PABPC1	1.99104
994	FAM8A1	CREB3	C4orf20	PSMD5	ANAPC13	MTCH2	DDX27	C7orf47	MRPL22	1.9907
995	TMEM167	PIGT	QRICH1	HELZ	IARS	EFTUD2	RAB7A	TM2D1	COX7C	1.99056
996	SCOTIN	C2orf33	RAB2B	RPP21	TUBB	GNB1	PJA1	BANP	ACTR1B	1.99043
997	PRKRIR	PON2	PCOLN3	PTRH2	MRPS21	IVNS1ABP	GTF2IRD1	TOR1A	TMEM93	1.99016
998	LSM14A	MTIF3	SLC9A6	PIK4CB	C18orf45	TAF10	LDOC1L	DDX10	F8A1	1.98992
999	PHIP	PPP4R1	FAM82C	FAM82C	UFC1	PREI3	ZDHHC16	EIF2B5	C7orf36	1.98971
1000	SURF1	PITRM1	C14orf130	C13orf8	SF3B14	UQCRC2	CCDC12	ZNF558	UQCRQ	1.98939
1001	MTHFD1	DNAJA2	ALG6	BANP	LAMP2	ETFA	TBC1D14	PNPLA8	SH3GLB1	1.98909
1002	RNF103	C6orf72	GOSR1	PMPCA	TTRAP	KIAA0247	AKR7A2	CRNKL1	TMEM147	1.98858
1003	AHSA1	CCNB1IP1	ZBTB11	PIK3R4	EIF4B	KIAA0528	NUP205	ZFAND1	DDX59	1.98815
1004	MCTS1	MRPL14	HELZ	MGC16824	PSME1	MXI1	RAB6IP1	DPY19L4	SF3A3	1.98808
1005	XTP3TPA	TRAPPC2L	SLU7	COMMD10	C6orf48	COPS5	PDCD7	KIAA0556	BRWD2	1.98748
1006	MRPS33	TMEM32	ZBTB5	CREB3	DENR	SIAHBP1	NPEPPS	C12orf41	PEX11B	1.98712
1007	MAP2K1IP1	CCDC53	VRK2	SS18L1	PRCP	C14orf119	HGS	PRPF18	FN3KRP	1.98655
1008	SPG21	HARS	PREB	FLJ20323	ATF7IP	IMMT	BAZ2B	R3HDM2	PJA1	1.98653
1009	SAPS3	PMS2L3	MPHOSPH10	KIAA0196	HSPE1	BNIP3L	LCMT1	TOMM34	SIAHBP1	1.98545
1010	IER5	C21orf25	C14orf124	FUNDC1	PSMB4	ATIC	MGC14327	KIAA0753	H2AFV	1.98544
1011	PIGP	GCLC	COQ5	ZNF274	SEPW1	OS9	UBAP2L	PPIG	NOC3L	1.98535
1012	PPP3CB	ZNF403	USP33	TMEM128	SUMO2	ITGB4BP	PANK2	COQ10B	PIK3C3	1.98502
1013	PSMD7	ZNF364	BCS1L	VPS16	RAP1A	SEPHS2	MTR	SIRT1	PARL	1.98472
1014	KRCC1	ZCCHC8	TMEM109	FAM48A	MRCL3	AP2S1	DUS1L	SF3A3	POLR2I	1.98437
1015	SYBL1	MAP2K1	CDC23	DDX10	VPS29	DAZAP1	HSPC171	FLJ20628	SLC38A2	1.98402
1016	PHF11	CLOCK	SMARCD2	KIAA1627	NDFIP1	ATP6V1B2	SF3B4	PIAS1	PARP4	1.9835
1017	ITGAE	PDHB	LASS5	GAK	MAGED1	MRPS35	TIMM23	MEN1	PPIL3	1.98327
1018	SPTAN1	PDHX	MCCC1	HARSL	BRI3	GCSH	RAB21	AP1G1	RANBP2	1.98309
1019	POLR2H	GOSR1	FTSJ3	MIS12	NDUFA2	PARP4	C17orf25	TSC1	PARN	1.98301
1020	SLTM	C21orf59	TOR1A	SDCCAG10	ATP5I	NDUFA9	UBE2A	GAK	FTSJ2	1.98294
1021	GRSF1	MRPL23	DHX16	HEATR5B	HSD17B12	TCF12	RIC8A	MGC16824	TRAPPC2L	1.98257
1022	GHITM	STAMBP	PNPLA8	COPS7A	PGM1	GTF2A2	TRA2A	TEX10	FEZ2	1.98243
1023	SUMF1	COQ9	C12orf44	COX18	SQRDL	PHB	REPS1	C1orf181	KIAA1604	1.98243
1024	FNBP1L	TMEM29	COX18	FBXO30	CDKN1B	HSD17B10	TMEM69	COPS6	TOMM20	1.98225
1025	DDX59	FBXW4	MKNK1	RAD17	HSBP1	ITGAE	TRAPPC2L	FAM48A	CHCHD3	1.98134
1026	PPP1R7	TBK1	COPS7A	SF3A3	QARS	SPG21	F8A1	XPC	HSPC171	1.98134
1027	PPCS	RNASEN	SF3A3	INTS12	EDF1	VTI1B	KIAA1600	VRK2	PSCD2	1.98099
1028	TMEM126B	ZNHIT1	MED19	PARN	APEX1	C12orf23	MRPL22	KIDINS220	COQ10B	1.98093
1029	PIGT	ATP6V0C	FLJ20323	ARD1A	ATP2A2	ZDHHC7	GLT8D1	PREB	ADPRHL2	1.98085
1030	EDD1	NSUN5	PPME1	HNRPA0	ALDH9A1	SFT2D1	WDR3	TRIM32	MTMR14	1.98079
1031	THUMPD1	SPECC1L	MTRF1L	ZNF622	COPS2	ARFGAP3	C1orf131	BCS1L	HAT1	1.98055
1032	BOLA2	POLS	SNUPN	C9orf97	CNIH4	JMJD1A	OXSR1	AATF	NCK2	1.98052
1033	C11orf2	DNAJC19	JARID2	NDUFA12L	TMEM4	HDLBP	PIP5K2C	PCOLN3	EIF2AK3	1.98033
1034	SLC35F5	PPP2R1A	DDX56	ZCCHC11	SERINC3	SETD7	ZNF403	FAM104A	EPC2	1.97994
1035	INTS8	RIC8A	PIK3R4	COQ10B	ZFAND5	C17orf37	GNPDA1	PRPF3	NOLA2	1.97976
1036	TUSC1	CTSA	DKFZp667G2110	TEX10	SEPHS2	FLJ38973	P117	TYK2	ZNF627	1.97971
1037	C7orf42	PMS1	MGC10433	DCP1B	ATP6V1E1	PJA2	POP7	RBM13	LRRC37B	1.97953
1038	RNF7	ABL1	CYBASC3	PRPF3	FAM96B	KIAA0251	MCCC1	CLPX	PPP4R1	1.97837
1039	SDHA	ANKRD46	ZNF451	PSCD2	ACTR10	LOC497661	PCID2	C20orf4	NUDC	1.97759
1040	TSNAX	REPS1	NECAP2	GCN1L1	HMGB2	MRPS33	C14orf124	FASTKD3	MYST2	1.97729
1041	YIF1A	BET1	KEAP1	USP15	ZMIZ1	TMEM87A	SCCPDH	NSUN2	SLC12A7	1.9772
1042	C14orf100	PGRMC2	VPS45	ATXN2	SLC12A7	MTHFD1	ITGB3BP	ZNF562	TCF20	1.97697
1043	UBP1	HSD17B7	ACAD9	NECAP2	EIF1B	ATP6V1D	BMS1L	DDX56	NUP35	1.9765
1044	POLR2I	SAMM50	B4GALT3	EIF2B4	LRPPRC	MAP2K1IP1	AOF2	PLEKHJ1	RPL13A	1.97644
1045	BLCAP	NDEL1	SAS10	PPIE	ENY2	DCTN2	VPS72	NECAP2	KIAA0355	1.9763
1046	GLRX5	MTX1	DHX30	TSFM	CCT3	RYBP	KIF3B	SP2	LSM6	1.97535
1047	GDI1	PFKM	POT1	RLF	PRPF8	PCNP	FASTKD1	INTS12	VPS28	1.97496
1048	GLB1	MRPL16	NPLOC4	TOR1A	TES	ACADM	DDX41	C17orf62	VEZF1	1.97495
1049	LGTN	PIK3C3	RANBP6	NXT1	SAE2	COX17	WDR40A	COG1	DENND4C	1.97436
1050	CMPK	MRPL10	TTC27	KIAA0831	TXNL5	BCL10	FBXL10	ARIH1	C9orf97	1.97314
1051	PPP2R2A	USP8	EIF2B5	GNPTG	TMED10	AUP1	RNASEH1	SDAD1	PIGT	1.97227
1052	NOL11	C7orf30	FBXW4	CLPP	NOLA2	DDX59	RAB1B	KIAA1604	UFC1	1.97212
1053	POLS	MRPL37	HEATR5B	TRIM32	EIF3S4	UBE2V2	TERF1	ECD	FLJ25476	1.97143
1054	CNOT2	HIP2	XPC	PRPF18	UNC84A	GOT2	SNX14	MGRN1	NDUFA13	1.96938
1055	TIMM10	TTC14	EIF2B4	FAM104A	MBD4	GNPAT	KIAA0020	PEX3	C20orf43	1.9688
1056	RNF139	LCMT1	CHD8	AP1G1	PPP2CA	PIGP	ISCA2	ZNF451	PRDM4	1.96832
1057	TRAP1	PDCD6IP	SDCCAG10	TSC1	PSMD14	C7orf42	NOL1	GNPTG	RBBP7	1.96814
1058	AUP1	PLOD3	C1orf181	DDX56	BMI1	PSMD12	BTAF1	ZW10	PCID2	1.96769
1059	EI24	ZNF451	FAM104A	KIAA0753	KIAA1033	DECR1	TRIM24	C19orf42	GRSF1	1.96748
1060	HEXA	CCDC115	MGRN1	MNT	MRPL33	CDC123	RHOT1	MTMR4	SDF4	1.96745
1061	TAF9	CRNKL1	BTBD10	FLJ20628	NDUFA10	PPP1R15B	PRPF38A	NCOR1	SCAMP3	1.9672
1062	METTL3	KIF3B	TEX10	CCDC91	ETFA	GLB1	COG5	EIF4ENIF1	FNTA	1.96686
1063	SEC11C	HGS	MTMR14	ZNF451	C14orf156	DERA	MRPL39	BTBD10	C20orf52	1.96594
1064	DCTN6	ADRM1	FLJ20628	SAS10	CCT6A	COX11	JOSD1	BIN3	TTC35	1.96582
1065	OXA1L	JOSD1	TRIM26	C1orf181	ACTN4	TMEM41B	HMGCL	GTF2E1	AUP1	1.96401
1066	RDBP	SNF8	ZNF410	C20orf4	UXT	FBXO21	FTSJ2	ALS2	PSMD11	1.96377
1067	FAM98A	SLC35A5	PSCD2	HMBS	IARS2	PPP3CB	PIK3C3	KIAA0831	CLTA	1.96362
1068	UBE2R2	NUP35	KIAA1604	ZNF32	S100A16	NUP107	ATP13A1	DNAJC19	TARS	1.96304
1069	ABCE1	PJA1	C12orf10	BTBD10	HSD17B4	NUDT5	EIF4EBP2	FLJ31818	TBC1D14	1.963
1070	FBXO7	MTR	DCP1B	MTMR4	FBXL3	STX12	KCTD10	MRPS9	FAM45A	1.96283
1071	NUP153	FIBP	CHCHD4	FBXO25	SRRM2	EIF2B1	WDR73	C12orf10	ETFA	1.96276
1072	SNRPC	STAM	IQCB1	ECD	CHMP5	C14orf129	RAB2B	C6orf130	GTF3C3	1.96217
1073	MTX1	NOC3L	C10orf22	TM2D1	CIB1	NAP1L1	RPIA	MARK3	TTC31	1.96128
1074	WBSCR22	TSC1	MTMR4	PREB	PIGP	MRPS6	ARL2BP	TXNDC11	C3orf63	1.96089
1075	FBXO21	MAGEF1	C14orf169	FLJ31818	MKRN1	HMGN4	SLC35A5	C10orf22	HSD17B10	1.96043
1076	C19orf10	FAM33A	SLC4A1AP	TXN2	MRPS35	PLOD3	SMARCB1	C12orf22	ATP13A1	1.96035
1077	ZRANB2	TEX2	ATXN2	TOMM34	KRAS	ANKMY2	CRBN	VPS8	HK1	1.96022
1078	MARS	HSPC142	RPP38	MKNK1	UBE2L6	ARPC5	C14orf159	MNT	IDH3B	1.95998
1079	CETN3	DYM	KIAA0556	MRPS22	SHFM1	ANKHD1	DNAJC7	TRAPPC6B	NECAP2	1.95988
1080	COX7A2	FN3KRP	TMEM39A	OXSM	RAC1	LOC162427	EXOSC10	TMEM39A	C6orf153	1.9595
1081	C14orf129	ARHGEF18	NRM	FLJ20487	RAB18	RAB9A	ERBB2IP	SYVN1	FAM108A1	1.95898
1082	TMEM183A	CDC16	DNAJC19	SLC4A1AP	C8orf40	PIGT	UPF2	ZRSR2	CPSF3	1.95884
1083	DHX32	MED19	AP1G1	C11orf51	LRRC47	EI24	SLC9A6	THAP4	EIF4EBP2	1.95869
1084	SSB	CHMP4A	UBR2	SCYE1	FAM36A	NUP153	NAT10	DCP1B	PSME1	1.95821
1085	SRP54	PIP5K2C	NUP214	PCOLN3	GARS	IMPA1	RPS19BP1	GRPEL1	KIF3B	1.95767
1086	RUSC1	TIMM23	KIAA1627	FVT1	SF3B5	TXNDC9	LMAN2	TSFM	RAC1	1.95744
1087	NUDC	POLE3	FLJ20487	SMARCD2	ETF1	TTC19	PEF1	FAM103A1	HIF1A	1.95702
1088	PRKRA	FLJ12118	VPS8	DCTN1	SNX7	PPIL3	MRPL11	STX10	AGL	1.95651
1089	PNMA1	ZZZ3	SIRT2	TTC27	HDGF	POP5	TMEM93	FBXO42	TBP	1.95624
1090	IBTK	FBXO34	CCDC43	POLR1C	C12orf23	FAM18B	CHD1	OXSM	HGS	1.9533
1091	PDHA1	KIAA0355	CUL2	ALS2	ZNF706	GNL3	MAP2K1	TLK2	PMPCA	1.95315
1092	FNBP4	AOF2	PELO	COPS6	NEDD8	CNOT2	C6orf153	IQCB1	HSP90AA1	1.95278
1093	SNAPAP	SDHB	STX10	CHMP7	IMMT	CAMLG	PARN	UBE1DC1	MRPL39	1.9524
1094	SLC35B3	ZRF1	MUS81	C19orf42	RBM3	PDIA5	C7orf47	TTC27	RNF7	1.95232
1095	FIBP	SLU7	FOXJ2	SHQ1	PTP4A2	ABCE1	USP33	CCDC43	IAH1	1.95222
1096	COX11	SUPT5H	CCDC45	UIMC1	DDX59	PPCS	C7orf49	ZNF622	C1orf63	1.95176
1097	GALNT11	CCDC127	TBC1D10B	TBP	SERP1	RSU1	ANKRD17	MTRF1L	HDAC1	1.9517
1098	C16orf80	MRPL1	PRKD2	ARAF	TMEM85	CCDC50	SCAP	C17orf71	RNH1	1.95163
1099	IFT20	CCDC104	ZNF558	SP2	DDB1	RNF103	SCAMP3	INPP5E	LGTN	1.95159
1100	DENND4C	C19orf50	INPP5E	C6orf130	DHX15	ACVR1	PPP6C	CHIC2	HMGN3	1.95114
1101	TCF25	EMG1	NUBP1	ADD1	PSMC5	GDI1	LSM6	ANAPC1	LRRC59	1.95108
1102	ATP5L	DHX33	PAPD1	EIF4ENIF1	PAPSS1	PPP3CA	POT1	TBP	CAPN2	1.951
1103	P117	XAB1	XKR8	MGRN1	ATP6V1B2	SSB	AAMP	C18orf8	PCNP	1.95059
1104	CLK2	PPME1	FAM53C	IQCB1	TMEM9	MRPL24	KIAA0196	CLASP1	PTDSS1	1.94843
1105	BRP44L	ACTR1B	WDR70	WDR70	HEBP2	UBE2R2	TMEM128	ERCC5	MFSD5	1.94831
1106	FAM39DP	KIAA1627	ECD	SAP130	TRIP12	RNASEN	BRD7	USPL1	SEPHS2	1.9476
1107	STK24	KIAA0556	PMF1	UBE1DC1	LOC497661	TIMM10	PCMTD1	MTMR14	SLC25A20	1.94736
1108	EIF2AK3	AIG1	ERAL1	TRPT1	CTSO	IK	AATF	USP38	SMAP1	1.94718
1109	RAB6IP1	CCDC90A	TBP	MTRF1L	OPTN	HNRPDL	MRPL54	THOC2	HERPUD1	1.9471
1110	SCAND1	COPS7A	C7orf49	PLEKHJ1	TMEM165	HINT2	TAF6	MYST2	KCTD10	1.94684
1111	LYPLAL1	OXSR1	SAPS1	C17orf71	ANKHD1	AHCYL1	FBXO28	NUP214	SSB	1.94679
1112	C9orf80	DHRS1	TTC31	INTS4	COPS5	LRPAP1	C1orf212	MUS81	ATP1B3	1.94572
1113	TMEM50A	VPS45	EIF4ENIF1	CLPX	SETD7	GALNT11	ZBTB5	TTC31	PANK4	1.94513
1114	SNRPA	C1orf123	C17orf71	ERAL1	NSMCE1	TNIP1	MRPS31	WHSC2	AKR1A1	1.9451
1115	CUL1	F8A1	ARIH1	NCOR1	TTC35	PDHA1	BCDIN3	EFTUD1	RSPRY1	1.94508
1116	TMEM32	FAM45A	ZC3HC1	RNF40	TSG101	NT5C3L	DPAGT1	PAPD1	AP2M1	1.94485
1117	IDH3B	FAM117A	KIAA0317	SKIV2L	YES1	C7orf11	FN3KRP	FASTKD5	TXNDC9	1.94451
1118	STARD3NL	DKFZp667G2110	C4orf8	TGDS	RPS10	ATAD1	HMG2L1	RNF40	WHSC2	1.94366
1119	TRAPPC3	FAM53C	RNF40	UBR2	HMGN4	CETN3	SS18L1	KATNA1	FAM48A	1.94355
1120	TM2D3	CIAPIN1	LOC339123	TTC31	PCNP	GYG1	YIPF3	TSR2	JOSD1	1.94304
1121	COX7C	C6orf120	FASTKD5	ZNF766	KRT10	MRPL27	ARL8B	LRRC37B	ILF2	1.94294
1122	ZNHIT1	UTP11L	TTLL5	DCTN4	FBXO7	TMEM50A	RPP21	ZNF263	COX7A2	1.9424
1123	HYPK	RPRC1	TLK2	DPH4	BLOC1S2	RBM7	SYNJ2BP	LYK5	CCDC127	1.94127
1124	FMR1	TBC1D9B	KIAA0831	ZNF212	RB1CC1	EIF2AK3	CDC23	DVL1	MTRF1L	1.94112
1125	ACAA1	COQ10B	PUS3	FASTKD5	IMPA1	PARP12	C1orf123	INTS4	TTC27	1.9403
1126	SEC24C	PIK4CA	C18orf8	WHSC2	C7orf24	TRAP1	NSUN2	ZNF7	NDUFA3	1.94016
1127	LRPAP1	ZBTB11	TRIM32	USPL1	XPOT	NUDC	C14orf10	TBC1D10B	POT1	1.93939
1128	LOC124446	C13orf8	THAP11	RSAD1	GDI2	CIP29	PRDM4	CHMP7	COPS3	1.93932
1129	FAM18B	PCGF2	WHSC2	MUS81	C11orf2	TSNAX	GTF2E2	HMG20A	COPS6	1.93913
1130	AHSA2	ZNF512	VPS11	FAM58A	LSM3	RAB8A	MITD1	76P	ARL2BP	1.93905
1131	CCDC90A	FTSJ2	ZRSR2	CCDC130	MOAP1	C1orf9	DNAJC19	ZDHHC3	RAB6IP1	1.93781
1132	LOC391356	R3HDM1	SKIV2L	PUS3	TOP2B	MTX1	CASC3	SHQ1	CUL2	1.93724
1133	C14orf11	TMEM109	SDF2	CCDC86	MAP2K1IP1	OPTN	ZNF274	TRPT1	WDR26	1.93707
1134	ZC3H14	INTS12	MYST2	PQLC1	RYBP	ADRM1	LEPROTL1	C11orf56	GNB1	1.937
1135	DR1	MRPS7	TMEM134	U1SNRNPBP	CCT7	COX7A2	MKI67IP	UBR2	MBTPS1	1.93673
1136	UTP6	ZNF43	BUD13	CLK3	ARFGAP3	SNAPAP	PIAS1	CLK3	PSMB3	1.93665
1137	SUCLA2	RG9MTD1	ILKAP	EIF2AK4	PDCD6	F8A1	GLRX2	LOC134145	C10orf22	1.93644
1138	TNFRSF1A	COPS3	MFSD5	CCDC76	UBE2Q2	RAB6IP1	MYST1	AKAP8	MAP2K1	1.93634
1139	ACVR1	TMEM93	SPRYD3	RINT1	DDX39	THUMPD1	SF3A3	RSAD1	ZC3H14	1.93633
1140	IGBP1	MRPS17	CYB561D2	PCF11	PABPC4	PHF10	C8orf30A	C20orf77	FAM40A	1.93589
1141	UBTD2	DPAGT1	GBF1	MGC11257	C14orf100	SNX2	C20orf111	ITFG3	AATF	1.93551
1142	TMEM41B	KIAA2013	MTA3	CHCHD4	DAZAP1	SURF4	TEX10	TRIM41	HSPE1	1.93516
1143	SMAP1	CBARA1	LRRC37B	BRD1	KRCC1	TMEM77	NOSIP	SAPS1	TMEM69	1.93462
1144	MAP1LC3B	COG2	U1SNRNPBP	EID2	GTF2H5	NANS	VPS16	PRPF38B	BMS1L	1.93455
1145	TRAPPC2L	XPA	ALKBH6	TRIM41	TM2D3	FAM98A	ARFIP2	ALKBH6	VPS16	1.93412
1146	C7orf11	NSMCE2	TRIM41	RUFY1	DCTN2	NUB1	CCDC51	XKR8	MRPL1	1.93407
1147	SND1	HELZ	FAM40A	SLC25A20	ITGB4BP	ZDHHC16	COQ5	THTPA	C19orf10	1.93402
1148	CCDC55	SF3B3	KIAA0409	FAM40A	BAG3	LYCAT	ZNF189	CCDC86	XKR8	1.93378
1149	DUS1L	COX18	PANK4	BUD13	THUMPD1	CYB5R1	HSPA14	FAM58A	LONP1	1.93321
1150	CRY1	ADPRHL2	FEM1A	WBP2	TRAP1	ARMCX3	CPSF4	RIOK2	CETN3	1.93287
1151	INTS3	KLHL9	RMND5B	SAPS1	C17orf79	VPS25	DHX30	ZNF746	FIS1	1.93164
1152	STXBP3	MRPL48	LOC644096	AP1B1	EPS15	CRLS1	TOMM34	FAM40A	DCP1B	1.9314
1153	C21orf59	UPF2	LOC90826	C6orf203	MYD88	FLJ45445	DDX18	DFFA	FBXO42	1.93062
1154	RHOT1	C14orf130	FTL	CGRRF1	HDHD2	ZNF403	PPME1	SKIV2L	CLASP1	1.93056
1155	HSD17B7	TOR1A	RPS26	ZNF263	SUB1	VKORC1	C4orf8	NECAP1	LOC162427	1.92992
1156	SNF8	EXOSC8	SLC25A5	RIOK2	MYH9	XAB1	UPF3B	LOC339123	COX18	1.92953
1157	SCAMP3	MGC61571	UBA52	HS1BP3	CAST	XTP3TPA	C6orf130	C6orf70	TNPO1	1.92896
1158	F8A1	COBRA1	RPL13A	NUFIP2	HIAT1	ZCRB1	COBRA1	ZC3H7A	PIGP	1.92865
1159	ZNF403	NUDT5	PPA1	GBF1	PARL	NUP37	C21orf25	CDK5RAP1	COG5	1.9286
1160	C7orf30	PLOD1	EEF1D	COX10	ATAD1	RIC8A	NUDT9	URM1	STAM	1.92747
1161	DERA	ARL8B	TXN	MFSD5	POLR2E	CCNDBP1	C14orf130	ZNF212	C1orf123	1.92743
1162	CTSO	PAXIP1	HINT1	NKRF	RNF20	DNAJC9	FTSJ3	PQLC1	RY1	1.92661
1163	CHCHD3	POT1	RAN	C4orf9	MUT	ADIPOR1	ARD1A	AGK	UCRC	1.92655
1164	TERF2IP	CCDC84	HLA-E	GTF2H1	LRPAP1	DENND4C	BANP	DOLPP1	PIK3R4	1.92589
1165	MRPL23	CRLF3	UQCRH	PALB2	MGST2	STAU1	DULLARD	TWF2	LOC339123	1.92573
1166	PEX11B	UBTD2	LRRFIP1	ANAPC10	TMEM111	MRPL17	TCF20	RBM15B	SIRT2	1.92545
1167	C1orf131	RALY	HIF1A	ARMCX5	LOC492311	ZNHIT1	SLU7	FLJ35779	RANBP6	1.92373
1168	SAMM50	SLC35B2	RPN2	LZTR1	SUCLA2	HDHD2	B4GALT3	TMEM42	TMEM167	1.92328
1169	NCK2	CPSF3	PDIA3	PANK4	ARL5A	C1D	MGC10433	VPS11	SKIV2L	1.9226
1170	ZDHHC16	MNT	TUBB	EARS2	FDPS	ADIPOR2	PFDN1	BUD13	HARSL	1.92249
1171	MRPL40	C6orf153	TMEM123	NECAP1	IGBP1	DMTF1	NHP2L1	CCDC130	TRAP1	1.92187
1172	JAGN1	CLPP	PFN1	SIN3A	GNPAT	ANKRD27	PVRL2	NUFIP2	LYCAT	1.92127
1173	ST13	XPC	ERH	C1orf77	LYPLAL1	CEBPZ	JARID2	C4orf9	RBM13	1.92108
1174	CHMP2B	C7orf36	MKNK2	PLD2	SAPS3	DUS1L	C18orf21	CGRRF1	PDCD7	1.92092
1175	REPS1	DERA	COX8A	C2orf42	PNMA1	JOSD3	RBM28	ANAPC10	C12orf57	1.92077
1176	VPS45	PRPF38A	IDH1	SMARCAL1	LETMD1	IBTK	SEC22B	TAF2	TALDO1	1.92065
1177	IMP4	PRPSAP2	BTG1	IPO13	GOLGA5	C14orf108	CECR5	CUTC	TXNDC10	1.91966
1178	PHF10	MACF1	COX5B	ELP4	TMEM5	TMEM183A	C12orf41	LOC283951	CRNKL1	1.91959
1179	CPSF3	PARN	C7orf24	C5orf3	C10orf32	CPSF3	MEN1	GTF2H1	ZRANB2	1.91942
1180	TMEM50B	RPP21	HSD17B12	NSUN3	TAF9	CCDC90B	SMARCAD1	NSUN4	ACVR1	1.91927
1181	CRLS1	VPS72	PRDX4	RHBDD1	BOLA2	SLK	TM2D1	LOC90826	NAT10	1.91916
1182	PGRMC2	PSMA7	GLO1	CASP9	BXDC5	SPAG7	ABHD4	GTPBP10	RAB9A	1.91891
1183	HGS	BECN1	DPM1	CRADD	AP2S1	SND1	TSFM	RPP14	PIAS1	1.91878
1184	SUMO3	ARAF	HDAC1	C16orf51	LOC440248	FAM79A	PRPF3	MFSD5	MKRN1	1.91836
1185	GLRX2	C6orf130	CAPNS1	SEC22A	CMTM6	FLJ25476	MTMR4	HYPE	XPOT	1.91827
1186	HSPC142	PSMF1	CCT3	GPATCH1	POLR2H	NUP85	C1orf181	ABCB7	C7orf47	1.91757
1187	RSPRY1	C12orf44	ZNF706	HDGF2	VGLL4	RNF10	DHRS1	NCKIPSD	SDF2	1.9175
1188	SCNM1	PREB	SLC38A2	PTPN9	NT5C3L	SUPT4H1	RAD17	SRBD1	HNRPA0	1.91696
1189	JOSD1	C9orf97	GPI	C16orf70	GSTA4	TAF9	FLJ20628	CCDC16	ARAF	1.9169
1190	KIAA1279	VPS16	KDELR2	UPRT	CMPK	HGS	FASTKD3	SDCCAG1	GNPDA1	1.91621
1191	NSMCE2	ZNF622	ITGAV	C12orf43	ASH1L	FAM44B	NECAP2	KIAA0157	ADRM1	1.91601
1192	TSPYL4	TOPBP1	CCNG1	CCDC128	SEC11C	ICMT	MGC16824	C6orf113	ARMET	1.91543
1193	SDHB	APTX	SUMO2	C8orf41	AGL	C4orf14	ACP2	FLJ90709	ARL8B	1.91477
1194	CTDSP1	MPHOSPH6	DBI	ZNF35	HSD17B10	PSMD10	C13orf8	PXMP3	RPN2	1.91369
1195	TRAPPC4	DCTD	LRPPRC	CIR	PGRMC2	COX7C	SLC25A4	POU2F1	TSR2	1.91369
1196	PPP6C	KIAA0831	ZNF207	TRAF6	ALDH7A1	RBM5	HIVEP1	C12orf4	EXOSC8	1.91367
1197	PARN	FLJ20628	ERGIC3	C1orf91	C14orf112	NGRN	RAB22A	THAP7	C16orf80	1.91297
1198	MTIF3	ACAD9	SUCLG1	MKRN2	RNF7	NCK2	C20orf4	XRCC6BP1	BANF1	1.91267
1199	HMG2L1	RNASEH1	PCID1	TTF1	CBLB	ATP6V1H	VPS8	REXO4	SAPS1	1.91235
1200	C1orf31	C11orf60	TUFM	B2M	AHCYL1	DDX50	C12orf10	C3orf38	PFDN2	1.91225
1201	TRA2A	ZNF529	CCT6A	RPL13	HECA	RPS19BP1	TOMM40	ZDHHC18	BMI1	1.91199
1202	C6orf153	LOC285636	MAGED1	RPL35A	POLR2I	IDH3B	KIAA0355	TRIM39	MGRN1	1.91177
1203	UPF3A	C11orf49	GPX4	RPL23	ITGAE	DR1	HYAL2	ZFYVE27	RPS26	1.91145
1204	COG2	PRDM4	EIF4B	PABPC3	STX8	LOC339745	CLPX	C8orf41	CLPX	1.91138
1205	PDCD7	ZNF410	SERBP1	RPL26	FAM44B	RGL2	DVL1	C2orf42	DHX33	1.91129
1206	NFKB1	C4orf8	PTPRK	SLC25A6	HMGCL	RALY	KIAA1604	C12orf43	FVT1	1.91078
1207	DUSP22	IQSEC1	LRRC59	HMGN1	PPP1CB	SDHB	FVT1	LMBR1L	SLU7	1.91009
1208	FAM62A	SF3A3	PSMB4	HINT1	MAP1LC3B	UXS1	CHID1	PEX12	DYNC1LI2	1.91
1209	MTX2	DPF2	APEX1	UQCRB	UNC50	R3HDM1	KIDINS220	UPRT	CD81	1.90943
1210	TOPBP1	UXS1	SEC31A	COX6A1	IDH3B	FLJ10769	CCDC28A	C17orf32	COQ5	1.90827
1211	MRPL16	C1orf181	NPC2	DYNLT1	AHSA2	UBAP2L	MRPS22	RBMX2	MRPS17	1.90825
1212	SNX6	PSCD2	SFRS3	EIF4A1	RBM7	POLR2F	MRPL51	TTF1	PIP5K2C	1.90814
1213	ITGB3BP	IL10RB	NOLA2	JTB	UHRF2	RUSC1	TOR1A	PINX1	FLJ20628	1.90781
1214	IMP3	MGC16824	GARS	PTTG1IP	VEZF1	HNRPLL	ZC3HC1	RPL18A	EXT2	1.90775
1215	ASCIZ	NAT10	PDIA6	SEC61B	TMEM50A	COASY	TTC27	RPS6	RNF40	1.90718
1216	ARL8B	C16orf69	C14orf156	CTBP2	COX7A2	NFKB1	PNPLA8	RPL12	MRCL3	1.90691
1217	TXNDC10	MTMR4	HDGF	TXN	C19orf10	BRD3	MORC3	RPLP0	C8orf40	1.90588
1218	GLT8D1	FLJ39378	LSM7	COX5A	PIGG	CTDSP1	PSCD2	LDHA	SMURF2	1.90552
1219	LRRC8D	METTL9	FLJ31951	CAPN2	TTC1	UBE2Z	PRPF18	RPS26	GUK1	1.90504
1220	BRWD2	NUP205	SCP2	CLTA	FLJ38973	MAP2K1	DUSP12	HSPA8	CHCHD4	1.90454
1221	DERL2	ZNF384	MRCL3	ATP5J2	ANKRD10	ZNF364	RANBP6	EIF3S6IP	TEX10	1.90424
1222	RABGEF1	TSR2	TMED10	ATP5B	MRPL24	MRPL16	KIAA1627	RPL26	RAB8A	1.90358
1223	HNRPLL	NIF3L1	CASC4	MAGED1	SLC35A1	TM9SF1	GTF2E1	PABPC1	DAD1	1.90355
1224	MRPL22	SSRP1	BCAP31	C14orf2	CIP29	GCC2	KIAA0317	HIF1A	INTS3	1.90314
1225	KIAA0460	DEDD2	MRPS35	UQCRQ	C7orf30	STXBP3	CYBASC3	SLC25A5	C14orf169	1.90286
1226	C3orf63	COG1	ARPC1B	TMEM4	TXNDC9	PIP5K2C	DEDD2	DYNLT1	CGRRF1	1.90239
1227	DDX27	DHX16	CDKN1B	MORF4L1	TIMM10	PPP1R8	TEX2	UQCRB	ERAL1	1.9023
1228	CIAPIN1	NCOR1	RBM39	ZNF664	ASH2L	AEBP2	UBQLN4	COX6A1	C18orf8	1.90183
1229	SLC25A46	MKNK1	AP2M1	RPL7	CBX6	FAM50A	TDP1	CDK2AP1	FBL	1.90165
1230	PDHB	TXN2	PRR13	SLC38A2	HARS2	GRHPR	FLJ20323	HSP90AA1	HDGF	1.90164
1231	FAM50A	FBXW5	DAD1	MDH1	ACVR1	C6orf153	C17orf62	RAN	ZNF274	1.90154
1232	USP8	DCTN4	ARF4	NDUFA13	HIST1H4C	WDR26	PI4K2B	SFRS11	SUCLA2	1.90142
1233	PCID2	SDCCAG10	NDUFB11	PRDX4	C7orf42	KCTD10	C9orf97	ERH	DENR	1.90105
1234	RG9MTD1	DNM1L	ETFA	ATP2A2	RNPEP	RANBP9	ZCCHC11	HMGN3	DYNLT3	1.90076
1235	FEZ2	ERCC5	TOMM20	COX8A	ZCRB1	CAND1	DDX56	SEC61B	C22orf5	1.90066
1236	EBNA1BP2	MYST1	MFSD1	IMPDH2	ADIPOR2	ISOC1	PCOLN3	HSPD1	AEBP2	1.90032
1237	TEX2	TCF20	TNS3	HSPE1	EI24	PPP1R11	BECN1	TMEM59	MRPL17	1.90023
1238	C14orf130	FBXO42	ATP6V1F	SUMO2	TBL2	SUMO3	MESDC1	CAPN2	AHSA2	1.8998
1239	EXT2	AATF	SERPINB6	BTG1	AHSA1	BXDC1	ARAF	ATP5G2	RDBP	1.89977
1240	CRBN	CUL4A	SERINC1	DEK	POLR2K	C14orf124	DNPEP	UQCRQ	RPP38	1.89949
1241	ANKS1A	POLR3B	ARL6IP5	FBL	STAU1	CGGBP1	BRE	NDUFB9	NCOR1	1.89933
1242	RALY	PRPF18	MTCH2	NCKAP1	C12orf11	TBC1D14	POLR3C	CLTA	HMGCL	1.89925
1243	ARL2BP	CCDC5	RAB13	C6orf51	RAB8A	EEF1E1	KIAA0753	XKR5	SERP1	1.89851
1244	VPS54	C22orf5	CCT7	CAPNS1	SNX9	BAZ2B	NPLOC4	RPN2	RGL2	1.89839
1245	MYL6B	ZW10	BRP44	ODC1	C6orf72	C1orf131	NDUFA12L	CTBP2	TCF25	1.89822
1246	FANCL	PMF1	RND3	C12orf57	NOL5A	ELOVL1	C9orf6	PFDN5	ZRSR2	1.89804
1247	MRPL39	FLJ20487	ATIC	TM9SF3	FAM39DP	RSPRY1	MTA3	UCRC	BRD3	1.89784
1248	SAT2	EIF4ENIF1	NDUFB10	UBE2E3	HSPC171	SCNM1	HMBS	ATP6V0E1	ANXA5	1.89668
1249	COG5	ZNF558	CIB1	TMEM14B	C7orf11	GPAA1	BRD9	SUMO2	BECN1	1.89597
1250	FN3KRP	GCN1L1	NDUFA9	DAD1	GNPDA1	BTAF1	YARS2	HERPUD1	MRPL16	1.89589
1251	RNASEH1	SDAD1	MRPL15	RCC2	MRPL17	ISCA2	PAPD1	RPL7	ZNF622	1.89571
1252	WDR45	FOXJ2	C20orf52	SEC61G	PH-4	CCBL2	FOXJ2	CCT3	VPS45	1.89549
1253	WDR12	C12orf41	HSD17B4	PSMB2	NUDT5	C2orf47	WDR70	SLC38A2	HSPC142	1.89524
1254	CCDC109B	NUBP1	SAE2	U2AF1	ADPRHL2	CCDC12	PABPN1	APEX1	SRPK1	1.89524
1255	CDC16	ARD1A	GABARAPL2	ITGAV	SEC13	HARS	TMEM134	UBE1	DDX27	1.89459
1256	KIF3B	TRIM26	NDUFV1	C10orf104	SLBP	PITRM1	MRPL46	ATP2A2	PLOD3	1.89435
1257	STAM	C1orf212	TMEM14B	SFRS3	PINK1	REPS1	CCDC45	GLO1	ATP5O	1.89432
1258	ISCA2	MGC10433	ADNP	CCNC	SLC25A46	LOC374395	CALCOCO1	COX8A	SRP54	1.89412
1259	C5orf5	STX18	KTN1	ERP29	FAM98A	HMGCL	FAM103A1	ATP1B3	MRPL27	1.8935
1260	DHX33	SDF2	BANF1	SHFM1	C2orf33	IMP3	PPM1D	HSPE1	WDR12	1.8932
1261	CCDC53	MYST2	SEPHS2	FAM3C	SYNCRIP	DHX29	SDAD1	C6orf51	C11orf56	1.8929
1262	COQ10B	KIAA1604	CMPK	HSBP1	NT5C2	MRPS7	APTX	ARL6IP1	UBAP2	1.89277
1263	TMEM69	TRAPPC6B	GUK1	CS	MRPL22	JAGN1	ABCB10	BTG1	ARIH1	1.89245
1264	SLC26A11	DDX10	LAMP2	NOP5/NOP58	NUDCD2	HMG2L1	ALS2	SNRPB	ZNF558	1.8923
1265	DCK	RPIA	BCL10	C14orf156	ZNF148	DNAJB6	PMF1	PSMA3	TSNAX	1.89223
1266	EXOSC8	CGRRF1	BAT3	TOMM20	RAB32	ARL8B	IQCB1	PRDX3	TBPL1	1.89213
1267	RAB32	PDCD2	EFHA1	NDUFA6	METTL3	HSPC142	WHSC2	ECHS1	METTL3	1.89206
1268	GPBP1L1	FAM58A	CIRBP	ILF2	LOC124446	MANBAL	C10orf22	ANXA5	KIAA0196	1.89181
1269	ATP13A1	RLF	FDPS	SMARCE1	PIGT	ARL2BP	SIRT7	C12orf57	TMEM50A	1.89077
1270	UTP11L	FBXL10	CDK4	C9orf64	MTX1	VPS4A	POLR3B	EIF4B	TRAPPC3	1.89019
1271	VPS36	CLASP1	HPRT1	AKR1A1	RICTOR	C10orf32	TGDS	MGST3	C10orf104	1.89007
1272	USP11	KIAA0406	CNDP2	CASC4	KIAA1600	C17orf25	FAM48A	PSMB2	VPS72	1.88946
1273	RNF5	LOC339123	MCTS1	PSMA1	RBM23	SMAD4	ZNF562	NPIP	VPS54	1.88932
1274	EIF4EBP2	RAE1	PAPSS1	NISCH	CROP	ANKS1A	SMPD4	DC2	C7orf49	1.8889
1275	WDR40A	FAM103A1	HSD17B10	MAPK6	ZNF665	COPS3	FBXO25	PSMB3	THUMPD1	1.88875
1276	AOF2	TBP	PNN	TMEM9	RNF111	POLR3E	ALS2CR2	HSBP1	C1orf181	1.88763
1277	TOR1B	USPL1	UAP1	ARMCX6	FEZ2	DHX33	RIOK1	DPM1	APTX	1.88761
1278	CNN2	WDR70	MTHFD1	ARF4	PPP1R2	MYCBP2	MARK3	AP2M1	TXNDC11	1.88734
1279	HELZ	LSM10	MRPS33	BANF1	C14orf124	TXNDC11	TSPAN17	C10orf104	ZNF706	1.88725
1280	LEPROTL1	C6orf70	VDAC3	EIF4A3	PFDN2	SAT2	TCTA	SHFM1	CRLS1	1.88674
1281	C22orf5	NAT9	NAT5	C20orf52	ACO1	KIAA0460	TRIM32	HSP90B1	ALDH9A1	1.8859
1282	ZNFX1	CHCHD4	C11orf2	H2AFV	PTS	MRPL1	ZNF32	CNIH4	PPP1R2	1.88578
1283	SMARCB1	RAP1GDS1	TRIM44	RANBP2	FXR1	PEX11B	INPP5E	TOMM20	CCDC43	1.88547
1284	VARSL	VRK2	CHMP5	ACADVL	SUPT7L	POLR3GL	RFC1	RCC2	PSME2	1.88472
1285	MAPK3	EID2	GOT2	NDUFB11	STOML2	SMARCB1	Kua	WSB1	PNPT1	1.88435
1286	ZNF289	PPM1D	KIAA0251	KIAA0143	MRPL54	CDR2	PLEKHJ1	UBL5	ASH2L	1.88426
1287	BMS1L	CLK3	FIS1	USP14	SSB	KIAA0020	TMEM34	ILF2	CRADD	1.8835
1288	EPM2AIP1	MRPL46	VPS28	DENR	SNX6	LONP2	TTC31	WDR45L	CDC16	1.8835
1289	STX4	U1SNRNPBP	XPOT	HEBP2	CRBN	GTF3C3	PELO	NDUFA6	MEA1	1.8833
1290	NOL8	TYW3	SFT2D1	MBD4	PSMC3	VPS45	FAM58A	ARF4	DUS1L	1.88188
1291	COPS3	DOLPP1	MGST2	LRRC59	LRRC8D	OXSR1	MTRF1L	SMARCE1	EXOSC10	1.88187
1292	C7orf47	RBM13	FAM3C	ATP6V1F	ZNF364	SLC25A39	MYST2	NOLA2	DHX15	1.88158
1293	FLJ12118	USP38	C20orf3	C1orf43	INTS3	TMEM69	BTBD10	C14orf156	CCBL2	1.88156
1294	WDR3	VPS11	XTP3TPA	UBE2I	JOSD1	GTF2E2	C20orf77	RBX1	HSD17B4	1.88141
1295	ZNF274	ERAL1	PSMD8	NDUFA2	AFTPH	PDCD7	SAP130	MRCL3	PSMD10	1.88126
1296	ALG6	PAF1	PSMD11	HNRPC	SNF8	COG2	SKIV2L	KDELR2	SDCCAG10	1.88091
1297	ACP2	TLK2	GHITM	MRCL3	SMAP1	MAP3K7IP2	RINT1	HSD17B12	DAZAP1	1.88044
1298	MAGEF1	KIAA0753	NMI	NEDD8	JTV1	GPBP1L1	WBP2	EIF3S4	TTLL5	1.88043
1299	GTF2IRD1	UIMC1	NDUFA11	CDIPT	IDI1	PJA1	HMG20A	TXNL5	ARD1A	1.88043
1300	ACTR1B	FAM20B	AZIN1	OCIAD1	C5orf5	GNPDA1	LSM10	FKBP3	JARID2	1.88008
1301	AMY2B	SAP130	MBD4	CCT7	USP8	SLC25A32	TBP	LASP1	ARPC5L	1.8788
1302	DYM	CTDSP2	TMEM167	ARMET	TSPYL4	ERBB2IP	LIPT1	SAE2	ATP5G1	1.8787
1303	MAP2K1	HSPA14	TAF10	UNC84A	MAP2K1	TMEM109	ZNF195	NDUFB11	XTP3TPA	1.87854
1304	OXSR1	EBAG9	MASA	POLR1D	C14orf11	SLC26A11	POM121	TNPO1	CRBN	1.87793
1305	BANP	C5orf3	TCF12	CEP27	RABGEF1	PCID2	NECAP1	HDAC1	TM2D2	1.87778
1306	ZNF33A	BRE	DYNC1LI2	PEBP1	CTBS	PPP6C	THOC2	APPBP1	SNAPAP	1.87751
1307	C17orf62	OPA1	LEPROT	MRPL33	LONP1	UBTD2	MTMR15	TRAM1	RPP21	1.87712
1308	SLU7	C17orf71	NDUFA3	GUK1	SND1	KLHL8	SH3GL1	NDFIP1	DERA	1.87673
1309	INTS12	STAG1	APOA1BP	TRIM28	ZC3HC1	PHKB	NCOR1	PSMA5	DDX56	1.87535
1310	SLC35B2	RFWD2	PABPC4	LOC84661	CCDC127	LEPROTL1	GPKOW	PNRC1	FLJ12118	1.87503
1311	ATPBD1C	RPP38	NDUFV2	LSM7	CKS1B	CASC3	C18orf8	LRRC59	GAK	1.87493
1312	POT1	MTMR14	DNAJA3	GABARAPL2	INTS8	C22orf5	PLEKHQ1	TUFM	FLJ20323	1.87434
1313	CYBASC3	PNPO	PEBP1	DYNLT3	APIP	ARV1	C11orf56	TCF12	CLK3	1.87406
1314	MGC16824	RAB22A	GRSF1	ECOP	USP11	C14orf10	HTRA2	KIAA0143	CTNNBL1	1.87345
1315	ZNF384	TEX10	TXNRD1	GLG1	C14orf101	LCMT1	LOC339123	ARMCX6	TUFM	1.87335
1316	PCK2	CRADD	AP2S1	UFD1L	ANKRD46	EIF4E2	EIF2AK4	NEDD8	MARK3	1.87327
1317	FBXW4	TAF11	MRPL41	PACSIN2	SRP54	PI4K2B	BIN3	C20orf52	UBE2E3	1.87317
1318	ZNF189	C18orf8	ATP6V0B	TARS	SNAPAP	KIF3B	KATNA1	ATP5I	WDR40A	1.87254
1319	GNPTG	KATNA1	LASS2	DBI	NCSTN	STX4	FBXO42	C19orf56	PPP1CB	1.87226
1320	ZNF622	WDR81	COMMD7	MRPL47	HYPK	ACTR6	ZNF263	NDUFA5	SF3B3	1.87208
1321	NTAN1	ZRSR2	DNAJB11	GARS	C21orf25	TSPYL4	RP9	TMBIM4	PPIG	1.86921
1322	FVT1	C14orf169	SDHA	HSD17B4	PPP1R11	B4GALT3	RNF40	POLR2G	SND1	1.86903
1323	TMEM93	MFSD5	COX11	RYBP	DR1	IRF3	NAT9	SNRPB2	TAF10	1.86892
1324	PRDM4	FAM40A	MXI1	COPS5	CREBL2	BMS1L	NTAN1	CCT7	ALG8	1.86793
1325	FAM104A	ZNF337	RNPEP	KTN1	RRM2B	RABGEF1	PCF11	DENR	RAB1B	1.86774
1326	NOSIP	MUS81	BLCAP	RAP1A	WDSOF1	DCK	DCTN4	C18orf45	CCDC86	1.86767
1327	FTSJ3	FPGT	YES1	C8orf40	STAMBP	MRPL34	ALKBH6	CBX3	MRPS31	1.86766
1328	NUDT9	COG4	MYH9	LEPROT	PARP12	ZNF274	TARBP2	CEP27	FAM39DP	1.86755
1329	PFKL	WHSC2	ARMCX6	SELS	ASCIZ	SYVN1	RAB11FIP5	WSB2	NFKB1	1.86711
1330	IRF3	ZNF626	FLJ38973	PGM1	ITGB3BP	R3HDM2	CLASP1	FDPS	EBNA1BP2	1.86686
1331	EIF2B5	PRPF38B	RNF11	UQCRC2	RBM5	FAM82C	TRAPPC6B	MFSD1	POLR2F	1.86664
1332	AATF	XPR1	PDCD6	SNRPB2	DERL2	FASTKD1	OPA1	UXT	SNRPA	1.86558
1333	C10orf4	PAPD1	PSMB5	CDK5RAP3	EXT2	CDC16	ANKRD28	KRAS	MGC16824	1.86548
1334	CCDC84	AMPD2	DHRS7	FAM128B	IFT20	FBXL10	CDK5RAP1	LOC84661	IBTK	1.86548
1335	C7orf48	TRIM41	ATP6AP1	C11orf59	PARP9	JARID2	TRPT1	MRPL15	ISCA2	1.86474
1336	MRPS31	ACSS2	COMMD8	HDLBP	TRAPPC3	LONP1	MTO1	VCP	UQCRFS1	1.86446
1337	AAMP	UPRT	TTC19	NDUFA3	CCDC84	NAT10	ZRSR2	XPOT	RAB18	1.86397
1338	MORC3	FASTKD5	NUDT5	ATP6AP2	LYCAT	GNL2	ZNF143	TRIM28	RG9MTD1	1.86385
1339	HISPPD1	FAM120B	C7orf11	RAB1A	USP4	FAM82B	SHQ1	RPS10	ATP5L	1.86234
1340	BCDIN3	ACBD6	NSMCE1	VGLL4	POLD2	NSMCE4A	U1SNRNPBP	DLG5	MRPL46	1.86205
1341	FASTKD3	PCBP4	NISCH	HSD17B10	MARS	C14orf159	KIN	TARS	CLPP	1.86191
1342	COX18	NUFIP2	POLR2K	GRSF1	DNAJC7	UPF3A	MED11	WWP1	ZNF664	1.86163
1343	CTNNBL1	HEXDC	YIPF6	DYNC1LI2	GNPTG	ZZZ3	AARSL	GARS	CCDC56	1.86161
1344	TAF6	TBC1D10B	DHX32	NDUFV1	RASA1	MPST	URM1	AHSA1	IMPA1	1.86137
1345	NIF3L1	NSUN4	SUB1	DECR1	RAB11FIP5	NECAP2	SAPS1	GUK1	TOR1B	1.86116
1346	SMARCD2	RHBDD1	UROD	TAF10	KIAA0460	CRBN	SNX15	MRPL47	CHMP7	1.86084
1347	C12orf44	FAM53B	HEBP1	CHMP5	FN3KRP	TOR1B	MAN1B1	COMMD3	RPIA	1.86037
1348	C18orf21	RMND5B	RYBP	PHIP	POLR3GL	EBNA1BP2	THAP11	RAC1	IMP3	1.86033
1349	PMPCA	PANK4	JTV1	OFD1	CDC16	MRPL39	BUD13	C11orf59	STAU1	1.8603
1350	RPAIN	KIAA0409	PIGT	MEA1	C1GALT1C1	AATF	CLK3	KTN1	FAM128B	1.86025
1351	PMF1	ZNF700	PIGP	KLF10	RAB1B	ZNF384	C1orf156	VPS28	MTMR4	1.86004
1352	RAD17	76P	STOML2	PARP4	STX4	ASNA1	FAM40A	ATP6AP2	FASTKD5	1.85924
1353	RY1	TRIM39	SETD7	POLR2H	LCMT1	C4orf20	BCL7B	FIS1	EBPL	1.85921
1354	RPP21	TFIP11	SLBP	PSMD11	UBE2Z	MTIF3	EID2	C8orf40	CGGBP1	1.8591
1355	C1orf181	ZNF586	TNIP1	SH3GLB1	FKBP2	CSK	CCM2	FAM128B	SF3B4	1.85859
1356	CCDC28A	STX17	MEA1	SERPINB6	KIAA0355	ARFIP2	CCDC130	YES1	PRDX6	1.85816
1357	PINK1	FADD	LSM8	LSM1	C14orf130	LSM6	KCTD9	C14orf112	C14orf130	1.85804
1358	KIAA1627	DBNL	B4GALT5	CDC123	UPF3A	TRIT1	CHMP7	APOA1BP	PLEKHJ1	1.85782
1359	PIAS1	C2orf42	NIT2	TMEM167	FLJ22028	VPS36	PPP1R13B	GNB1	BAT5	1.85754
1360	HARSL	C20orf7	C14orf108	ETFA	TERF1	ZNF189	SIN3A	EFHA1	SMEK2	1.85743
1361	C11orf49	C12orf43	PPP2R2A	HAX1	PELO	CCDC28A	MAP3K11	PRCP	MGC10433	1.85676
1362	TGOLN2	CCDC44	EI24	SCOTIN	PITRM1	MAF1	RIOK2	SEPHS2	ANKRD27	1.85667
1363	ZFYVE16	GAPDH	C19orf10	NDUFS3	GPAA1	TBC1D2B	TRAPPC2	KRT10	C14orf108	1.85632
1364	KIAA0556	SLC25A6	HNRPH2	PSMD1	NUP35	RPAIN	S100PBP	MKRN1	TGOLN2	1.85621
1365	LUC7L2	HINT1	OXA1L	SLC12A7	PHKB	KIAA0196	THUMPD2	RAB10	TRIM39	1.85613
1366	MGRN1	ATP6V1G1	UBE2Q2	ATP6V1D	MRPS27	C14orf130	C16orf51	ATIC	MITD1	1.85604
1367	MRPS11	LDHA	FAM36A	JMJD1A	SNRPA	TBC1D9B	ANGEL1	BRP44	KIAA0251	1.85597
1368	C20orf111	NPTN	SNRPA	DNAJB11	MGRN1	SNUPN	PDPK1	KLF10	RB1CC1	1.85565
1369	TCF20	FSTL1	CHMP2B	SPPL2A	NARF	NPLOC4	ILKAP	DNAJB11	PAPD1	1.85544
1370	CLPP	EIF4A1	P4HA2	POLR2K	KCTD9	TBPL1	C14orf143	YWHAB	C2orf42	1.85541
1371	SLC35A5	ALDOA	SLC35B3	ITGB4BP	RANBP5	RY1	DOLPP1	PSMD8	C19orf42	1.85533
1372	RANBP6	CCNG1	SSB	THUMPD1	MGC7036	TCF20	MRPL55	HSD17B10	YES1	1.85533
1373	EIF2B4	TSPYL1	PELI1	PDCD6	ERCC5	ABL1	CCDC95	DAZAP1	INTS12	1.85314
1374	FOXJ2	TMEM49	UBAP2	SFT2D1	EIF4EBP2	CECR5	NKRF	SH3GLB1	RYBP	1.85292
1375	SH3GL1	CTBP2	WBSCR22	MTHFD1	YARS	P2RX4	DCP1A	JMJD1A	ZRF1	1.85273
1376	NPLOC4	C3orf28	FNTA	PHB	FLJ45445	TERF1	CGRRF1	PHIP	C6orf72	1.85264
1377	TMEM128	C1orf63	ATP6V1B2	HPRT1	MAPRE1	QRICH1	TWF2	C20orf3	MIS12	1.85259
1378	TOR1A	HEXB	ATAD1	MLF2	TMEM50B	SMEK2	C1orf77	WRB	CEBPZ	1.85237
1379	FASTKD1	PPA1	C22orf32	MCTS1	SRPK1	SLU7	GAPVD1	GUSB	BOLA2	1.85198
1380	MAP4K3	TXN	PPIL3	PIGP	BAZ2B	PFKL	KIAA1468	RB1CC1	FAM58A	1.85194
1381	TXNDC11	PSAP	TTC35	NASP	STAM	PRPF38A	C9orf89	PGM1	CCT7	1.85193
1382	SCAP	WWP1	ZRANB2	PPP1R7	CAND1	MITD1	CNNM3	COMMD8	RALY	1.85153
1383	DPF2	CSTB	RBM7	IK	ZNF508	CHMP4A	76P	ITGAE	SERINC3	1.85139
1384	LSM6	COPB2	NOL11	PPP4R1	RAD17	AAMP	ORC2L	POLR2H	SURF1	1.85132
1385	MPST	ECHS1	LSM1	UBE2V2	TBC1D8	CTNNBL1	GBF1	SRPK1	PPP3CB	1.85086
1386	LYSMD3	TEGT	POP5	ZRANB2	CCBL2	CCDC91	LOC283951	GRSF1	CLK2	1.85046
1387	LMAN2L	ARFGAP3	JOSD3	SELT	ANKRA2	TAF6	DEXI	CLPTM1L	AP4B1	1.84979
1388	PNPLA8	C2orf30	NSF	LSM8	FAM113A	NUDT9	TRIM11	SFT2D1	TRIM41	1.84977
1389	BECN1	ALDH9A1	GLRX5	B4GALT5	ACOT9	PIK4CB	TFIP11	GNPAT	NGRN	1.84954
1390	MYST1	NDFIP1	YARS	RNF7	COQ5	PGRMC2	Magmas	SAPS3	IRF3	1.84926
1391	DULLARD	REEP5	IDH3B	NUP107	PPP3CA	FAM45A	COX10	PRR13	WDR70	1.84913
1392	FBXO25	C9orf64	VPS25	FAM8A1	BRD3	ALG6	CCDC16	RABGAP1	UBTD2	1.84824
1393	MIS12	RNASET2	RALA	AUP1	USP33	GTF2IRD1	TFB1M	MYD88	FAM18B	1.84769
1394	FBXO30	NPIP	DDX59	SPTAN1	UBAP2	VPS16	RMND5B	SERINC3	SLBP	1.84766
1395	PI4K2B	SCP2	MRPL23	GLRX5	HGS	BRD4	DUSP28	TAF10	DHX30	1.84741
1396	TYK2	TMBIM4	MRPL14	ACADM	PIP5K2C	GAK	RHBDD1	RNF149	USPL1	1.84738
1397	BAZ1B	TMED10	FNBP1L	HK1	C11orf49	DKFZp667G2110	ABCB7	CCNB1IP1	PRPF38B	1.84678
1398	TAF15	RBBP7	PPP1CB	COMMD8	ZNF627	SRM	CDKN2AIP	DYNC1LI2	OXSM	1.84652
1399	ZNF32	RAB18	NUP153	PPP3CB	PGLS	DEDD2	PYGO2	SLC20A1	UPF2	1.84629
1400	USP13	TMEM87A	EPS15	HNRPDL	C17orf58	KIFAP3	D4ST1	KIAA0251	TMEM50B	1.84595
1401	NDUFA12L	ARL6IP1	SURF4	RSU1	KIAA2013	MAP4K3	MRRF	PPP3CB	GDI1	1.8459
1402	TSFM	TMEM4	TMEM14A	PKIG	POLB	AASDHPPT	SFXN1	WDSOF1	SEC22B	1.84571
1403	MGC10433	TMEM14C	C12orf11	TM2D2	UBTD2	RPIA	RC74	SPPL2A	POLR2H	1.84541
1404	SMARCAD1	RANBP2	PNPT1	NFE2L1	MRPS7	CERK	UBE2D4	C12orf23	C12orf11	1.84502
1405	CCDC104	ATP1B3	ZRF1	CHORDC1	THEM2	PRDM4	MARCH5	RARS	RNF135	1.84461
1406	TOMM40	KIAA0143	GLTSCR2	NIT2	POLR2F	SF3A3	ANAPC10	SELT	FAM50A	1.84451
1407	APTX	PACSIN2	SMYD2	SND1	MRPS31	C17orf58	C2orf42	MXI1	APOA1BP	1.84412
1408	C19orf42	ZMPSTE24	TAF9	SNRPC	PTK2	ARL2	RBM12	SERPINB6	USP33	1.84392
1409	BBS2	PMPCB	CFDP1	RDBP	COPS7A	C6orf55	C20orf7	FLJ14668	DNAJC19	1.8437
1410	MMS19L	TMEM14B	MRPL37	TMEM87A	ABHD4	DYM	ELP4	PPP4R1	C6orf48	1.84359
1411	DNPEP	PSMB4	WDR12	FAM36A	UBE2A	LYSMD3	QTRTD1	ACADM	C7orf30	1.84357
1412	DEDD2	H2AFZ	FBXO34	MOAP1	GOSR1	TMEM128	PLD2	STARD3NL	COX5B	1.84354
1413	PRPF18	GPX1	SND1	ALG2	EIF2AK2	HYAL2	PXMP3	OFD1	SUMO3	1.84248
1414	RGS19	TPI1	TAX1BP3	C19orf10	HSPC142	RPP21	GOLGA3	HDLBP	MRPS7	1.84245
1415	HYAL2	HSBP1	TATDN1	OXA1L	DNAJC19	ZNF451	C9orf30	FLJ38973	TIMM10	1.84244
1416	ERCC5	APEX1	VGLL4	BOLA2	MAPK3	TM2D1	PHF8	VGLL4	SMARCAD1	1.84169
1417	RPIA	CLSTN1	SNRP70	TMEM14A	ACP2	TOMM40	FARS2	HNRPF	TRIM32	1.84124
1418	SAS10	ARF4	DLG5	HEXA	TXNDC11	ZNF627	CHRAC1	FMR1	TAF6	1.8411
1419	CALCOCO1	TNPO1	STXBP3	C7orf42	UBP1	RAD17	C16orf70	CPNE3	NPEPPS	1.84026
1420	FLJ22028	CMPK	BXDC1	PIGT	FAM45A	PINK1	LZTR1	TH1L	EIF4B	1.83977
1421	DDX56	TMED4	PKIG	C2orf29	CPNE1	MORC3	REEP4	AGL	CYBASC3	1.8396
1422	STX18	HNRPAB	BLOC1S2	MTX1	C22orf5	MAPK3	CASP9	GOT2	ATPBD1C	1.83947
1423	CASP7	CDKN1B	PHF10	TIMM13	LMAN2L	PMF1	THAP7	PFDN2	C1orf9	1.83889
1424	MEN1	CEP27	CKLF	LRPAP1	JAGN1	PVRL2	XRCC6BP1	COX11	PGM1	1.83885
1425	LEPRE1	PDIA6	ETFB	ARMC1	PARN	BANP	KIAA0157	NUDT5	HYPK	1.83879
1426	FBXO18	ACADVL	SDHB	C1orf119	TRIM56	PAXIP1	FXC1	ZRANB2	C11orf49	1.83866
1427	TSR2	NDUFV2	P117	SMURF2	KIAA0196	AP4B1	MOSPD2	MRPS33	EI24	1.83852
1428	LOC285636	SFRS3	TM2D2	EDD1	ZFYVE16	FBXO30	ZFYVE26	RNF7	MRPL14	1.83827
1429	SDCCAG10	DNAPTP6	DUS1L	CMPK	KIAA0274	FBXO25	RBM4B	C1orf9	FASTKD1	1.83795
1430	C6orf130	SERINC3	NT5C2	FBXL3	DULLARD	SIRT7	ZCD2	C16orf80	PCOLN3	1.83752
1431	C3orf37	ECHDC2	CBLB	NT5C3L	TYW1	HSPA14	HPS6	SSB	SDAD1	1.83741
1432	ARAF	PNN	NUDC	BLOC1S2	CHMP4A	CASP7	ANKRD54	HNRPH2	BIN3	1.83714
1433	C10orf22	EIF1B	ZNHIT1	NSMCE1	SCAMP3	PPIG	IPO13	SPTAN1	IGBP1	1.83684
1434	HIVEP1	FAM35A	DERL1	DDX50	NOB1	MMS19L	NKAP	SLC30A9	KLHL8	1.83649
1435	GCN1L1	EFHA1	ABI1	EIF1AX	DCK	ZW10	BRPF1	SDHA	THOC2	1.83625
1436	RAB11FIP5	TMEM165	EDD1	PARL	POLE3	NOSIP	DBR1	RSU1	TM2D1	1.83614
1437	TXN2	FUCA1	DCTN6	DHRS7	HIP2	BCDIN3	DTWD2	METAP1	FAM53B	1.8361
1438	SP2	PPP1R7	THUMPD1	PCMT1	NTAN1	SPECC1L	JMJD2C	SUCLA2	LOC285636	1.83591
1439	FLJ20487	ZMIZ1	RNF135	FAM49B	FASTKD3	FLJ22028	C6orf113	STK24	MTIF3	1.83548
1440	SIRT1	C14orf112	NCK2	TCF25	ELOVL1	DUSP12	RFT1	EIF1AX	VPS8	1.83537
1441	ZNRD1	LEPROT	PPP3CB	C1orf9	SCNM1	KIAA0284	HDGF2	UHRF2	NSMCE1	1.83526
1442	COPS6	DYNC1LI2	SF3B3	FIBP	FANCL	MGRN1	TRIM39	C11orf2	C6orf130	1.83517
1443	RPS6KC1	CMTM6	SUMF1	MARS	PPP6C	COQ5	SURF6	IDI1	DYM	1.83514
1444	CUL2	MAPK6	RAB20	XTP3TPA	CPSF3	MTMR4	CCDC44	BLOC1S2	RSU1	1.83444
1445	DVL1	MKRN1	HK1	ECH1	BRD4	SEC22B	RBMX2	ATP6V1B2	TMEM128	1.83409
1446	ZMYM4	EBPL	PPP4R1	UBE2N	CRSP6	SAS10	PTPN9	PIGP	STX10	1.83407
1447	RBM13	RABGAP1	ZCD1	INTS3	KIAA0423	MRPS18B	TRIM21	ASH1L	PACSIN2	1.83395
1448	ZNF766	PRDX5	CETN3	RNH1	NUP85	ZNRD1	EEFSEC	NUDC	INPP5E	1.83394
1449	VPS8	PIGP	LOC497661	TMEM183A	HNRPLL	FLJ20323	METTL1	ZC3H14	YARS	1.83391
1450	CPSF4	DYNLT3	C10orf119	SLC39A10	C8orf30A	INTS12	PDIK1L	THUMPD1	DHX32	1.83372
1451	DCP1B	MOAP1	DR1	PLOD3	HEATR5B	SMARCAD1	C12orf43	RNF103	BUD13	1.83345
1452	TRIM26	MGST2	CHD1	FAM44B	CNOT8	CLPP	C20orf29	MRPL14	SDHB	1.83322
1453	WBP2	ZNF706	METTL3	ATP6V1H	SMEK2	CALCOCO1	CIR	C14orf108	ACAA1	1.83311
1454	FLJ20628	UQCRC2	C6orf66	TMED7	MPST	TYK2	PANX1	PDHA1	ZNF289	1.83293
1455	SMPD4	ZFAND5	CEBPZ	WDR12	TFB2M	DHRS1	FEM1A	RRAGC	TSFM	1.83159
1456	MPG	PPP1CB	RAB7A	PPIL3	GNL3	CREB3	C15orf39	RBM5	POLR3E	1.83088
1457	HNRPA0	FAM36A	TMEM77	GNB2	FAM82B	XPC	KIAA0195	HK1	SCAP	1.83075
1458	CCDC51	ATP6V0B	TFB2M	PARP1	DNAJC9	KIDINS220	C17orf32	NAGK	ALKBH6	1.83017
1459	AP4B1	CHSY1	PPP1R2	JTV1	TRA2A	RGS19	B4GALT2	PARL	MTHFD1	1.82995
1460	RABEPK	HNRPC	ITFG1	UBE2R2	EIF2S1	RFWD2	FAM119B	DDX59	FLJ10769	1.82912
1461	FKSG30	UBE2I	NFE2L1	TMEM50A	MRPS17	AUH	E4F1	NARF	ST13	1.82833
1462	DNM1L	GPI	DNAJC1	EEF1E1	MAF1	RBM28	SAP30BP	RNF135	PDCD6	1.82833
1463	TMEM39A	HMGB2	DNMT1	RAB8A	SNX27	KIF2A	C1orf91	SNX2	VGLL4	1.82766
1464	GTF2E1	PSMD8	ADSL	COX17	RHOG	LEPRE1	ZNF213	PPP1R15B	DR1	1.82683
1465	RBM28	TARS	PH-4	APIP	DNAJB6	ACTR1A	SURF5	HEXA	POLR2K	1.82659
1466	LOC339123	ARMET	TMEM43	NCSTN	EXOSC10	MEN1	ANKRD13C	RAB6IP1	BTG1	1.82641
1467	FLJ39378	PGK1	C1orf131	TRA2A	COG6	MRPL21	APBB3	ALG2	IMP4	1.82609
1468	C14orf94	LITAF	ACAA1	MRPL24	SLC35B2	SMARCD2	TBC1D20	ACO2	RAB1A	1.82588
1469	ZNF263	GOT2	MRPL1	CROP	AASDHPPT	MRPS11	LOC150383	NUDCD2	ANAPC4	1.82586
1470	PCQAP	SNRP70	C1orf198	IMPA1	FLJ39378	NDUFA12L	B2M	LRPAP1	FAM36A	1.82581
1471	MRPS22	C20orf3	FAM39DP	ARPC5	TOPBP1	MRPL52	RPL13	ACVR1	C12orf23	1.82529
1472	LSM10	CHCHD1	HEXA	MRPL23	NANS	KIAA1627	RPL35A	FBXL3	HDLBP	1.82523
1473	PHF2	UHRF2	CDR2	SUPT7L	ABL1	ARL1	GNB2L1	SND1	TOMM34	1.82485
1474	EXOSC7	AP2S1	AHCYL1	GDI1	ADSS	TSFM	LDHA	SMURF2	GBF1	1.8247
1475	PLEKHJ1	PPP3CB	C6orf125	SUCLG2	BRD7	MYST1	EEF1D	CTNNAL1	BANP	1.82397
1476	MTA3	TTC19	MLL5	MLL5	TM2D1	PCOLN3	MRLC2	RAB8A	EIF2B5	1.82357
1477	TBP	LSM7	TOPBP1	POLR2F	MPHOSPH6	PTPN1	PHB2	UBE2N	CMPK	1.82357
1478	ZNF562	SS18L2	C14orf11	CTNNAL1	CALCOCO1	SPOP	CAPN2	UBE2A	ZNF263	1.8228
1479	SDAD1	ACAA1	TOR1B	IFT80	CCDC5	MTMR14	RAN	SCAND1	PUS3	1.82251
1480	C12orf10	GSTO1	MPHOSPH6	IBTK	C7orf47	FLJ20628	NDUFB9	COX17	SSR4	1.82188
1481	XPA	EIF2AK3	FASTKD1	SNX2	C6orf120	C17orf63	NDUFS5	PKN2	HNRPH2	1.82156
1482	NRM	HDHD2	KIAA0020	RNASEN	PIK3R4	SDCCAG10	HSPD1	XTP3TPA	ERCC5	1.8213
1483	DIRC2	GCC2	GDI1	VPS25	ADD1	SCAP	TPI1	DERA	DDX41	1.82091
1484	IL10RB	DDX47	ATOX1	SMAP1	FUNDC1	PCK2	PRDX1	KIAA1033	RAD17	1.82035
1485	USPL1	H2AFV	SRP54	LDOC1L	RANBP6	ABCB10	CSTB	CROP	HEBP2	1.8203
1486	KCTD18	ATP6V0D1	NUP85	POLB	IL10RB	SCYE1	HMGN3	RGL2	BTBD10	1.82019
1487	C11orf51	C4orf34	POLB	PTOV1	PHC1	WBP2	NCL	IFT80	PGRMC2	1.81983
1488	INPP5E	LASS2	FAM33A	ANKRD10	USP15	FBXW5	SFRS11	APIP	TSPYL4	1.81941
1489	ELOF1	MBD4	SNX14	DERL2	USP52	EPC2	COX6B1	C10orf61	SLC35A5	1.81935
1490	TLK2	SUCLG2	MTX2	UBTD2	NDUFA12L	ARIH1	CLTA	RDBP	RABGEF1	1.81912
1491	MRPL46	TBL2	LOC162427	COQ9	ZNF84	MAP3K7	PDIA3	TMED7	CHMP4A	1.81867
1492	CHMP7	ACAT1	MRPL34	TRAPPC3	COPS6	CCDC43	MDH2	SMAP1	LZTR1	1.81858
1493	C21orf57	CTSL	COASY	ST13	WBP2	SIRT2	TXN	EPS15	ASCIZ	1.81833
1494	CLPX	PRKRIR	BRD3	H1FX	RLF	STX18	H2AFZ	TIMM10	NDUFA12L	1.81826
1495	PPWD1	LYRM5	CCNDBP1	BXDC1	REPS1	RBM13	SLC38A2	RAD21	MYST1	1.81795
1496	UBE1DC1	PPCS	NSMCE4A	RNF10	POP7	C18orf8	MAGED1	CPSF3	MRPL24	1.81776
1497	RLF	PABPC4	COG5	SLC35A1	UBAP2L	SP2	TEGT	PPP1R2	ZC3HC1	1.81776
1498	PCF11	C9orf5	C17orf25	NT5C3	DHX16	RPS6KC1	RPN2	SECISBP2	DHRS1	1.81755
1499	MAD2L1BP	CLPTM1L	RG9MTD1	ZRF1	C7orf36	KIAA0423	C14orf4	KIF2A	RAN	1.81743
1500	BTBD10	ANKRD13A	DNAJA2	RBM6	ICMT	ZCCHC11	TMEM123	MGC16169	GTF2IRD1	1.81704
1501	FAM58A	PCNP	C22orf13	RNF130	VEZT	FBXO18	MGC71993	PTS	BAZ1B	1.81692
1502	ZC3HC1	UQCRC1	NARF	HSPC142	WDR81	TTC27	NPC2	PLOD3	MTCH2	1.81649
1503	STX10	TAF10	NUP35	POGK	C3orf63	NTAN1	UCRC	TRAPPC3	FOXJ2	1.81587
1504	KIAA1604	FAM108A1	ADSS	CGGBP1	FAM117A	HMBS	CTBP2	LRRC40	MTX2	1.81584
1505	PABPN1	FNBP1L	ELOVL1	MRPL17	MNT	FLII	EIF3S7	TMEM50A	FASTKD3	1.81547
1506	TOMM34	ECH1	FLJ12118	FKBP2	KIDINS220	KCTD9	TALDO1	MTX1	EIF2AK4	1.81527
1507	PIP5K1C	ASH1L	LOC339745	CHCHD3	RCCD1	TMEM134	ATP6V0E1	SNAPAP	DEDD2	1.81494
1508	OXSM	ACTN4	RNF10	CRY1	DCUN1D5	2'-PDE	EIF4B	SAT2	KIAA0247	1.81483
1509	CCDC95	TRIM28	RBM5	GCC2	ARAF	MTRF1L	PPT1	WIPF2	C1orf131	1.81434
1510	BRMS1	PBX3	ATP6V1H	SNAPAP	C20orf111	ERCC5	MKNK2	C10orf119	GNPTG	1.81302
1511	RFC1	LASP1	MRPL39	DPM3	MED11	UBR2	PSME2	MTX2	SHFM1	1.81299
1512	C13orf7	C19orf10	LOC124446	MRPL40	NPLOC4	HISPPD1	HNRPAB	JTV1	ZNF562	1.81273
1513	SKIV2L	PDCD6	HYPK	SC5DL	SLC41A1	CRNKL1	CCT5	SRP54	SCNM1	1.81246
1514	KIAA0082	PH-4	F8A1	GOLGA7	SIRT1	MRPS22	HERPUD1	UBTD2	FAM33A	1.8122
1515	CCM2	SPG21	TNFRSF1A	TFB2M	POLR3E	SDF2	PSMB4	ITPA	ACP2	1.81218
1516	CCDC86	RGL2	CGGBP1	AOF2	RALB	PPWD1	PCID1	MTIF2	NCSTN	1.81193
1517	BRE	DAAM1	C21orf59	PPP2R1A	NUBP1	KIAA0494	ATP1A1	SURF4	PVRL2	1.81172
1518	LCMT2	HLTF	MAPBPIP	CFDP1	AP3M2	CTDSP2	ERGIC3	ABI1	TXN2	1.81144
1519	C6orf70	PTS	MRPL48	ITGB3BP	NDUFAF1	C6orf120	C2orf28	NCSTN	HMGN1	1.81119
1520	NCOR1	FAM18B	KLHL8	ZCRB1	MRPL48	APTX	C7orf24	IBTK	C12orf43	1.81073
1521	ALKBH6	SEC13	ITGB3BP	UBE2Z	QRICH1	NRM	NFKBIA	ATP6V0C	CCDC90A	1.81036
1522	POLR3B	RCN2	LONP2	LOC162427	C18orf21	FAM103A1	PSMA4	TATDN1	RAP1A	1.81006
1523	METTL9	GALNT11	SLC35B1	NGRN	SAE1	TSR2	C12orf57	ZNHIT1	C21orf59	1.80936
1524	STAG1	ST13	RAB32	TMEM50B	ZBTB11	CLASP1	SERBP1	PSMD10	ITGB3BP	1.80886
1525	THOC2	PSMB5	HSD17B7	CIAPIN1	ARL8B	ZC3HC1	PSME1	TRAPPC2L	SMAD4	1.80838
1526	HMBS	MTCH2	TIMM23	RUSC1	EIF4ENIF1	ALS2CR2	ATXN10	TFB2M	HS1BP3	1.80834
1527	SCYL1	ZRANB2	TRAPPC4	ARPC5L	SEC22B	C11orf51	C1orf63	ATP6V1H	LSM10	1.80739
1528	IQSEC1	KIAA1370	MOAP1	ITPA	ATXN2	PFDN6	CSNK2B	NSF	MCTS1	1.80736
1529	BIN3	YWHAB	NOL1	MRPS26	PIK4CB	HCCS	ATP5I	LYCAT	GTF2E2	1.80736
1530	ITFG3	LOC401152	POLR3E	TSPYL4	MYST1	RAB11FIP5	DAD1	MTERFD1	AAMP	1.80731
1531	C15orf44	SMNDC1	MAPRE2	NUP88	NUP205	LTV1	ANXA5	DR1	C11orf60	1.80693
1532	MARK3	SLC12A7	C1orf9	HGS	EBNA1BP2	CUL2	KIAA0143	SF3B2	WBP2	1.80603
1533	LOC134145	ISOC1	FAM116A	MRPL10	PMPCA	DIP	SFRS9	NT5C3	DECR1	1.80555
1534	TINF2	CHMP2B	THYN1	CHD1	FOXJ2	EXTL2	PAPSS1	IGBP1	CROP	1.80547
1535	PELO	FLJ38973	HMGCL	GLT8D1	RAP1GDS1	TOMM34	TNS3	FLJ10769	NPLOC4	1.80508
1536	ERCC3	MRPL15	RNF139	CRAMP1L	PAXIP1	SIRT1	FAM3C	DENND4C	UBE2Z	1.80458
1537	GPKOW	SH3GLB1	NDUFA12L	LONP2	MED19	ACBD6	DNAPTP6	FLJ25476	KIAA0274	1.80412
1538	WDR37	CRLS1	C11orf48	ADPRHL2	ARPC5L	NECAP1	YME1L1	UBXD2	LEPROTL1	1.80408
1539	ZNF271	VDAC3	POP7	NUP85	UNG	SDAD1	BANF1	POLE3	TMEM5	1.80393
1540	CTDSP2	TM2D3	NOC3L	DHX33	GAK	ZNF558	UBE2E3	LOC401152	SFRS11	1.80369
1541	WDSUB1	SCAND1	PSMC4	NSUN5	FTSJ3	POLR3C	TUFM	TMEM77	ALS2	1.80343
1542	TMEM34	EI24	ANKS1A	AP2B1	PDPK1	TRIM26	PMPCB	INTS3	PPME1	1.80281
1543	ZNF690	FNBP4	CRY1	ABI1	PIK4CA	BIN3	ARF4	SNX14	UPF3B	1.80218
1544	DIP	LOC162427	ACVR1	ADRM1	VPS72	FKSG30	KCMF1	ATOX1	SURF4	1.80199
1545	LRRC37B	ZNF447	MANBAL	TMEM29	PTPN1	MARK3	C20orf52	TMEM50B	PMF1	1.80181
1546	U1SNRNPBP	HNRPF	PGLS	AKR7A2	MANBA	UBQLN4	BZW2	BXDC1	C16orf70	1.80163
1547	PIGF	YIF1A	PARP1	EIF2B2	SCRIB	MRPL46	KDELR2	ZNF364	ZNF212	1.80153
1548	PQLC1	ZNF83	NOL8	C10orf119	KIAA1604	PEX3	SERP1	NUP85	GOT2	1.80145
1549	FAM53B	PLEKHA5	TSNAX	VPS45	STATIP1	TGDS	ENY2	SEC24C	C12orf10	1.80139
1550	HS1BP3	TCF25	ICMT	C5orf5	C12orf41	FAM58A	SCP2	ZBTB8	ZNHIT1	1.80094
1551	RUFY1	OCIAD2	IMP3	NUB1	BMPR1A	C10orf22	ATP6V1F	UPF3A	ATP6AP2	1.80082
1552	ZDHHC3	RNF135	NAT10	CDC37	SFPQ	HS1BP3	NDUFA5	GCC2	U1SNRNPBP	1.80073
1553	EXTL2	SNRK	ACO1	POLD2	LOC285636	RFC1	CLNS1A	C20orf43	HMG20A	1.80061
1554	TRIM41	TRAPPC4	AHSA2	NDUFB7	PCQAP	INPP5E	SNX3	FAM116A	UBE2F	1.79978
1555	E2F6	LOC339745	NUP205	RG9MTD1	NOL8	C20orf77	H2AFV	ITGB3BP	JOSD3	1.79964
1556	ALS2	TJP2	TMEM50B	DNAJC7	COG1	CDK5RAP1	NDUFV1	RNF10	ZCCHC11	1.79946
1557	MTMR15	MRPL40	DHX33	PDCD7	FLJ20628	TYW3	CSRP1	PLDN	COMMD8	1.7992
1558	C20orf77	UNC50	RAB1B	STXBP3	IRF3	RP9	RCN1	POLD2	NUP85	1.79871
1559	GTPBP10	GDI1	USP8	MRPS28	WDR40A	CCDC23	MFSD1	EIF2AK3	SS18L1	1.79832
1560	EFTUD1	SNX9	EBNA1BP2	CTDSP1	PAPD5	SLC25A11	BCAP31	DNAJC1	MRPL48	1.79784
1561	TEX10	MRPL24	SESTD1	NUP35	SCMH1	BRMS1	MRPL47	UBE2G1	RNF10	1.7976
1562	C11orf68	TMEM50A	C4orf27	SLK	INPP5E	KIAA0317	HNRPC	IFT20	STXBP3	1.79739
1563	CYB5R4	SMAD4	PPIH	BET1	RAD23A	POLR3B	CEP27	POLR2F	SP2	1.79724
1564	ARHGEF10L	IGF2R	FAM62A	BMS1L	DCTN4	RNF14	RBX1	PDCD7	PRDX4	1.7971
1565	C11orf56	LOC492311	FANCL	C1orf31	DHRS1	PABPN1	VPS28	CHD1	AMY2B	1.79673
1566	CLASP1	CTDSP1	MGC16169	HYPK	NCOR1	ZNF7	C20orf24	LDOC1L	HLA-A	1.79654
1567	URM1	SSB	ACOT9	MRPS23	PMF1	APPBP2	C18orf45	TSNAX	SLC25A6	1.79529
1568	SHQ1	C1orf9	CNN2	UBE2G1	PCOLN3	NEK4	CCT7	PRKCBP1	PAXIP1	1.79501
1569	FBXO42	TAF9	C20orf116	PRMT5	USPL1	ATG5	CCAR1	NSUN5	CBX3	1.79468
1570	SAPS1	SRP54	SF3B4	C1orf131	ZCCHC11	TTLL5	NEDD8	HADHA	PKIG	1.79353
1571	TYW3	RNH1	PHF13	RABGGTB	MRPL21	PHF2	USP14	CLK1	AOF2	1.7933
1572	ZNF212	SUCLA2	SMARCC2	GTF2E2	DEDD2	SMPD4	ZMIZ1	EXOSC8	ZNFX1	1.79326
1573	OPA1	APIP	CTNNAL1	SDHB	RSAD1	WAPAL	CDK4	C1orf131	TOMM40	1.79292
1574	THAP11	IGBP1	ZDHHC3	EBNA1BP2	JRKL	HTATIP	BMI1	TIMM23	RBM5	1.79288
1575	MAP3K11	CHORDC1	TRAPPC1	TRAPPC1	MTMR15	IKBKG	OCIAD1	C17orf25	SMARCD2	1.79274
1576	TFIP11	ATP6V1H	LOC389541	HARS2	C19orf42	FLJ39378	APOA1BP	MRPS28	NSUN2	1.79245
1577	SPHAR	TM9SF1	ARFIP2	MRPS27	TXN2	ZNF562	HEBP2	HIP2	GCN1L1	1.79173
1578	AMPD2	C3orf60	C11orf49	IMP4	RP9	ERAL1	CDKN1B	EXT2	UPF3A	1.79105
1579	C9orf78	RCC2	CLOCK	ZBTB8OS	GCN5L2	ME2	CTSL	LONP2	PHIP	1.79082
1580	MGC11257	BNIP3L	PI4K2B	KCTD10	INTS12	COG4	UQCRC2	RABGGTB	SAT2	1.79075
1581	EID2	C16orf61	LCOR	ATP13A1	MAP3K11	MTP18	PPP2CA	SFRS2IP	GPBP1L1	1.79021
1582	TARDBP	LSM1	STX4	GNPDA1	ZNF529	MINPP1	C8orf40	NPEPPS	SETD7	1.7902
1583	LOC283951	MLL5	LRRC40	RALY	C8orf33	XKR8	PEBP1	MAPRE1	TMEM9	1.79019
1584	C4orf15	RAB1B	RICTOR	SF3B4	BSDC1	DYNC1LI1	SERINC3	WDR26	GTPBP10	1.79014
1585	FLJ35779	TMEM14A	MRPS27	RAB1B	B4GALT3	PIGU	KTN1	FUCA2	CALCOCO1	1.78984
1586	PUS3	NSMCE4A	MARCH7	NOC3L	NSUN2	RINT1	NISCH	ATP5G1	KIAA0284	1.78977
1587	IXL	RUSC1	NDEL1	RNF5	KIAA0494	POLD3	TMEM9	RHOT1	RLF	1.78971
1588	MTO1	DHX29	RHOT1	ARFIP2	C5orf3	TFB1M	UQCRC1	VPS45	RSAD1	1.78959
1589	CCDC130	PHKB	CASP3	NIP30	MAGEF1	USP38	GLG1	PPP2R1A	OCIAD1	1.7895
1590	GBF1	IBTK	AOF2	PGRMC2	BAZ1B	TRIM32	NOL5A	ZNF148	INTS4	1.78881
1591	KIAA0317	CCNDBP1	NCSTN	MTR	LCOR	DPM2	RNF11	IAH1	KIAA0753	1.78866
1592	ELAC2	CGGBP1	PDHX	AACS	MAP3K4	ZNF263	AZIN1	C11orf49	STX4	1.78825
1593	GTF2H1	GSTK1	EXT1	POP7	NOL1	KIAA0404	NMI	GNPDA1	PINK1	1.78821
1594	MED11	AFTPH	MRPS7	TBC1D14	C1orf181	MTA3	ACADVL	PRPF19	HMBS	1.78769
1595	ZNF195	NGRN	TM9SF1	TRAPPC4	ALS2	TNPO3	NDUFA10	RALY	PDHB	1.78742
1596	CCDC109A	SMARCC2	NGRN	C6orf153	ZNF136	C13orf7	CLPTM1L	CKLF	DNAJC1	1.78735
1597	WDR47	DERL2	PTRH2	PPME1	HTATIP	THAP11	TRIP12	GPAA1	TERF1	1.78728
1598	LIPT1	TMEM135	LONP1	C17orf25	C6orf55	C6orf70	COPS5	UBAP2L	P117	1.7871
1599	DOLPP1	CCBL2	TGOLN2	FTSJ2	IQWD1	C8orf76	MXI1	C14orf159	CBLB	1.78697
1600	PIGU	EIF1AX	CCDC109A	PEX11B	UPF2	MTMR15	TMEM147	TNFRSF1A	RPAIN	1.78687
1601	WDR7	GLB1	SNAPAP	ZNF84	TOMM40	LYK5	AHSA1	SUPT4H1	RHBDD1	1.78664
1602	GORASP1	CROP	RPP21	MRPS7	FAM104A	C14orf142	PRR13	MRPL10	ARMCX3	1.78657
1603	THUMPD2	C1D	AUH	HIP2	C6orf70	NAT9	VDAC3	KLHL8	ACADVL	1.78644
1604	SUPV3L1	TCEAL8	NARS2	NARS2	MMS19L	PSMD13	IVNS1ABP	LOC124446	NUDT5	1.78639
1605	CYB561D2	FAM39DP	COPS3	C1orf80	POLR2C	ING2	POLR2H	PMS2L3	LRPAP1	1.78637
1606	TWF2	SLC35B3	TCF20	COPS3	MPHOSPH10	POM121	RNF13	C5orf5	CIR	1.78633
1607	OBFC1	LOC374395	UBTD2	CCDC90A	BAT5	BCL7B	ZNF2	COPS3	TDRD7	1.7862
1608	AARSL	GRAMD3	ZNRD1	C16orf61	ZNF410	PQLC1	ANXA7	TRAPPC1	LEPROT	1.78601
1609	ZSCAN21	AUP1	CSNK1D	PPIL1	CASD1	HYPE	YWHAB	MRPL40	RAP1GDS1	1.78594
1610	CUTC	PPIL3	AEBP2	IMP3	OXSM	ITFG3	YES1	BET1	RNPEP	1.78589
1611	LZTR1	ITFG1	GPBP1L1	FAM79A	TARBP1	ATG4A	FAM96B	HMGCL	PI4K2B	1.78589
1612	BUD13	IMP3	C3orf60	C22orf5	EDEM1	DIS3L	TMEM85	MRPS27	RBM28	1.78582
1613	MARCH5	NAGK	GTF2E2	NOL1	EXTL2	NUFIP2	ATP6AP2	RAB1B	SLC9A6	1.78562
1614	CCDC111	VGLL4	GAK	ADIPOR1	VRK2	PIGC	PDCD6	MTR	MRPS33	1.78508
1615	KIAA0404	C14orf108	SMARCA5	WRNIP1	CRADD	IMPDH1	PHIP	OAZ2	SPTAN1	1.78506
1616	HMG20A	LYSMD2	SAT2	GTF2IRD1	TRIM26	PCF11	MEA1	UBE2Z	VRK2	1.78502
1617	TMEM42	ABCE1	PTPRE	FAM45A	SS18L1	MFSD5	GSTK1	ARL6IP4	TRIM26	1.78501
1618	RNMTL1	EPM2AIP1	C10orf32	ICMT	TMEM134	AKAP8	PFDN4	SDHB	BCDIN3	1.78484
1619	THAP7	UBE2G1	PFKL	TXNDC10	ZC3H7A	RECQL	RAB1A	PSMA7	MEN1	1.78416
1620	HYPE	PRPS2	DCK	ABL1	MAN2B2	C11orf56	DNAJB11	RANBP9	CEP27	1.78403
1621	RBM15B	BRWD2	ZNF622	MRPL54	TTC17	SPINL	HPRT1	RAB2B	CCDC130	1.78388
1622	PIGA	CRBN	CPEB2	SCNM1	SVH	BCKDK	HSD17B10	PANK2	THAP11	1.78374
1623	FAM11A	GLRX5	UBAP2L	LOC374395	EIF2AK4	RABEPK	TXNRD1	CEBPZ	URM1	1.78354
1624	S100PBP	PEA15	WRNIP1	COG5	PQLC1	ZNF337	RRAGA	IMP3	POLD2	1.78318
1625	PRPF38B	OXA1L	LEPROTL1	EIF2S1	PA2G4	WDR47	PRKRIR	ICMT	MED11	1.78313
1626	CABIN1	AHCYL1	CSK	CRBN	AGTPBP1	DFFA	WDSOF1	RALA	GLRX5	1.78303
1627	RC74	CTF8	PEF1	ANKRD27	ZNF93	GTF2H1	RAB18	HYPK	GBAS	1.78297
1628	SAAL1	TSNAX	TMEM93	SMEK2	ZNF562	PAPD1	DLG5	TIPARP	C6orf70	1.78278
1629	PARP16	R3HDM2	CTNNBL1	ELOVL1	WDR75	DOLPP1	ATP6AP1	C16orf61	SLC20A1	1.78278
1630	SHPRH	TRAP1	PLEKHJ1	DDX27	TRIM24	S100PBP	GNB1	SCRIB	C12orf44	1.7824
1631	AGK	AK3L1	C7orf47	RNF44	CNOT6	AGK	BZW1	PEX11B	TMEM49	1.78216
1632	PLD2	PCNA	MRPL11	NSMCE4A	DHX36	CCDC95	POP4	WDR40A	ZNF189	1.78206
1633	CLK3	USP33	ZNFX1	SCAMP3	FKSG30	TMEM11	TSG101	VDP	ATG4A	1.78193
1634	DUSP28	PFDN4	ISCA2	TCEAL8	SDAD1	URM1	KIAA1012	COASY	SAS10	1.78181
1635	ILKAP	C5orf14	PGRMC2	PIP5K2C	TOMM34	DEXI	RAC1	DNAJB6	TUBB	1.78144
1636	UBE2D4	HEXA	PMPCA	SMARCAD1	CHMP7	TRAPPC2	PNMA1	MPHOSPH6	PNPLA8	1.78136
1637	C16orf70	PTOV1	MRPL52	WDR75	FLJ31818	PIP5K1C	MRPS33	NAT13	DNAJB11	1.78121
1638	WDR44	RNF5	GPAA1	WDR3	URM1	CCDC76	KRT10	FLJ12118	GLRX2	1.78099
1639	TMEM115	RAB8A	ARD1A	C7orf49	PIGF	OXSM	FNTA	PGLS	C18orf45	1.7808
1640	PANK4	LOC124446	SCAP	RNF167	U1SNRNPBP	BUD13	NDUFA3	MAP3K7IP2	CHMP2B	1.78075
1641	LOC285074	PSMC3	C6orf55	NFKB1	APTX	KIAA0753	POLR2K	CLOCK	HYAL2	1.78062
1642	ELP4	RAB6IP1	NIF3L1	DNAJB6	AP4B1	WHSC2	KLF10	LONP1	SCAND1	1.78058
1643	C4orf9	TBC1D14	KIAA1598	PHF5A	PARP16	RC74	EFHA1	SFPQ	TATDN1	1.78028
1644	ANAPC10	KLHL8	CRBN	VPS36	POM121	TRPT1	BRP44	DUS1L	TXN	1.78022
1645	ABCB7	IAH1	SCYE1	LEPROTL1	FADD	MGC11257	SELT	AMY2B	ICMT	1.78
1646	C16orf68	TIMM10	SYNJ2BP	LOC339745	KIAA0406	MRPS2	TH1L	NUP205	HNRPDL	1.77983
1647	DCP1A	XTP3TPA	PDCD7	BRD4	PI4K2B	FAM40A	BOLA3	CASC3	AMPD2	1.77935
1648	SIN3A	MTMR6	DNPEP	FEZ2	D4ST1	ANAPC10	RYBP	EMG1	KIAA0460	1.77928
1649	FARS2	PCID2	C8orf30A	MTIF3	SPHAR	CRADD	SERPINB6	MGEA5	POLR1D	1.77915
1650	COX10	COMMD8	SERTAD2	C1orf123	CUTC	C4orf15	SFT2D1	ISCA2	LMAN2L	1.7791
1651	SDCCAG3	GBE1	MITD1	UBE2F	RNF40	CCS	ECHDC1	FBXO28	C18orf21	1.77907
1652	TARBP2	GPSN2	FAM82B	PQBP1	PDCD5	TWF2	DAZAP1	NFKB1	ZNF364	1.77882
1653	TMEM57	PRKCSH	NSUN2	PRKAG1	CHCHD4	SCMH1	SH3GLB1	PPME1	NECAP1	1.7788
1654	ZNF767	TATDN1	FAM102A	GNL2	IQSEC1	SUPV3L1	SACM1L	M6PRBP1	STOML2	1.77848
1655	ZFYVE26	BTBD3	C14orf159	NOSIP	TYW3	C6orf203	SYNCRIP	PRPSAP2	PTS	1.77846
1656	SRBD1	SNAPAP	TXNDC10	PFDN1	ITFG3	CCDC16	GLB1	RASA1	FAM82B	1.77802
1657	ANKRD54	NUP37	GOLT1B	NIF3L1	GCN1L1	HACL1	MRPS6	GTF2IRD1	SFT2D1	1.77786
1658	MRRF	ZNF302	ARL2BP	RABGEF1	C12orf31	TARBP2	SUMF1	UBE2F	GTF2E1	1.77784
1659	C20orf7	NPEPPS	ARL2	SFPQ	ZNF766	SAAL1	TMEM126A	SCAMP3	TMEM77	1.77777
1660	76P	ADSL	REV3L	RAB11A	C20orf77	SLC25A44	ACADM	ZNF650	NT5C3L	1.77758
1661	FEM1A	JTV1	ARF5	C10orf4	FBXO18	REEP4	DYNC1LI2	FAM45A	ANKRD17	1.7775
1662	RHBDD1	RSPRY1	TERF1	C17orf58	C10orf11	COX10	GHITM	METT11D1	KIDINS220	1.77739
1663	ARMCX5	PPIA	DPM3	PRPSAP2	FAM98B	LOC283951	SDHA	LOC374395	DPF2	1.77734
1664	SEC22A	SMYD2	ERCC5	CKLF	INTS4	FLJ35779	BOLA2	NSMCE2	SMYD2	1.77729
1665	FLJ90709	PDHA1	GNL2	CCDC92	RBM28	PPIL4	HNRPR	EIF2AK2	LOC440248	1.77726
1666	UPRT	SLC1A5	GTPBP4	ACP2	THAP11	CCDC130	NUDT5	RNF44	C20orf77	1.77709
1667	NKRF	MARCH7	CLPP	STAM	PNPLA6	WDR44	BLCAP	KIAA0460	CKLF	1.77621
1668	ZBTB2	WDR45	RAB22A	MAP2K1	PHF2	C1orf35	AHCYL1	EBNA1BP2	RAB11FIP5	1.77596
1669	CDKN2AIP	BOLA2	IL10RB	LOC389541	CYB5R4	ATPBD1B	UBE2Q2	WRNIP1	SIRT1	1.7755
1670	LMBR1L	ARHGEF3	UBE2G1	RPA1	C13orf23	SPRYD3	SLBP	QRICH1	POLE3	1.77548
1671	IPO13	CDC37	UXS1	ZMYM4	HYPE	SHQ1	UTP18	PFKL	MRPS27	1.77522
1672	TRIM39	POLD2	C21orf25	NHP2L1	PIP5K1C	HSPA5	RBM7	SLC25A46	TRPT1	1.77508
1673	OXNAD1	ATOX1	PIK3C3	PAXIP1	ZNF263	PARP6	C12orf11	ANKRD17	SFPQ	1.77473
1674	BRPF1	TERF1	BECN1	RING1	RNMTL1	CGRRF1	FNBP1L	TMEM138	BRD4	1.7746
1675	NKAP	HNRPLL	GLT8D1	C14orf24	CUL4A	C9orf78	LOC440248	EXOSC10	DERL2	1.77439
1676	HEXDC	AEBP2	KIAA0141	FAM82B	PABPN1	RBM15B	BNIP3L	C6orf55	NUDT9	1.77418
1677	BPHL	SNRPF	ANKRA2	NEK4	CUL2	CYB561D2	SH3BGRL	TERF1	SUPV3L1	1.77403
1678	CHRAC1	GLT8D1	ZCCHC3	UPF2	ADCY6	ELP4	HAT1	C6orf111	C20orf7	1.774
1679	LOC644096	DHX40	WDR75	IRF3	C11orf74	PARP16	TRAP1	CHD8	CHORDC1	1.77398
1680	KIAA0409	MCCC1	KIAA0284	TMEM138	WDR70	76P	FXR1	BRD7	IQCB1	1.77386
1681	RPP14	FAM122B	METT11D1	MYCBP2	THOC2	MOSPD2	TATDN1	BMPR1A	SUMF1	1.77382
1682	NSUN3	TBPL1	HMBS	C18orf21	HMG20A	ZFYVE26	UAP1	ZCCHC3	MRPS22	1.77376
1683	RBM4B	SYAP1	ERGIC2	C20orf72	TADA1L	PRPF38B	AUP1	ARL8B	ACBD6	1.77364
1684	ATPBD1B	AMY2B	C7orf48	GIPC1	ACBD6	PYGO2	RAP2A	MRPL48	HPRT1	1.77353
1685	OSGEP	TXNDC13	ABCC10	CLDND1	CLK3	Magmas	LSM1	DDX41	REEP5	1.77349
1686	ZFYVE27	ATPBD1C	TOMM40	KIAA0274	ZNF673	ZCCHC10	SLC25A36	NPC1	S100PBP	1.77282
1687	REXO4	MRPL13	ZNF189	C6orf55	IXL	DUSP28	ITGAE	POP7	PABPC4	1.77275
1688	RBMX2	MAP1LC3B	ACTR6	ZNF289	GTPBP6	C16orf68	SMS	RAP1GDS1	NOL1	1.77248
1689	LOC90826	RDBP	KIAA0859	C14orf130	WDR47	SRBD1	METTL3	MPST	UBAP2L	1.77234
1690	CCDC32	ERBB2IP	PRKAG1	AP4B1	MUTYH	KIN	TM2D2	DNAJB14	CCDC84	1.77187
1691	PHF8	TYW1	AAMP	ARF5	TTLL5	PLD2	RNF135	SUMO3	NCKIPSD	1.77157
1692	ZFP1	TBCB	ZNF295	TGOLN2	NCKIPSD	NSUN4	GOT2	MAGEF1	SIRT7	1.77142
1693	HDGF2	HEATR5B	CRSP6	PHC1	FBXO42	ANKRD54	OS9	PHF5A	DNAJC7	1.77092
1694	ZNF16	ANAPC4	WDR26	DMXL2	ZNF765	ABCB7	OPTN	FBXW4	NOL8	1.77073
1695	KIAA0157	RAD21	MAF1	THEM2	KIAA0404	MAN2C1	MRPL14	KIAA0776	PELO	1.77052
1696	ATG9A	WDR26	INTS3	PIAS1	ZNF692	HEXDC	STOML2	NUDT9	ITGAV	1.7705
1697	DBR1	USP11	PTPN6	C22orf13	TFB1M	GMPPA	FAM36A	PPID	POLR3B	1.77049
1698	SCLY	PSMD10	RHOG	ZNF692	ZNF690	CCDC44	MYL6B	WDR75	MTO1	1.77031
1699	QTRTD1	RANBP9	DDX10	DNM1L	CHIC2	ZDHHC18	SURF1	SYNJ2BP	DUSP12	1.77018
1700	ZBTB9	PITPNA	PCMTD1	MGC61571	EFTUD1	IPO13	PJA2	RAE1	PRPF3	1.76973
1701	EEFSEC	CFDP1	SLC35A5	RY1	NUDT15	RHBDD1	MRPL13	MTIF3	MAGED1	1.76969
1702	POU2F1	GPAA1	HARSL	C12orf44	LOC285074	C16orf70	COX17	KCTD10	ARF4	1.7694
1703	PCGF6	EIF2AK4	FBXO28	EXOSC7	LOC134145	NCKIPSD	WRB	PSME3	TMEM134	1.76912
1704	XRCC6BP1	IMP4	WDR13	UPF3B	ELP4	RMND5B	HNRPF	SLC35A5	FAM49B	1.76909
1705	RBM12	POLR2F	SIRT7	MMS19L	STX10	ATG9A	RNPEP	TRMT11	CCNG1	1.76891
1706	CASP9	PINK1	MRPL21	PSMF1	MGC11257	TRIM21	NIT2	FAM50A	ADSL	1.76854
1707	FBXW9	ACVR1	TRAPPC5	PINK1	GPKOW	LMBR1L	RDBP	C6orf66	PPA1	1.76845
1708	FAM119B	HADH	BCDIN3	PTK2	RRM1	PANX1	FNBP4	C7orf49	BXDC1	1.76836
1709	C12orf43	C16orf33	AKT1	CSK	ABCC10	NKAP	CMPK	ARF5	CAPNS1	1.76791
1710	CENPC1	SLC25A46	PSMD5	PPIG	YIPF1	CHRAC1	CHORDC1	ASCIZ	POP7	1.76787
1711	RFT1	M6PRBP1	FVT1	C6orf66	FAM58A	FAM98C	LGTN	RPIA	MTA3	1.76759
1712	CIR	ETHE1	VPS16	MKI67IP	FLJ21865	RFNG	ASH1L	HNRPA0	NOSIP	1.76718
1713	CDAN1	UBE2Z	TDRD7	ATPBD1C	FLJ35779	FARS2	CUL1	RRS1	NARF	1.76707
1714	ZNF35	DCUN1D5	ANKRD17	TAF15	FASTKD5	ZNF767	SLTM	PAXIP1	DDX10	1.76697
1715	RPL18A	FMR1	AMY2B	ABCC10	TRAPPC2	CASP9	CETN3	DDX27	DOLPP1	1.76602
1716	RPL8	SNX14	CCDC84	CHMP4A	TARDBP	MRRF	GBE1	HELZ	MRPL23	1.76578
1717	HLA-A	RUVBL2	ANKRD46	HISPPD1	CABIN1	C2orf42	RAD21	RING1	TOPBP1	1.76563
1718	VIM	CEBPZ	C20orf4	HYAL2	GTPBP10	C17orf32	JOSD3	SLC9A6	TEX2	1.7653
1719	RPL3	TXNDC10	DEDD2	COG6	TMEM39A	MARCH5	DNAJC9	WAC	C3orf37	1.76512
1720	PABPC1	ARV1	BRD4	MEN1	TXLNA	TMEM115	ARPC5	USP33	LOC124446	1.76472
1721	EIF3S3	TMEM64	ZNF627	MGC52110	GALT	ZFYVE27	LRBA	NOL1	PQLC1	1.76461
1722	HMGN1	RPAIN	C16orf69	C17orf62	ZNF260	KIAA0409	SUCLG2	MCCC1	C17orf25	1.76415
1723	IGFBP7	YARS	TAF6	NMRAL1	SMPD4	TMEM142A	TGIF	CCDC84	LRRC8D	1.7641
1724	CAPN2	UBE2E2	C11orf56	KIAA0556	WDR51B	PTPN9	COX7A2	MAP3K7	TNS3	1.76338
1725	SLC25A6	FANCL	ATPBD1C	SLU7	C14orf169	QTRTD1	POLS	MGC52110	NIF3L1	1.7627
1726	NDUFB9	PCMTD1	FBXO25	IFT88	MARK3	PHF23	VPS24	UPF2	SLC25A46	1.76227
1727	PPA1	TXNDC11	HISPPD1	RCCD1	SDF2	JMJD2C	LEMD3	TRIM24	EID2	1.76187
1728	CDK2AP1	ERGIC2	DULLARD	C11orf60	RAB22A	CCDC128	MRPL42	MRPS31	SDHA	1.76163
1729	OAT	ANKS1A	PIAS1	CTNNBL1	SHPRH	CCDC32	PH-4	MAP4K3	ADSS	1.76094
1730	SFRS11	PIAS1	VPS72	FUBP3	GTF2E1	C20orf29	SNRPA	PGRMC2	HIP2	1.76092
1731	UQCRQ	TSPYL2	C22orf9	LYSMD3	C11orf67	DDX19A	PPP2R2A	PCGF2	SEPW1	1.76063
1732	SSR4	PTRH2	ZNF289	APEH	PDCD2	PDSS1	PNPT1	THEM2	RAB22A	1.7606
1733	RAN	C12orf11	CCDC28A	ABI2	GTF2H1	CAMTA2	ISGF3G	C10orf4	KTN1	1.76058
1734	HIF1A	SCYE1	EIF2S1	CCDC59	MFSD5	SCLY	PPP3CB	BAT5	NUP205	1.76024
1735	UQCRH	ZNF289	RPAIN	AAMP	THOC5	ZBTB2	PPIL3	COQ5	COX17	1.75989
1736	BTG1	VKORC1	CRNKL1	FLJ22028	C19orf54	AARSD1	NFE2L1	JARID2	MRPS21	1.75979
1737	PDIA3	LOC389541	ARHGEF10L	TYK2	CCDC128	BRPF1	IGBP1	DLST	TRA2A	1.75959
1738	EIF3S8	KLHDC3	PPIG	MKKS	CGI-115	LOC644096	HEXA	COG6	AP1G1	1.75917
1739	TEGT	SUPT7L	LYSMD3	PVRL2	TAF11	CRKRS	NFU1	FASTKD1	76P	1.75895
1740	MGST3	ACTR6	C1orf123	XPC	SUPV3L1	RBM12	EEF1E1	AFTPH	CRSP6	1.75891
1741	RPN2	NCSTN	TSFM	NSUN2	TRIM21	KIAA0157	C1orf198	NOSIP	AHCYL1	1.75885
1742	CCT3	SLC35B1	TUSC4	YEATS2	NKIRAS2	HDGF2	SLC35A1	PSMF1	ATP6V1H	1.75883
1743	TMEM49	GPBP1L1	SPR	MRPL21	AARSL	SURF6	CLK2	MAK10	RBM15B	1.75869
1744	CTBP2	ALAS1	RY1	ZFAND1	RBM15	KIAA0195	SMAP1	CCDC127	FAM103A1	1.75854
1745	FTH1	DUSP22	UPF3B	ZNRD1	ZFYVE26	POLG2	HNRPDL	ABHD4	TGDS	1.75769
1746	UQCRFS1	CCPG1	CENTG2	BNIP2	RER1	CCDC49	PIGG	PTK2	TYK2	1.75756
1747	ANXA5	TTC1	FASTKD3	ASF1A	PRPF38B	RFT1	IFT80	C7orf48	KIAA0404	1.75746
1748	CTSH	UBE1DC1	ARHGAP12	DYNC1LI1	LOC283951	C12orf43	SF3B2	FUNDC1	C6orf120	1.75731
1749	SUMO2	TMEM128	C6orf130	TP53BP2	C1orf164	PCGF6	ALDH7A1	CHMP4A	CASP9	1.75722
1750	PSME2	ZFYVE16	MAK10	NUDT15	PUS3	ZFP1	HINT2	DNAJB9	SCP2	1.75697
1751	ANXA2	CHCHD3	CTBS	ARHGAP12	NSUN4	GOLGA1	RAB9A	MKI67IP	SHQ1	1.75687
1752	IMPDH2	DYNC1LI1	TBC1D2B	SH3GL1	CCDC130	ZNF16	GOLPH3L	GTPBP4	MAGEF1	1.7566
1753	DEK	PQBP1	GCN1L1	TOMM40	FARS2	EXOC2	YIF1A	YIPF3	FMR1	1.75604
1754	AP2M1	MRPS6	C9orf6	THAP4	RABEPK	TRAF6	ACO2	GNL2	ANAPC10	1.75598
1755	PRDX4	SCMH1	MAP3K4	SLC25A32	DFFA	FBXW9	CROP	DCTD	EIF2S1	1.75594
1756	ARL6IP5	MRPL39	C6orf72	BAZ1B	ZNF212	ELMOD2	ZNHIT1	TBCC	PRDX1	1.75579
1757	SEPW1	NT5C3	ABCB10	AATF	CAMTA2	C1orf91	ASH2L	RAD17	FBXO18	1.75541
1758	HSPE1	CSNK1D	C3orf37	SIRT1	LMBR1L	TTF1	FAM33A	PCMTD1	MLL5	1.75537
1759	C10orf104	HARS2	COPS6	RPP38	MTA3	B2M	SECISBP2	HISPPD1	GTF2H1	1.75534
1760	IER2	RANBP5	ALS2CR2	GMPR2	C8orf32	FTL	SUCLA2	DNM1L	MRPL40	1.75494
1761	SPCS2	KIAA1815	PIGF	MRPL52	76P	LDHA	IER5	MBTPS1	NUFIP2	1.75466
1762	NOLA2	C19orf42	FBXO30	BECN1	CASP8AP2	CAPN2	RTCD1	HSPA14	SNX9	1.75395
1763	ZNF207	NASP	YIPF3	RBM13	RC74	ITM2B	C10orf38	SNX27	VPS36	1.75395
1764	TMED10	MPST	TXNDC11	BCS1L	C2orf4	SSR4	MRPL27	BNIP2	RAB7A	1.75382
1765	TMBIM4	INTS3	MIS12	SFRS16	RHBDD1	PPA1	CCDC90A	CCDC92	COX10	1.75363
1766	COX5B	AACS	DNM1L	VRK2	CSTF3	SFRS11	C14orf101	RABGEF1	TRAPPC4	1.75337
1767	C3orf28	C1orf131	MRPS22	PXMP2	CCDC32	RPL7A	TIMM13	PI4K2B	MTMR15	1.75325
1768	TOMM20	THEM2	DYM	FBXO18	GBF1	TUBB	MRPL37	ZMYM4	BRE	1.75324
1769	CSRP1	ACO1	CCDC127	GPR89A	THAP7	HMGN3	C6orf125	DPF2	LSM1	1.75312
1770	TMEM14B	MTMR15	SP2	IQWD1	TMEM11	PDIA3	PTS	AASDHPPT	AP2S1	1.75308
1771	SEC61G	WAC	BAZ1B	PNPLA8	ZNF746	XKR5	ACAT1	SCYE1	PABPN1	1.7529
1772	ENY2	SRXN1	IFT88	ZNF562	CDK5RAP1	CREG1	RBM5	ZNRD1	BLCAP	1.7529
1773	SNX3	CECR5	UPF2	TTLL5	POLR1C	NCL	PMS1	CSK	KIAA0157	1.75289
1774	CCNC	MTERFD1	MNT	BIN3	GPATCH1	MRPL3	TMEM50A	C11orf61	C9orf6	1.75286
1775	C18orf45	BAT5	TFB1M	SDAD1	C1orf156	TMEM49	ADSS	C8orf30A	SNX14	1.75279
1776	BMI1	EIF2S1	RFWD2	RARSL	KIAA0195	CLTA	C19orf10	NMRAL1	FBXO25	1.75265
1777	LAMP2	FEZ2	PINK1	TRIM27	PARP6	FTH1	PHF13	MAF1	LOC283951	1.75255
1778	GUK1	TRAPPC5	MGC52110	C12orf10	EID2	EIF3S7	UBAP2	MRPL11	CIRBP	1.7523
1779	SNRPD3	THTPA	HYAL2	KIAA0284	WDR44	PRDX4	TRAPPC3	DDX18	PCF11	1.75199
1780	SERBP1	MAPBPIP	C8orf38	LUC7L2	KIAA1468	ATP1A1	FLJ25476	C7orf44	MOAP1	1.75183
1781	GUSB	BMS1L	RBM13	POLR2J2	NKRF	IARS	ATOX1	FYTTD1	ATP6V1B2	1.75086
1782	DENR	ZCCHC17	C6orf120	TOR1B	BUD13	PRDX6	TNFRSF1A	GMPR2	ELP4	1.74979
1783	C19orf56	MKKS	TYK2	VEZT	C16orf68	PDCD10	ATP6V1H	LMAN2L	MAP3K11	1.74948
1784	BCAP31	RNF34	NCOR1	COG1	FANCG	ANXA5	NSUN5	COX18	C17orf62	1.74943
1785	SCP2	ZDHHC16	MAD2L1BP	MGC10433	SEC22A	CNIH4	ANKMY2	VPS16	PSMB5	1.7492
1786	SMARCE1	RNF14	ACP2	KIDINS220	MARCH5	PSMB2	IBTK	C18orf21	HYPE	1.74903
1787	BANF1	DDX27	RBM28	CUL2	CDKN2AIP	CAPNS1	ITFG1	GPS2	SEC22A	1.74866
1788	FAM128B	CRYL1	ZNF33A	C12orf22	C4orf15	SSBP1	AEBP2	HYAL2	UPRT	1.74864
1789	CEP27	SETBP1	PDCD2	C7orf44	DUSP28	SEPW1	TOPBP1	ISG20L2	FUCA2	1.7486
1790	SQRDL	FUCA2	MMS19L	MTA3	SAAL1	NPM1	ANKS1A	SLC25A32	TMEM42	1.7485
1791	KTN1	PNPT1	BANP	NPLOC4	TRMT12	KDELR2	C12orf62	RLF	SRP72	1.74841
1792	NDUFB10	ANKRD17	TRIM38	ZNFX1	THUMPD2	PSME1	PHF10	FBXO30	SMPD4	1.7484
1793	UAP1	EIF2B5	CCDC86	LCOR	GAPVD1	SEC61G	UBE2N	CCDC91	FAM3C	1.74836
1794	RIN2	MAF1	CYB5R4	DVL1	CASP9	TMED10	SFRS2IP	PFDN1	RMND5B	1.74773
1795	MBD4	CRSP6	PPIE	KIAA1797	C12orf43	ZNF706	ARMCX3	SDCCAG10	ANKS1A	1.74766
1796	WSB1	KIAA0196	COG1	CUL4A	MCEE	UBXD4	C10orf119	AUH	PEF1	1.74747
1797	APOA1BP	SAE1	SMARCAD1	TXNDC11	CHRAC1	PSMA1	ATP5G1	TOR1B	DNAJC9	1.74745
1798	DC2	FLJ36840	ABHD4	2'-PDE	KIN	SERINC1	IAH1	ABCC10	SLC35A1	1.74737
1799	TNPO1	FLJ22028	VEZT	SLC41A3	RIOK1	TMEM4	ADSL	C8orf33	NRM	1.74731
1800	PACSIN2	DIRC2	COMMD4	EIF2B5	PPFIA1	IER2	ILK	SRRM1	DCK	1.74712
1801	CSDE1	C11orf51	PVRL2	POT1	ALG9	PDIA6	TSPYL4	ATG5	TYW3	1.74711
1802	SEPHS2	SMARCB1	ARL1	C9orf6	RBM12	CIRBP	TMEM43	ARD1A	CAST	1.74682
1803	PRDX5	C8orf30A	CREB3	LTV1	ATG9A	HNRPAB	UBE2Z	POT1	PDHX	1.74638
1804	CHSY1	FAM113A	APTX	YARS2	C2orf42	C12orf57	PLOD1	CNO	C8orf41	1.74573
1805	TNS3	KIAA1729	C11orf51	TEX2	C2orf3	DBI	PRKCBP1	LUC7L2	RNF44	1.74542
1806	SHFM1	ARPC5L	RABEPK	ZNF260	PPOX	CCT6A	TMED9	TRAPPC5	ABI1	1.74532
1807	COPS5	SUMO3	PFDN6	CCDC45	MORC2	BZW2	AHSA2	C8orf38	GLB1	1.74511
1808	C8orf40	IQWD1	TXN2	TYW3	PRPF39	PSMD2	ADPRHL2	PPIE	COG1	1.74485
1809	DNAPTP6	FAM50A	FAM58A	PABPN1	GPATCH2	TMEM165	PELI1	PIGF	C8orf30A	1.74483
1810	SERINC3	RPA2	NUDT9	C2orf4	PXMP3	WBP5	PGLS	ARL2	RANBP9	1.74464
1811	ANXA4	ALG6	PITPNA	DDX18	PPAPDC2	GRN	SAMM50	BECN1	C5orf5	1.7445
1812	HSD17B4	WDR40A	TNFRSF14	BCDIN3	THAP1	EIF4B	APIP	APTX	MAP3K7IP2	1.74426
1813	TMEM9	C8orf33	RAD17	SPECC1L	KIAA0157	MRCL3	RABGGTB	RBM28	KRCC1	1.7438
1814	ACADVL	APPBP2	KIAA0355	BSDC1	C4orf9	H2AFV	SURF4	MORC3	PAPSS1	1.74362
1815	MTDH	BBS2	TM2D1	TRIM26	CIR	WWP1	RNF139	RANBP6	THUMPD2	1.7431
1816	KRT10	LAGE3	GRB2	PIK4CA	CAMK2G	PAPSS1	IFT20	STX4	RC74	1.74281
1817	UQCRC2	FUNDC1	CALCOCO1	BRD9	LOC644096	GSTO1	SMAD4	POLR3K	RIOK2	1.74239
1818	CLNS1A	B3GNT1	TRIM56	SLC35A4	ZNF200	TNS3	IMP4	MKNK1	C21orf25	1.74217
1819	AP2S1	PVRL2	KIAA0274	ARIH1	ZNF606	PRDX3	SDHB	TXNDC1	THAP7	1.74193
1820	SIAHBP1	KIAA0020	PRPF3	VPS8	GOLGA1	TNPO1	CLK1	NDUFA12L	TRIM28	1.74168
1821	CLPTM1L	ZBTB5	MYST1	AP3M2	LOC130355	IMPDH2	C2orf29	MRPL9	C11orf51	1.74134
1822	NDUFA11	TMEM34	ATG5	C20orf111	HSDL1	SCP2	PKIG	MRPL52	C20orf111	1.74079
1823	VCP	SNX27	CNOT6	WDR71	ZBTB2	HIGD1A	FAM79A	C21orf25	ARV1	1.74058
1824	CCT7	GNPDA1	BIN3	CSTF3	ATPBD1B	CS	SNX9	CDR2	PTRH2	1.74033
1825	TARS	SMEK2	HNRPA0	PCQAP	C8orf41	ARF4	CHMP2B	NHP2L1	UBE1DC1	1.73965
1826	KLF10	SERTAD2	SDAD1	MTMR14	TTF1	ECOP	C14orf11	CUL4A	CCDC45	1.73944
1827	ATP6AP2	CCDC92	GNPTG	GTF2E1	HLA-B	MRPL36	RNF5	CPSF4	MRPL15	1.7394
1828	SH3GLB1	ACOT9	THOC2	RBM28	ALDOA	GBAS	NUP85	ABCB10	GLT8D1	1.73926
1829	CIB1	SF3B4	C2orf4	MRPL9	HINT1	DENR	PDHB	RNF14	KIAA0317	1.73869
1830	RAC1	NDUFC2	MRPS11	CYBASC3	NGFRAP1	CDKN1B	RICTOR	EIF2B4	NFE2L1	1.73826
1831	LSM7	EPC2	C12orf31	HIVEP1	TPI1	CEP27	TMEM50B	PSCD2	VEZT	1.73812
1832	MTCH2	SIRT1	FBXW5	MRPS9	BTG1	TARS	HARS2	PIK4CA	SCYE1	1.73788
1833	CHMP5	MIS12	EFTUD1	CCDC109A	PFDN5	DYNLT3	UTP6	CSTF3	FLJ22028	1.7378
1834	CDK4	WDR3	TRADD	DUSP14	HMGN1	PTPRK	TM9SF1	FVT1	CDKN2AIP	1.73747
1835	MRPL41	FASTKD3	C18orf21	FANCG	ZBTB20	LEPROT	DHX33	POLR1B	DCTN4	1.73696
1836	TRIM28	KCTD18	MPG	FASTKD3	CCNG1	EIF3S4	MRPL1	ORC3L	IFT88	1.73661
1837	PDCD6	ARF5	FADD	ZNF195	HADHB	FKBP3	AMY2B	BAZ1B	SMARCA5	1.73619
1838	UQCRC1	EXOSC10	ACTR1A	STX4	PRDX1	NOLA2	LOC124446	CLPP	WSB1	1.73613
1839	NIT2	RY1	C5orf5	STX10	SFRS11	KRT10	FANCL	SLU7	HISPPD1	1.73592
1840	SEC13	KIAA0423	MRPL9	FADD	MGST3	ADI1	AMD1	YEATS2	ILK	1.7359
1841	NSMCE1	FVT1	INTS12	DUSP12	NDUFB1	RCC2	NOC3L	RARSL	SNX6	1.73564
1842	RNPEP	LSM4	OXSM	TMEM134	APP	MRPL47	PPP3CA	C20orf111	ERGIC2	1.73553
1843	GNB1	ZNF32	SUZ12	FAM103A1	CIRBP	GUK1	MRPL34	DULLARD	MRPS6	1.73538
1844	NDUFB8	CALCOCO1	C6orf203	ATG5	TMEM49	CTSA	FAM62A	PVRL2	PFDN6	1.73517
1845	PCMTD2	SCRIB	ZFYVE16	LOC285636	RAN	FAM96B	DNAJB6	WAPAL	IPO13	1.735
1846	CHCHD1	HSCB	ALG14	PEX3	MSN	PSMD11	DNAJC1	GCN1L1	CHD1	1.73493
1847	DHRS7	CKS1B	PPWD1	UBQLN4	TXN	CCNG1	ZNF627	TGOLN2	CLPTM1L	1.73488
1848	ACADM	POLR3GL	MGC13379	ZC3HC1	EIF3S8	XPOT	LONP2	ZC3HC1	PNN	1.73468
1849	NOL5A	PI4K2B	CLPX	RNF14	GPI	ALDH9A1	EBNA1BP2	MRPS11	OPA1	1.73453
1850	FAM96B	COQ5	TEX2	DNAJC19	EIF3S12	TMED4	CLDN12	HIVEP1	TMEM14B	1.73451
1851	FAM49B	COPS6	EDEM1	ZNF529	CLTA	CMTM6	UBTD2	EDEM3	LYSMD3	1.7344
1852	BOLA3	NIP30	TSR2	URG4	NPC2	NDFIP1	CKLF	HMBS	MPST	1.7344
1853	ATOX1	RAB40B	MRPL46	KIAA0317	NDUFA5	DDX39	WRNIP1	GSK3B	ADD1	1.73438
1854	PFDN2	CKAP5	PAPD5	ZRSR2	HSP90AA1	RAB10	CCNDBP1	MTA3	TRAPPC6B	1.73412
1855	UBE2V2	CCND3	FKSG30	CERK	ARL6IP5	UBE2L6	NOB1	E2F6	PITRM1	1.73398
1856	CDC123	ATP13A1	TRIP10	TAF11	LEPROT	ZBTB20	PGM2	TUSC4	PPCS	1.7335
1857	RGL2	FYTTD1	LUC7L2	CNO	PRDX4	OCIAD1	ARL6IP4	CCDC51	CCNDBP1	1.73327
1858	HPRT1	TM2D1	PCQAP	MYST1	NOLA3	LRRC47	DNAJA2	PPWD1	YWHAB	1.73282
1859	RPA3	ZNF140	ADD1	PDRG1	FLJ31951	CRELD2	VPS25	SEC22B	C16orf61	1.73266
1860	TTC35	TSPAN31	HIVEP1	ERCC3	PRDX6	C19orf56	RALY	DHX36	TFB2M	1.73235
1861	DNAJB11	NUP85	GTPBP10	UNC13B	C12orf57	RAB1A	HYPK	DHRS1	DPH4	1.73197
1862	BNIP3L	CASP7	C20orf77	PHF2	CAPNS1	GANAB	MRPS28	MGC10433	GALNT11	1.73114
1863	STAG2	ADD1	BRD9	C10orf22	ACADVL	UNC84A	ADIPOR1	CHID1	PIK4CB	1.73075
1864	C1orf9	NEK4	DALRD3	C1orf164	BRP44	NDUFA2	RRS1	RAD23A	RAE1	1.73043
1865	ATP6V1B2	MPDZ	SLC25A20	C20orf108	WBP5	SLC20A1	LOC389541	MTMR15	HDGF2	1.7301
1866	CYB5R1	RASA1	C1orf164	TMEM135	PTPRK	VPS28	UTP14C	HSCB	SF3B2	1.72994
1867	HLTF	SS18L1	MEN1	C15orf44	KLHDC2	HNRPC	ARHGEF18	CSNK2A1	PCMTD1	1.72949
1868	TMEM14A	MRPS31	C17orf62	INPP5E	SDF4	PPP4R1	LRRC40	SFRS16	ASH1L	1.72927
1869	FNTA	ZNF562	AGTPBP1	BRD2	LAP3	TMEM167	GTF3C3	C14orf138	TFB1M	1.72905
1870	BAG3	WBP2	C9orf97	SIRT7	ZNF664	SUCLG1	ACAA1	CCDC45	HNRPF	1.72902
1871	SLC35A1	SLC25A32	FAM48A	ERCC5	SEC61G	RAB18	RAE1	BCDIN3	C10orf119	1.72894
1872	C5orf32	GPS2	SLC15A4	MRPS18B	PACSIN2	CBX3	CDC16	COX15	MMS19L	1.7288
1873	MRPL24	APEH	FBXO18	ZNF690	ANKRD13A	ATP6AP1	CRY1	EWSR1	HNRPR	1.72824
1874	RAB9A	TGOLN2	RP9	CCDC43	SCP2	PABPC4	CCDC115	ACO1	AGK	1.72817
1875	ARMC1	PMPCA	LOC285636	C3orf37	CEP27	REEP5	SRP72	CTNNBL1	B4GALT3	1.72755
1876	PCNP	P2RX4	C7orf44	FBXL5	OAT	ARMET	MAPBPIP	KIAA0355	FLJ35779	1.72639
1877	RNF130	PPIE	METTL9	DNPEP	FAM96A	ARCN1	ZNF665	C2orf4	LMBR1L	1.7262
1878	WRB	GNPTG	BMPR1A	NUCB1	PTMA	VDAC3	UPF3A	TDG	PCQAP	1.72615
1879	AKR1B1	BCDIN3	UBE1DC1	RRM2B	RNF149	NDUFB10	MRPL40	SLC15A4	FBXO30	1.72591
1880	ORMDL2	RNF44	GPR89A	CALCOCO1	RIN2	YY1AP1	IMP3	PFDN6	RBM12	1.7257
1881	HNRPH2	APOO	DIP	RPS6KC1	DYNLT3	SELT	PPP1R11	MESDC1	DULLARD	1.72565
1882	LOC162427	USP13	BSDC1	RAB22A	ADI1	HPRT1	ZBTB8	TAF11	HLA-E	1.72558
1883	CAST	NOL8	STAG1	RBM15	MARCH6	TMEM147	MAPRE1	TTLL5	FBXW5	1.72529
1884	CRAMP1L	IRF3	NTAN1	POLD3	PSMB3	DYNC1LI2	PSMA7	SAS10	NKRF	1.72529
1885	HMGN4	PGEA1	MSRA	PAPD1	TOMM20	ATP6V0D1	POLR3E	LENG4	ZFYVE26	1.72497
1886	PSMD12	C7orf47	PEX3	ALS2CR2	GCSH	C8orf40	LOC339745	TGDS	MGC11257	1.72481
1887	MRPS6	SLC25A38	EPC2	SIRT2	FIS1	SLC12A7	SLC25A39	LUC7L	ZFYVE16	1.72463
1888	PPP1CB	SEC22B	ZCCHC9	SCMH1	ADD3	SERPINB6	NIF3L1	BSDC1	ZNF33A	1.72436
1889	HNRPR	GAK	ZNF562	MUTYH	DAD1	RPN1	TRAPPC1	MRPL51	VPS25	1.72344
1890	RAB8A	SMARCD2	SAAL1	MED11	TM9SF3	AZIN1	RANBP5	GCN5L2	HIVEP1	1.72329
1891	C6orf125	CIRH1A	BRMS1	FLII	PRR13	BRP44	C11orf49	WTAP	SNRPB	1.72313
1892	ARMCX3	ARL2	SLC25A38	TMEM34	TRAM1	FAM128B	PEX11B	TEX2	CTDSP2	1.72297
1893	SMYD2	ARL2BP	GTPBP6	ACIN1	UBL5	NDUFB8	C16orf33	TYW3	ALS2CR2	1.72294
1894	TIMM13	NSUN2	SEPHS1	PDCD2	DBI	MKRN1	ERGIC2	TRIM26	GPAA1	1.72288
1895	SRPK1	FAM62A	AMPD2	PELO	TOMM70A	TMEM9	ZNF364	C12orf31	RINT1	1.7215
1896	NFE2L1	CPSF4	RNF14	E2F6	C1orf43	PSMD7	MAP3K7IP2	CAPN7	DBI	1.72145
1897	MRPL14	GMPR2	FANCG	LOC339123	TUBB2C	NAGK	EXT2	MRPS18B	PPP2R1A	1.72143
1898	LOC440248	TRIM56	STATIP1	WBP11	HSP90B1	HK1	TRAPPC4	SFXN4	MRPL34	1.72111
1899	AP2B1	PREPL	TCTA	RC74	RND3	TRIM28	STX8	STAU2	MORC3	1.7205
1900	BRD3	TPD52L2	RBM15	PIGC	HOXC6	HBP1	NIP30	PINK1	C6orf203	1.72033
1901	IVNS1ABP	2'-PDE	USP52	PARG	LOC51255	PSMB5	LOC401152	AP3M2	PDHA1	1.7203
1902	NAP1L1	FAIM	URM1	SMPD4	NDUFV1	AHSA1	FUCA2	RBM15	TMED10	1.72008
1903	CD2AP	ARHGAP12	GORASP1	USP38	GRN	RABAC1	SLK	KIF5B	PLD2	1.72004
1904	GYG1	PTK2	PNPLA6	THOC2	SH3BGRL	ORMDL2	ICMT	RPS6KC1	ELOVL1	1.72
1905	VKORC1	NECAP1	DUSP12	C1orf41	TMEM14B	YIPF6	EXOSC8	ERCC3	MAF1	1.71996
1906	AHCYL1	LMAN2L	COX10	C20orf11	RAP2A	UTP18	GPBP1L1	C13orf7	CHRAC1	1.7197
1907	SLBP	DCP1B	DPF2	HTATIP	KTN1	FAM8A1	ALAS1	C3orf37	C5orf3	1.71967
1908	TATDN1	ZNF136	POLR3B	CCDC23	XBP1	RNF7	MRPL48	GYS1	CREB3	1.7195
1909	SNX9	GTF3C3	OPA1	TSR2	FAM128B	CETN2	PRPF19	LOC285636	ITFG3	1.7192
1910	ATP6V1H	SP2	NECAP1	C13orf7	CSRP1	SEC13	C11orf48	MRPS22	TWF2	1.71913
1911	PIM3	ZNF12	PDPK1	ANAPC1	C20orf52	CAST	C6orf66	C14orf94	NTAN1	1.71882
1912	ILK	MRPS9	HS1BP3	DIP13B	NDUFB11	PFDN2	RABGEF1	DUSP14	NKIRAS2	1.71876
1913	C20orf43	CNO	KIDINS220	LRRC42	WRB	HEBP1	NME7	TMEM134	ABCB10	1.71829
1914	COMMD8	GPATCH4	ZNF263	BRE	PCMTD2	SUB1	ACTR1B	TOMM40	ABHD4	1.71827
1915	TMEM5	UNC84B	DHX36	TTLL12	CCT5	SLC35F5	KLHL8	UBQLN4	FANCL	1.71817
1916	TMEM77	DIS3L	GYS1	POLR3B	EFHA1	SRPK1	TTC1	MYST1	CDK5RAP1	1.71795
1917	PLOD3	TRPT1	TP53BP2	LSM2	MRPL15	MRPL14	HIP2	ALS2CR2	C12orf4	1.71784
1918	RPS28	PPIH	MAN2B2	FBXW5	TMBIM1	FNTA	BAT5	CYBASC3	GTPBP6	1.71773
1919	ARPC5	C11orf1	BRE	CXXC1	TXNDC14	PIM3	MRPS7	MGC13379	FBXO21	1.71751
1920	RUVBL2	GCN5L2	JRKL	VPS37A	VDAC3	C1orf198	C5orf5	SMPD4	LOC339745	1.71702
1921	PARP1	TAF6	CCDC104	ELAC2	MTHFD1	STAG2	DPM3	FCHSD2	PGLS	1.71662
1922	SUCLG2	DCK	RLF	TXLNA	GHITM	WDSOF1	EPM2AIP1	BRD9	GNL2	1.71654
1923	LSM8	DDX41	LMAN2L	MAD2L1BP	KDELR2	IDI1	SUMO3	NPLOC4	RCCD1	1.71625
1924	GLTSCR2	PAPD5	RANGNRF	ZNF271	CAMLG	NR3C1	TRIT1	VPS37A	DNAJB6	1.71577
1925	TJP2	RP11-529I10.4	POLR3C	DEDD2	CDK5RAP3	CMPK	C12orf44	PELO	FLJ39378	1.71549
1926	ADSS	MRPS30	HACL1	SCYL1	ECHDC1	ECH1	RANBP9	RAB22A	PPP1R11	1.71531
1927	UBAP2	PHC1	TMEM34	MPG	TUSC1	BLCAP	SSRP1	POLD3	MXI1	1.71475
1928	PPP1R2	CAPN7	CTDSP2	ABCB10	GANAB	RNH1	ZBTB8OS	FBXW5	PRPSAP2	1.71474
1929	RBM5	C13orf23	CHMP7	ZDHHC3	VTI1B	PPP1CB	NSMCE2	POLR3C	SELT	1.71456
1930	LHFPL2	C20orf111	ACBD6	MAPK3	FBXO21	C14orf100	MRPS30	LSM10	MKNK2	1.71453
1931	VEZF1	GLA	ANKRD28	LSM10	SNRPD3	RNPEP	FLJ45445	TTC17	PDIA3	1.71428
1932	P4HA2	ZNF514	ELOF1	CASP8AP2	RAB1A	HYOU1	FLJ12118	HTATIP	C1orf77	1.71425
1933	FLJ10769	SLC25A11	MRRF	RWDD3	NDUFA9	ASH1L	AACS	ARAF	RASA1	1.71421
1934	HNRPDL	EIF4EBP2	RAB11FIP5	NUBP1	MAPRE2	C1orf119	DHX29	FBXO18	ABL1	1.71408
1935	NDUFB7	TBCC	C9orf89	ZNF776	ATP6AP1	SH3BP4	PIM3	ADD1	UBE2A	1.71391
1936	SF3B2	ACYP2	RIOK1	C14orf94	RNF130	LOC440248	RPAIN	CSTF2	ACADM	1.71386
1937	ALDH7A1	GNL2	CHIC2	MRPL46	PNN	COMMD8	BUB3	POLR1C	CCDC95	1.71379
1938	MGST2	BAZ1B	PSMD13	C1orf160	CETN2	HNRPR	VARSL	SESN1	C6orf55	1.71375
1939	SMURF2	MPG	MRPL51	LOC134145	RANBP2	PPA2	CNOT8	FADD	ZNRD1	1.7137
1940	TFB2M	GTF2E2	MARK3	CASD1	CRIM1	NSF	SNUPN	PDCD2	CMTM6	1.71369
1941	NT5C3	SUZ12	YEATS2	C14orf138	DDX21	NT5C2	ZNF33A	CCDC59	DVL1	1.7136
1942	NT5C3L	RRM2B	COG4	ADCY6	LOC401152	DLG5	PTK2	FBXL5	DNAPTP6	1.71357
1943	NME4	FBXO18	PABPN1	ANKRD28	MTCH2	NARF	CRSP6	SIRT7	CSK	1.71314
1944	DNMT1	C11orf68	LSM10	NTAN1	HDAC1	CBLB	VPS45	RFC1	OXA1L	1.71312
1945	AKR7A2	BAD	TNPO3	PAF1	YWHAB	ZRANB2	EIF4E2	PCQAP	RBM7	1.71292
1946	VPS25	SIRT2	SNX15	RP9	UNQ501	SRP54	ARV1	ZNF195	C4orf15	1.7129
1947	ANKRD10	CLPX	SMPD4	CARM1	CD2AP	BOLA2	KIAA0859	SPECC1L	RFC1	1.71281
1948	ADRM1	LCMT2	GTF2E1	GPKOW	ECHDC2	PPP1R2	CARHSP1	MRS2L	NAT9	1.71237
1949	RAB1B	RPP30	RINT1	CSNK2A2	STAG2	ATP5O	BRD4	SMARCD2	TIMM23	1.71183
1950	TMED9	ARL4A	WBP2	C14orf153	MRPL47	FAM36A	UBE2F	KIAA0082	SRBD1	1.71181
1951	TMEM43	GOT1	PTPN1	TWF2	DNAJC1	RDBP	CSNK1D	FAM20B	C4orf9	1.71177
1952	FNBP1	JARID2	TSPAN17	CNOT10	CBX3	NSMCE1	RAB11A	KIAA0284	PXMP3	1.71075
1953	SYAP1	SMAP1L	LOC134145	FCHSD2	LYSMD2	VGLL4	RNF167	CASD1	PHKB	1.71034
1954	LCMT1	C16orf70	C19orf42	RIOK1	CHPT1	POLR2I	CCDC5	SMEK1	MAPK3	1.71014
1955	ANKRD27	PCF11	IQWD1	BRMS1	FNBP1L	UHRF2	WDR13	FLJ39378	EEF1E1	1.71006
1956	YARS	SCYL1	PALB2	MRPS2	ATP5L	SPTAN1	GLUD1	RNF185	ABCB7	1.70996
1957	ARPC5L	EIF4E2	DPH4	POM121	C6orf49	TPRKB	LONP1	CCDC23	MAP3K7	1.70991
1958	SURF4	CSTF3	BCL7B	C6orf120	APOA1BP	DHX32	ANKRD46	USP52	DUSP22	1.70966
1959	WDR26	KIAA0284	DOLPP1	THTPA	MAEA	TMEM5	TBPL1	DEDD2	PTPN1	1.70965
1960	SNX2	CYP2R1	AKAP8	RAB11FIP5	CPNE3	VDAC1	FLJ20254	CTDSP2	C1GALT1C1	1.70938
1961	PDIA5	C6orf55	CSTF3	RABEPK	SLC30A9	C6orf125	TMEM138	URG4	ZNF32	1.70936
1962	IMPA1	SETMAR	RIOK2	HMG20A	TMEM147	GBE1	GLA	LSM2	TM9SF1	1.70912
1963	TIPARP	C12orf10	SIL1	RPUSD4	SELT	DCUN1D5	ZFAND1	MAN2B2	TCEAL4	1.70895
1964	SERTAD2	ZMYM4	SUPV3L1	TBC1D10B	SNX2	VPS24	FAM50A	RC74	C10orf32	1.70856
1965	DCUN1D5	HTATIP	RSAD1	MSRA	DRAM	ACO2	RWDD4A	EIF2AK4	NSUN5	1.70854
1966	ZNF364	ADCY6	TRPT1	THAP11	VKORC1	GNB2	ARF5	MAPK3	TFIP11	1.70834
1967	PPIA	GORASP1	LOC283951	PNKP	RSU1	GLRX5	C22orf13	DCTN4	CHID1	1.70833
1968	CHORDC1	CP110	TBC1D7	TARDBP	PSMD11	SUMF1	ZNF512	ERAL1	FNBP1L	1.70748
1969	STAU1	ZNF271	INTS4	SESN1	MEA1	METTL3	ZNF84	TARDBP	PFKL	1.7073
1970	EIF1AX	ZCCHC11	MTO1	RAB3GAP2	UBE1C	TMEM43	CLDND1	KCTD18	PIGF	1.70719
1971	NUP85	ELOF1	CCDC95	LOC51057	CRAMP1L	LYSMD2	METT11D1	YIPF1	RAB32	1.70715
1972	NT5C2	AASDHPPT	MTHFS	ZSCAN21	SECISBP2	ASH2L	UBE2J1	ZNF136	RBMX2	1.70697
1973	CLK1	STX4	DYNC1LI1	GPR107	PHIP	LRBA	ARL2	COG4	NDUFB10	1.70685
1974	NCSTN	PABPN1	NAT9	MARCH5	SUMF1	KIAA1370	MAN2B1	C17orf63	EIF2B4	1.70669
1975	RNF10	NOSIP	MAP3K11	LAS1L	LYRM5	LGTN	STAM	SIRT2	ZNF766	1.70638
1976	LOC401152	PRPF3	XPA	ALKBH6	YWHAZ	NT5C3	DMXL2	BRE	SNX2	1.70631
1977	SRP72	ICMT	SHQ1	MTO1	FMR1	HNRPF	C17orf58	ING2	LOC389541	1.70597
1978	STOML2	ZNF766	C8orf76	IPO4	HINT2	FMR1	CCDC84	POLR3B	PTPN9	1.7056
1979	PKIG	PUS3	KCTD18	RFC1	DAP3	RICTOR	CLINT1	TMEM34	COG4	1.70528
1980	POLR3E	ECD	ACIN1	XPA	TMED7	CCNB1IP1	RCCD1	SURB7	CCDC44	1.70445
1981	MOAP1	MRPL9	YIPF1	MAN1B1	NCK2	JOSD1	ATPBD1C	MED11	IL10RB	1.70385
1982	TNIP1	MRPL21	C16orf51	TMEM11	NT5C3	LSM8	C6orf72	FEM1C	FARS2	1.70383
1983	UBE2A	C20orf72	PRPF38B	TDRD7	RAB10	RAB7A	YEATS2	RRM2B	RIOK1	1.70346
1984	MRPL45	ANXA11	RFC1	PRPF39	TCERG1	MGST2	FAM82B	SDF2	ILKAP	1.70344
1985	PTS	RFXANK	OXNAD1	EBAG9	YY1AP1	HNRPH2	CRNKL1	SH2B2	PIK4CA	1.70288
1986	C22orf13	CCDC45	CDKN2AIP	KRR1	CFDP1	ATP6V0C	TRIM33	PRKD2	ZNF690	1.70259
1987	HSPC171	C9orf85	ELAC2	DFFA	ST13	SERTAD2	PIK3R4	C6orf120	LOC644096	1.70246
1988	C1orf80	SLC25A20	B3GNT1	WDR47	NAGK	RAD21	GOLT1B	CALCOCO1	TRIM24	1.70242
1989	ZRF1	TTC17	ZCCHC10	DIP	ILF2	CKLF	MMS19L	THAP11	SNRPD3	1.7024
1990	RAB7A	TMEM39A	MTMR15	KCTD18	RBMS1	CCDC90A	LMAN2L	ZCCHC9	CETN2	1.70231
1991	PNPT1	RAD23A	STAU2	LYK5	RABGGTB	SNRPA	C14orf24	ZNF271	LOC134145	1.7018
1992	C12orf11	DDX56	NUFIP2	C20orf77	TMEM14A	PKIG	RASA1	TSPAN17	UQCRC2	1.7016
1993	PGM2	JARID1B	CCDC76	TNRC5	TRIP6	C12orf62	DPY19L4	WDR70	MRPL52	1.70157
1994	NSUN5	HYPE	C11orf60	URM1	HK1	PSMC3	PDCD6IP	MAD2L1BP	CUTC	1.7007
1995	FAM102A	NOL1	C9orf78	PSEN1	CDK4	ABI1	MPST	C1orf160	RP9	1.70069
1996	ARHGEF3	C18orf21	SCYL1	ZCCHC10	RNH1	ADSS	IRF3	CCDC76	PEX3	1.69984
1997	C10orf32	NECAP2	C14orf153	AGK	STXBP3	CHORDC1	LCOR	TFB1M	EFTUD1	1.69972
1998	CAND1	RAB11FIP5	ZNF746	C11orf56	CCNDBP1	AP2B1	TXNDC10	PIGU	ANKRD46	1.69961
1999	ATP5G1	HYAL2	HMG20A	PPP1R13B	ARMCX1	VEZF1	DCK	TCP1	PFDN1	1.69959
[truncated: 1 more rows]
